# Supplementary material for: Crystal structure of a one-dimensional coordination polymer of tin(IV) bromide with 1,4-di­thiane
Source: Acta Crystallogr E Crystallogr Commun. 2015 Dec 16;71(Pt 12):m267–8. doi: 10.1107/S2056989015023932 (PMC4719867; doi:10.1107/S2056989015023932)
Supplement: Supplementary file 1 [file e-71-0m267-sup1.cif]

##############################################################################
#                                                                            #
# This CIF contains the data in a paper accepted for publication in          #
# Acta Crystallographica Section E. It conforms to the requirements of       #
# Notes for Authors for Acta Crystallographica Section E, and has been       #
# peer reviewed under the auspices of the IUCr Commission on Journals.       #
#                                                                            #
# Full details of the Crystallographic Information File format               #
# are given in the paper "The Crystallographic Information File (CIF):       #
# a New Standard Archive File for Crystallography" by S. R. Hall, F. H.      #
# Allen and I. D. Brown [Acta Cryst. (1991), A47, 655-685].                  #
#                                                                            #
# The current version of the core CIF dictionary is obtainable from          #
# ftp://ftp.iucr.org/pub/cif_core.dic.                                       #
#                                                                            #
# Software is freely available for graphical display of the structure(s)     #
# in this CIF. For information consult the CIF software page                 #
# http://www.iucr.org/resources/cif/software.                                #
#                                                                            #
# This file may be used for bona fide research purposes within the           #
# scientific community so long as proper attribution is given to the journal # 
# article from which it was obtained.                                        #
#                                                                            #
##############################################################################

data_I
_database_code_depnum_ccdc_archive 'CCDC 1442283'

_audit_creation_method     'SHELXL-2014/7'
_chemical_name_systematic
;\
<i>catena</i>-Poly[[tetrabromidotin(IV)]-\m-1,4-dithiane-\
\k^2^<i>S</i>:<i>S</i>']
;
_chemical_name_common     ?
_chemical_formula_moiety     'C4 H8 Br4 S2 Sn'
_chemical_formula_sum     'C4 H8 Br4 S2 Sn'
_chemical_formula_iupac     '[Sn Br4 (C4 H8 S2)]'
_chemical_formula_weight     558.55
_chemical_melting_point     ?
_shelx_space_group_comment
;
The symmetry employed for this shelxl refinement is uniquely defined
by the following loop, which should always be used as a source of
symmetry information in preference to the above space-group names.
They are only intended as comments.
;
_space_group_crystal_system     monoclinic
_space_group_name_H-M_alt     'P 21/n'
_space_group_name_Hall     '-P 2yn'
loop_
    _space_group_symop_operation_xyz
    'x, y, z'
    '-x+1/2, y+1/2, -z+1/2'
    '-x, -y, -z'
    'x-1/2, -y-1/2, z-1/2'
_cell_length_a     7.1033(4)
_cell_length_b     12.0526(8)
_cell_length_c     7.4032(5)
_cell_angle_alpha     90
_cell_angle_beta     112.144(2)
_cell_angle_gamma     90
_cell_volume     587.06(7)
_cell_formula_units_Z     2
_cell_measurement_reflns_used     9935
_cell_measurement_theta_min     3.38
_cell_measurement_theta_max     28.69
_cell_measurement_temperature     100(2)
_exptl_crystal_description     needle
_exptl_crystal_colour     yellow
_exptl_crystal_size_max     0.161
_exptl_crystal_size_mid     0.061
_exptl_crystal_size_min     0.059
_exptl_crystal_density_diffrn     3.160
_exptl_crystal_density_meas     ?
_exptl_crystal_density_method     ?
_exptl_crystal_F_000     508
_exptl_absorpt_coefficient_mu     16.089
_exptl_absorpt_correction_type     multi-scan
_exptl_absorpt_process_details
;
(SADABS; Bruker, 2009)
;
_shelx_estimated_absorpt_T_min     0.182
_shelx_estimated_absorpt_T_max     0.450
_exptl_absorpt_correction_T_min     0.182
_exptl_absorpt_correction_T_max     0.450
_diffrn_ambient_temperature     100(2)
_diffrn_radiation_type     MoK\a
_diffrn_radiation_wavelength     0.71073
_diffrn_measurement_device_type     'Bruker APEXII CCD'
_diffrn_measurement_method     '\f and \w scans'
_diffrn_detector_area_resol_mean     ?
_diffrn_reflns_number     22217
_diffrn_reflns_av_R_equivalents     0.0664
_diffrn_reflns_theta_min     3.381
_diffrn_reflns_theta_max     27.998
_diffrn_reflns_theta_full     25.242
_diffrn_measured_fraction_theta_max     1.000
_diffrn_measured_fraction_theta_full     1.000
_diffrn_reflns_limit_h_min     -9
_diffrn_reflns_limit_h_max     9
_diffrn_reflns_limit_k_min     -15
_diffrn_reflns_limit_k_max     15
_diffrn_reflns_limit_l_min     -9
_diffrn_reflns_limit_l_max     9
_refine_special_details     ?
_reflns_number_total     1426
_reflns_number_gt     1339
_reflns_threshold_expression     'I > 2\s(I)'
_refine_ls_structure_factor_coef     Fsqd
_refine_ls_matrix_type     full
_refine_ls_R_factor_all     0.0187
_refine_ls_R_factor_gt     0.0166
_refine_ls_wR_factor_gt     0.0351
_refine_ls_wR_factor_ref     0.0356
_refine_ls_goodness_of_fit_ref     1.140
_refine_ls_restrained_S_all     1.140
_refine_ls_number_reflns     1426
_refine_ls_number_parameters     54
_refine_ls_number_restraints     0
_refine_ls_hydrogen_treatment     constr
_refine_ls_weighting_scheme     calc
_refine_ls_weighting_details
              'w=1/[\s^2^(Fo^2^)+(0.0043P)^2^+0.5753P] where P=(Fo^2^+2Fc^2^)/3'
_atom_sites_solution_hydrogens     geom
_atom_sites_solution_primary     direct
_atom_sites_solution_secondary     difmap
_refine_ls_shift/su_max     0.000
_refine_ls_shift/su_mean     0.000
_refine_diff_density_max     0.718
_refine_diff_density_min     -0.456
_refine_ls_extinction_method
;
SHELXL2014/7 (Sheldrick 2015)
;
_refine_ls_extinction_coef     0.0042(3)
_refine_ls_extinction_expression
                                  'Fc^*^=kFc[1+0.001xFc^2^\l^3^/sin(2\q)]^-1/4^'
loop_
    _atom_type_symbol
    _atom_type_description
    _atom_type_scat_dispersion_real
    _atom_type_scat_dispersion_imag
    _atom_type_scat_source
    'C' 'C' 0.0033 0.0016
                         'International Tables Vol C Tables 4.2.6.8 and 6.1.1.4'
    'H' 'H' 0.0000 0.0000
                         'International Tables Vol C Tables 4.2.6.8 and 6.1.1.4'
    'S' 'S' 0.1246 0.1234
                         'International Tables Vol C Tables 4.2.6.8 and 6.1.1.4'
    'Br' 'Br' -0.2901 2.4595
                         'International Tables Vol C Tables 4.2.6.8 and 6.1.1.4'
    'Sn' 'Sn' -0.6537 1.4246
                         'International Tables Vol C Tables 4.2.6.8 and 6.1.1.4'
_computing_data_collection
;
APEX2 (Bruker, 2009)
;
_computing_cell_refinement
;
SAINT (Bruker, 2009)
;
_computing_data_reduction
;
SAINT (Bruker, 2009)
;
_computing_structure_solution
;
SHELXS97 (Sheldrick, 2008)
;
_computing_structure_refinement
;
SHELXL2014/7 (Sheldrick, 2015)
;
_computing_molecular_graphics
;
DIAMOND (Brandenburg, 2006) and Mercury (Macrae <i>et al.</i>,
2008)
;
_computing_publication_material
;
SHELXTL (Sheldrick, 2008)
;
loop_
    _atom_site_type_symbol
    _atom_site_label
    _atom_site_fract_x
    _atom_site_fract_y
    _atom_site_fract_z
    _atom_site_U_iso_or_equiv
    _atom_site_adp_type
    _atom_site_calc_flag
    _atom_site_occupancy
    _atom_site_disorder_assembly
    _atom_site_disorder_group
    Sn Sn1 0.0000 0.0000 0.5000 0.00740(7) Uani d 1 . .
    Br Br1 0.17963(4) -0.12497(2) 0.33464(3) 0.01109(8) Uani d 1 . .
    Br Br2 0.04504(4) 0.16589(2) 0.30464(4) 0.01267(8) Uani d 1 . .
    S S1 0.36282(9) 0.04681(5) 0.76832(9) 0.01033(13) Uani d 1 . .
    C C1 0.3132(4) 0.0756(2) 0.9867(3) 0.0119(5) Uani d 1 . .
    H H11 0.2349 0.1455 0.9686 0.015(4) Uiso calc 1 . .
    H H12 0.2295 0.0151 1.0078 0.015(4) Uiso calc 1 . .
    C C2 0.5088(4) 0.0860(2) 1.1657(4) 0.0129(5) Uani d 1 . .
    H H21 0.4771 0.1146 1.2764 0.015(4) Uiso calc 1 . .
    H H22 0.6002 0.1399 1.1388 0.015(4) Uiso calc 1 . .
loop_
    _atom_site_aniso_label
    _atom_site_aniso_U_11
    _atom_site_aniso_U_22
    _atom_site_aniso_U_33
    _atom_site_aniso_U_12
    _atom_site_aniso_U_13
    _atom_site_aniso_U_23
    Sn1 0.00749(13) 0.00663(12) 0.00903(13) 0.00013(8) 0.00420(9) 0.00008(8)
    Br1 0.01171(14) 0.01121(13) 0.01229(14) 0.00266(9) 0.00672(10) -0.00103(9)
    Br2 0.01522(15) 0.00948(13) 0.01585(14) 0.00006(9) 0.00873(11) 0.00347(9)
    S1 0.0096(3) 0.0106(3) 0.0110(3) 0.0001(2) 0.0041(2) 0.0002(2)
    C1 0.0122(12) 0.0131(12) 0.0102(12) 0.0027(10) 0.0041(10) -0.0012(10)
    C2 0.0121(12) 0.0117(12) 0.0124(12) 0.0029(10) 0.0017(10) -0.0038(10)
_geom_special_details
;
 All esds (except the esd in the dihedral angle between two l.s. planes)
 are estimated using the full covariance matrix.  The cell esds are taken
 into account individually in the estimation of esds in distances, angles
 and torsion angles; correlations between esds in cell parameters are only
 used when they are defined by crystal symmetry.  An approximate (isotropic)
 treatment of cell esds is used for estimating esds involving l.s. planes.
;
loop_
    _geom_bond_atom_site_label_1
    _geom_bond_atom_site_label_2
    _geom_bond_site_symmetry_2
    _geom_bond_distance
    _geom_bond_publ_flag
    Sn1 Br2 3_556 2.5574(3) ?
    Sn1 Br2 . 2.5574(3) ?
    Sn1 Br1 . 2.5638(2) ?
    Sn1 Br1 3_556 2.5638(3) ?
    Sn1 S1 3_556 2.6546(6) ?
    Sn1 S1 . 2.6546(6) ?
    Br1 H11 3_556 2.9646 yes
    Br1 H21 3_657 2.9932 yes
    Br2 H22 1_454 2.9438 yes
    Br1 H12 1_554 3.0783 yes
    Br1 H11 2_546 3.0788 yes
    Br1 Br2 2_545 3.5724(4) yes
    S1 C1 . 1.813(2) ?
    S1 C2 3_657 1.816(3) ?
    C1 C2 . 1.521(3) ?
    C1 H11 . 0.9900 ?
    C1 H12 . 0.9900 ?
    C2 S1 3_657 1.816(3) ?
    C2 H21 . 0.9900 ?
    C2 H22 . 0.9900 ?
loop_
    _geom_angle_atom_site_label_1
    _geom_angle_atom_site_label_2
    _geom_angle_atom_site_label_3
    _geom_angle_site_symmetry_1
    _geom_angle_site_symmetry_3
    _geom_angle
    _geom_angle_publ_flag
    Br2 Sn1 Br2 3_556 . 180.0 ?
    Br2 Sn1 Br1 3_556 . 90.092(9) ?
    Br2 Sn1 Br1 . . 89.908(9) ?
    Br2 Sn1 Br1 3_556 3_556 89.908(9) ?
    Br2 Sn1 Br1 . 3_556 90.092(9) ?
    Br1 Sn1 Br1 . 3_556 180.0 ?
    Br2 Sn1 S1 3_556 3_556 87.931(15) ?
    Br2 Sn1 S1 . 3_556 92.069(15) ?
    Br1 Sn1 S1 . 3_556 92.027(15) ?
    Br1 Sn1 S1 3_556 3_556 87.973(15) ?
    Br2 Sn1 S1 3_556 . 92.069(15) ?
    Br2 Sn1 S1 . . 87.931(15) ?
    Br1 Sn1 S1 . . 87.973(15) ?
    Br1 Sn1 S1 3_556 . 92.027(15) ?
    S1 Sn1 S1 3_556 . 180.00(3) ?
    Sn1 Br1 H11 . 3_556 83.1 ?
    Sn1 Br1 H21 . 3_657 83.6 ?
    H11 Br1 H21 3_556 3_657 161.5 ?
    Sn1 Br1 H12 . 1_554 106.2 ?
    H11 Br1 H12 3_556 1_554 80.0 ?
    H21 Br1 H12 3_657 1_554 116.1 ?
    Sn1 Br1 H11 . 2_546 110.3 ?
    H11 Br1 H11 3_556 2_546 104.2 ?
    H21 Br1 H11 3_657 2_546 68.8 ?
    H12 Br1 H11 1_554 2_546 143.5 ?
    Sn1 Br1 Br2 . 2_545 167.821(10) ?
    H11 Br1 Br2 3_556 2_545 102.6 ?
    H21 Br1 Br2 3_657 2_545 88.3 ?
    H12 Br1 Br2 1_554 2_545 85.5 ?
    H11 Br1 Br2 2_546 2_545 58.0 ?
    Sn1 Br2 H22 . 1_454 79.0 ?
    C1 S1 C2 . 3_657 100.11(12) ?
    C1 S1 Sn1 . . 104.35(8) ?
    C2 S1 Sn1 3_657 . 105.15(8) ?
    C2 C1 S1 . . 111.83(17) ?
    C2 C1 H11 . . 109.2 ?
    S1 C1 H11 . . 109.2 ?
    C2 C1 H12 . . 109.2 ?
    S1 C1 H12 . . 109.2 ?
    H11 C1 H12 . . 107.9 ?
    C1 C2 S1 . 3_657 111.25(17) ?
    C1 C2 H21 . . 109.4 ?
    S1 C2 H21 3_657 . 109.4 ?
    C1 C2 H22 . . 109.4 ?
    S1 C2 H22 3_657 . 109.4 ?
    H21 C2 H22 . . 108.0 ?
loop_
    _geom_torsion_atom_site_label_1
    _geom_torsion_atom_site_label_2
    _geom_torsion_atom_site_label_3
    _geom_torsion_atom_site_label_4
    _geom_torsion_site_symmetry_1
    _geom_torsion_site_symmetry_2
    _geom_torsion_site_symmetry_3
    _geom_torsion_site_symmetry_4
    _geom_torsion
    _geom_torsion_publ_flag
    Br2 Sn1 S1 C1 3_556 . . . -60.87(9) ?
    Br2 Sn1 S1 C1 . . . . 119.13(9) ?
    Br1 Sn1 S1 C1 . . . . -150.89(9) ?
    Br1 Sn1 S1 C1 3_556 . . . 29.11(9) ?
    Br2 Sn1 S1 C2 3_556 . . 3_657 44.02(9) ?
    Br2 Sn1 S1 C2 . . . 3_657 -135.98(9) ?
    Br1 Sn1 S1 C2 . . . 3_657 -46.00(9) ?
    Br1 Sn1 S1 C2 3_556 . . 3_657 134.00(9) ?
    Sn1 S1 C1 C2 . . . . 170.73(16) ?
    S1 C1 C2 S1 . . . 3_657 -69.0(2) ?
    C1 C2 S1 C1 . . 3_657 3_657 61.7(2) ?
    C2 S1 C1 C2 3_657 . . . 62.1(2) ?
_shelx_hkl_file
;
   1   0   0 0.57706 1.14336   9
   1   0   0 1.41066 1.00468   9
   1   0   0 1.49241 0.93261   1
   1   0   0 -0.6278  0.4685   2
   1   0   0 2.07198 1.18158   4
   1   0   0 3.23453 0.90230   5
   1   0   0 -0.6644  0.4328   7
   1   0   0 0.04118 0.93731   1
  -1   0   0 2.91697 1.14419   2
  -1   0   0 -0.2170  0.6781   6
  -1   0   0 0.89013 0.74408   7
  -2   0   0 1321.19  109.80   5
  -2   0   0 1244.99  102.30   6
  -2   0   0 1425.75  103.11   7
  -2   0   0 1398.36  113.31   9
  -2   0   0 1267.07  103.15   1
   2   0   0 1490.32  103.11   7
   2   0   0 1551.13  103.29   1
   2   0   0 1328.90  105.67   2
  -2   0   0 1402.35  103.32   1
   2   0   0 1395.21  113.11   9
   2   0   0 1224.07  103.14   1
  -2   0   0 1334.11  105.62   2
   2   0   0 1383.17  113.23   9
   2   0   0 1359.53  113.08   4
   2   0   0 1201.18  109.57   5
   2   0   0 1509.98  109.66   5
  -2   0   0 1481.47  113.35   9
  -3   0   0 4.92682 3.14652   2
  -3   0   0 1.22551 3.22537   9
  -3   0   0 3.31663 1.68770   6
  -3   0   0 1.06887 2.01511   7
   3   0   0 4.94404 3.33882   9
   3   0   0 2.32962 1.88815   6
  -3   0   0 1.13003 2.41510   1
  -3   0   0 1.85451 3.36683   9
  -3   0   0 -0.5596  2.4459   1
  -3   0   0 -2.2075  2.0729   5
   3   0   0 2.74599 3.19366   4
   3   0   0 -1.7419  1.8173   7
   3   0   0 2.32882 2.84688   9
   3   0   0 -0.7439  1.7335   5
   3   0   0 -0.1818  2.2713   1
   4   0   0 455.990  43.034   4
  -4   0   0 550.151  39.055   7
   4   0   0 516.324  39.564   1
  -4   0   0 461.381  43.283   9
  -4   0   0 483.011  41.851   5
   4   0   0 492.348  40.847   5
  -4   0   0 441.023  43.323   9
   4   0   0 557.248  39.232   7
  -4   0   0 477.591  39.388   1
  -4   0   0 506.649  39.302   1
  -4   0   0 516.093  40.811   2
   4   0   0 527.364  43.498   9
  -5   0   0 1.42885 4.06343   2
   5   0   0 -6.5358  3.5319   8
  -5   0   0 -2.6181  3.0859   1
  -5   0   0 3.36175 2.89167  10
   5   0   0 3.79810 4.61429   4
  -5   0   0 -1.4371  3.3538   1
  -5   0   0 1.34740 4.18814   9
  -5   0   0 7.57846 4.67984   9
  -5   0   0 7.61479 4.13971   5
  -5   0   0 5.05346 3.18668   7
  -6   0   0 1596.83  149.96   9
  -6   0   0 1838.12  136.05   1
  -6   0   0 1776.86  125.37  10
  -6   0   0 1880.59  135.53   7
  -6   0   0 1718.21  140.17   2
  -6   0   0 1762.65  150.13   9
   6   0   0 1757.74  149.75   4
  -6   0   0 1932.89  136.52   1
  -7   0   0 11.8741  7.0675   2
  -7   0   0 -6.0972  5.7795   9
  -7   0   0 -4.1679  5.9056   9
  -7   0   0 1.35230 3.39549   7
  -7   0   0 2.93340 4.07594  10
  -7   0   0 7.34434 4.22669   1
  -7   0   0 5.61705 4.97462   1
  -8   0   0 50.6939  6.4648   1
  -8   0   0 44.2494 11.1932   9
  -8   0   0 21.4962  9.3687   2
  -8   0   0 36.5855  6.8508  10
  -8   0   0 46.8628 11.3999   9
   0  -1   0 -0.0822  0.4880   7
   0  -1   0 0.29217 0.53664   3
   0  -1   0 0.68315 0.75417   6
   0   1   0 -0.4710  0.3415   8
   0   1   0 -0.0067  0.4389   9
   0   1   0 0.02757 0.46570   7
   1  -1   0 2170.42  152.90   1
   1  -1   0 1830.61  152.95   1
   1  -1   0 2275.44  152.17   6
   1  -1   0 2134.18  153.56   8
  -1  -1   0 1984.63  155.91   2
   1  -1   0 2214.26  167.84   9
  -1  -1   0 1934.52  152.86   6
  -1  -1   0 1987.97  152.97   7
   1  -1   0 2179.63  162.67   5
   1  -1   0 2053.41  162.86   5
   1  -1   0 1862.07  167.58   4
  -1  -1   0 2072.35  141.34  10
   1  -1   0 2071.74  153.54   8
   1  -1   0 2088.44  159.38   3
   1   1   0 1997.99  153.01   7
  -1   1   0 2342.21  156.25   2
  -1   1   0 2029.36  152.94   7
  -1   1   0 1817.94  151.87   6
  -1   1   0 1893.79  167.73   9
   1   1   0 2022.02  155.89   2
   1   1   0 2303.53  163.14   5
   1   1   0 1913.17  152.73   1
   1   1   0 2021.55  152.89   1
   1   1   0 1737.40  167.45   9
   2  -1   0 116.792   9.897   2
   2  -1   0 89.7951 10.1740   9
   2  -1   0 87.2364  9.1556   1
   2  -1   0 114.627   8.806   8
  -2  -1   0 101.438   8.003   6
  -2  -1   0 115.167   9.714   9
  -2  -1   0 96.6327  7.8429  10
   2  -1   0 102.870   9.566   5
   2  -1   0 90.0991  8.6793   6
   2  -1   0 97.0402  8.9195   7
   2  -1   0 125.988  10.549   9
  -2  -1   0 126.959   8.899   1
   2  -1   0 90.2008  9.1230   3
   2  -1   0 125.090  10.606   4
   2  -1   0 111.713   9.207   1
  -2  -1   0 103.903   8.404   7
  -2  -1   0 101.084   9.739   9
  -2  -1   0 87.6306  8.4904   1
  -2  -1   0 103.136   9.257   2
  -2   1   0 88.2854  8.9977   1
  -2   1   0 113.402   9.182   7
   2   1   0 96.9663  8.3775   7
  -2   1   0 98.5666  9.7720   5
  -2   1   0 115.689   9.672   2
   2   1   0 104.192   8.800   1
   2   1   0 92.0380  9.5958   9
   2   1   0 113.284   8.745   1
   2   1   0 97.2328  8.2539   6
  -2   1   0 110.811   9.640   4
   2   1   0 102.081   8.748   5
   2   1   0 88.4116  9.4884   9
   2   1   0 116.254   9.289   4
  -2   1   0 99.8958 10.3506   9
  -2   1   0 109.075  10.481   9
   2   1   0 93.6596  9.1277   2
  -2   1   0 105.641   8.689   6
  -3  -1   0 606.795  49.966   5
  -3  -1   0 586.975  51.558   9
   3  -1   0 616.060  50.059   5
   3  -1   0 648.100  52.135   9
   3  -1   0 561.496  47.175   7
   3  -1   0 654.738  46.820   6
  -3  -1   0 686.740  47.237   1
  -3  -1   0 663.968  48.683   2
   3  -1   0 599.791  49.159   3
  -3  -1   0 606.191  46.935   1
  -3  -1   0 619.312  43.218  10
   3  -1   0 564.348  46.826   8
  -3  -1   0 530.908  51.691   9
   3  -1   0 597.722  52.254   4
  -3  -1   0 590.938  46.556   7
   3  -1   0 663.508  52.605   9
   3   1   0 642.720  49.338   5
  -3   1   0 705.799  49.122   2
  -3   1   0 586.565  50.813   4
  -3   1   0 608.302  46.581   6
   3   1   0 526.640  51.370   9
   3   1   0 656.547  46.789   7
  -3   1   0 642.504  50.731   5
  -3   1   0 706.938  48.163   1
  -3   1   0 636.351  47.529   1
   3   1   0 509.198  51.148   4
   3   1   0 625.293  47.039   1
   3   1   0 668.877  48.809   2
  -3   1   0 601.367  52.391   9
  -3   1   0 495.255  52.041   9
  -3   1   0 591.141  47.253   7
   3   1   0 670.460  51.646   9
  -4  -1   0 2228.59  173.14   1
   4  -1   0 2182.39  173.65   8
  -4  -1   0 2288.77  172.73   7
  -4  -1   0 2108.77  189.91   9
  -4  -1   0 2412.74  190.40   9
   4  -1   0 2192.01  173.25   7
   4  -1   0 2412.80  190.83   4
  -4  -1   0 2076.95  177.30   2
   4  -1   0 2416.91  174.01   1
   4  -1   0 2227.99  190.17   9
   4  -1   0 2399.24  190.83   9
  -4  -1   0 2560.42  173.35   1
   4  -1   0 2216.19  184.15   5
  -4  -1   0 2335.72  159.83  10
   4  -1   0 2653.79  181.23   3
  -4   1   0 2243.79  174.03   1
   4   1   0 2312.52  173.23   1
   4   1   0 2318.99  183.35   5
   4   1   0 2542.26  189.90   4
  -4   1   0 2303.90  190.85   9
  -4   1   0 2170.16  173.53   1
  -4   1   0 2314.35  177.91   2
  -4   1   0 2166.00  185.02   5
  -4   1   0 2284.56  173.43   7
  -4   1   0 1985.98  190.45   9
   4   1   0 2512.82  173.03   7
   4   1   0 2228.54  189.83   9
  -5  -1   0 1348.50   99.56  10
  -5  -1   0 1354.35  118.99   9
  -5  -1   0 1672.01  115.95   5
  -5  -1   0 1357.99  107.41   7
  -5  -1   0 1256.72  119.00   9
   5  -1   0 1633.20  109.34   1
   5  -1   0 1425.80  119.63   4
  -5  -1   0 1411.18  111.45   2
   5  -1   0 1480.20  108.58   8
   5  -1   0 1476.93  113.34   3
  -5  -1   0 1373.93  107.91   1
   5  -1   0 1594.09  114.73   5
  -5  -1   0 1363.03  108.08   1
  -5   1   0 1167.00  111.22   2
  -5   1   0 1340.21  108.28   7
  -5   1   0 1520.15  120.28   9
  -5   1   0 1318.92  119.68   9
  -5   1   0 1305.20  108.49   1
  -5   1   0 1583.53  109.46   1
   5   1   0 1468.26  118.78   4
  -6  -1   0 178.505  18.416   2
  -6  -1   0 186.257  19.188   9
   6  -1   0 199.143  20.399   4
  -6  -1   0 197.050  19.924   9
  -6  -1   0 184.800  15.321   7
  -6  -1   0 204.544  15.176  10
  -6  -1   0 163.131  16.136   1
  -6  -1   0 173.011  15.860   1
   6  -1   0 162.973  17.796   8
  -6   1   0 171.403  18.534   2
  -6   1   0 191.130  16.829   7
  -6   1   0 165.373  20.154   9
  -6   1   0 174.640  17.900   1
  -6   1   0 152.736  19.612   9
   6   1   0 163.570  18.681   4
  -6   1   0 187.963  17.148   1
  -7  -1   0 -2.6274  5.7510   2
  -7  -1   0 2.79351 3.87753   1
  -7  -1   0 4.24179 6.60384   9
  -7  -1   0 5.55264 6.45606   9
  -7  -1   0 7.24790 4.10139  10
  -7  -1   0 6.32815 4.11242   1
  -7   1   0 3.12772 4.54174   7
  -7   1   0 8.51635 4.62129  10
  -7   1   0 -3.3858  4.4892   1
  -7   1   0 6.50091 7.28409   9
  -7   1   0 13.6880  7.4511   2
  -7   1   0 5.19152 7.08373   9
  -8  -1   0 26.1178  5.6853  10
  -8  -1   0 8.39774 8.67473   9
  -8  -1   0 18.3952  8.2955   9
  -8  -1   0 28.9790  9.1607   2
  -8   1   0 12.7786  9.6528   9
  -8   1   0 23.8518  9.9041   9
  -8   1   0 16.7122  5.6270   1
  -8   1   0 27.6445 10.4760   2
  -8   1   0 21.3250  6.2049  10
   0  -2   0 1137.73  100.13   3
   0  -2   0 1264.46   95.99   8
   0  -2   0 1324.07  105.87   9
   0  -2   0 1439.29   96.39   7
   0  -2   0 1361.85   95.12   6
   0  -2   0 1173.54   96.04   6
   0  -2   0 1209.50  101.72   5
   0   2   0 1459.04   96.09   8
   0   2   0 1175.16   96.04   1
   0   2   0 1080.06  103.01   5
   0   2   0 1331.41   95.14   6
   1  -2   0 273.808  21.347   3
   1  -2   0 268.882  20.504   7
  -1  -2   0 303.976  22.835   9
  -1  -2   0 216.573  19.466   6
  -1  -2   0 253.969  18.442  10
   1  -2   0 245.664  22.136   5
   1  -2   0 258.207  20.762   2
   1  -2   0 222.195  20.300   1
  -1  -2   0 254.292  19.569   6
   1  -2   0 252.976  20.250   8
   1  -2   0 269.942  20.277   8
   1  -2   0 265.014  23.060   9
   1  -2   0 255.415  21.477   5
   1  -2   0 213.422  20.634   1
  -1  -2   0 281.483  19.815   7
   1  -2   0 251.638  20.410   6
  -1  -2   0 276.307  20.164   2
  -1  -2   0 229.678  20.134   1
   1  -2   0 263.975  22.625   4
  -1   2   0 254.549  22.272   5
   1   2   0 279.615  20.447   1
  -1   2   0 225.598  20.369   7
  -1   2   0 263.816  23.036   9
  -1   2   0 273.094  20.818   2
   1   2   0 292.988  18.510  10
   1   2   0 245.241  20.982   5
  -1   2   0 223.553  20.022   8
  -1   2   0 300.104  21.155   1
   1   2   0 281.509  21.612   4
   1   2   0 232.133  21.719   4
   1   2   0 246.184  20.095   1
   1   2   0 258.465  20.220   2
   1   2   0 242.243  20.418   3
   1   2   0 275.773  22.406   9
  -1   2   0 248.654  20.320   6
   1   2   0 274.656  20.186   7
   1   2   0 249.878  19.933   7
  -1   2   0 265.189  20.260   8
  -1   2   0 257.807  20.080   6
  -1   2   0 255.237  20.550   1
  -1   2   0 253.066  21.540   5
   2  -2   0 105.690  11.061   9
   2  -2   0 106.266   9.534   1
   2  -2   0 93.1146  9.5803   3
  -2  -2   0 100.532   9.110   2
   2  -2   0 101.299  10.096   1
  -2  -2   0 112.027  10.249   9
   2  -2   0 103.190   9.426   7
   2  -2   0 84.3109  9.2236   8
   2  -2   0 123.076  10.523   5
  -2  -2   0 101.112   7.985   6
  -2  -2   0 97.8061 10.0765   9
  -2  -2   0 112.378   8.686   1
   2  -2   0 102.189   9.954   2
   2  -2   0 104.445   9.140   8
   2  -2   0 132.349  11.371   4
   2  -2   0 106.090   9.287   6
  -2  -2   0 91.7487  7.9346  10
   2  -2   0 96.3756 10.9639   9
  -2  -2   0 85.5623  8.8881   1
   2  -2   0 111.129   9.487   6
  -2  -2   0 113.750   8.440   7
  -2   2   0 110.233  10.380   4
  -2   2   0 104.680   9.156   6
   2   2   0 111.337   9.810   9
   2   2   0 95.7757  9.1298   4
  -2   2   0 123.308   9.887   7
   2   2   0 94.9603  8.8110   5
   2   2   0 91.0425  8.7498   1
   2   2   0 103.928   8.937   7
   2   2   0 111.061   9.351   2
   2   2   0 112.640   7.926  10
  -2   2   0 106.811  11.317   9
  -2   2   0 119.836  11.308   9
   2   2   0 104.951   8.548   7
   2   2   0 105.090   8.448   6
  -2   2   0 84.1234  9.3628   3
   2   2   0 96.8715  9.2411   4
  -2   2   0 113.864   9.766   1
  -2   2   0 106.060  10.717   5
   2   2   0 111.885   9.180   1
  -2   2   0 112.356  10.007   2
  -3  -2   0 1048.71   78.19   1
   3  -2   0 1113.42   82.34   3
   3  -2   0 1093.64   87.27   9
   3  -2   0 1026.56   78.58   6
   3  -2   0 1025.13   87.24   9
   3  -2   0 1025.29   87.18   4
  -3  -2   0 1033.31   77.92   7
   3  -2   0 1035.08   79.07   7
   3  -2   0 981.796  79.400   1
  -3  -2   0 1100.21   72.31  10
  -3  -2   0 1000.30   80.33   2
  -3  -2   0 1083.41   86.44   9
  -3  -2   0 966.841  85.957   9
   3  -2   0 963.419  78.953   8
  -3  -2   0 1017.50   78.42   1
   3  -2   0 1018.86   84.08   5
   3   2   0 1116.80   82.75   5
  -3   2   0 978.178  87.295   9
  -3   2   0 1133.86   86.22   4
  -3   2   0 1000.65   79.69   1
   3   2   0 1074.91   78.17   7
  -3   2   0 966.379  79.093   1
   3   2   0 954.791  85.472   4
  -3   2   0 994.579  79.075   7
  -3   2   0 1056.28   87.56   9
   3   2   0 998.411  85.864   9
  -3   2   0 1036.57   78.19   6
   3   2   0 1129.18   80.65   2
  -3   2   0 932.523  80.852   2
   3   2   0 1088.58   78.41   1
   4  -2   0 91.0763  9.6058   5
  -4  -2   0 75.5566  9.9483   9
   4  -2   0 107.603  11.841   9
   4  -2   0 69.1049  9.3435   1
   4  -2   0 99.2150  9.5929   3
  -4  -2   0 80.2876  8.2722   1
  -4  -2   0 94.5760  8.0419   7
  -4  -2   0 99.8512  9.7999   2
  -4  -2   0 89.4946  9.7236   9
  -4  -2   0 84.3527  8.5613   1
  -4  -2   0 97.1489  7.8829  10
   4  -2   0 80.8904 10.8502   4
   4  -2   0 96.4720  9.4960   8
  -4  -2   0 89.9096  9.4128   5
   4  -2   0 72.9691 10.2785   9
  -4  -2   0 91.0041  7.8208   7
   4   2   0 90.7302  8.9207   1
   4   2   0 79.9834  9.4272   4
  -4   2   0 76.3921  9.8375   1
  -4   2   0 71.8688 10.8570   9
  -4   2   0 107.441   9.872   7
  -4   2   0 72.1000 10.9874   9
  -4   2   0 87.3973  9.6112   1
   4   2   0 101.311   8.465   7
  -4   2   0 75.4529 10.1453   2
   5  -2   0 994.848  76.798   1
  -5  -2   0 1096.07   75.15   1
   5  -2   0 1074.54   76.29   8
  -5  -2   0 932.491  74.217   7
  -5  -2   0 962.857  83.346   9
   5  -2   0 935.972  79.052   3
  -5  -2   0 1035.24   80.42   5
   5  -2   0 996.617  80.270   5
  -5  -2   0 954.583  69.245  10
  -5  -2   0 920.747  74.851   1
   5  -2   0 946.457  84.255   4
  -5  -2   0 947.682  77.741   2
  -5  -2   0 878.639  82.693   9
  -5  -2   0 965.259  74.315   7
  -5   2   0 886.228  76.015   1
  -5   2   0 951.829  76.846   1
  -5   2   0 1028.33   76.33   7
  -5   2   0 972.644  78.673   2
  -5   2   0 990.518  84.762   9
   5   2   0 1096.74   82.79   4
  -5   2   0 1053.05   84.90   9
   6  -2   0 448.574  48.506   4
  -6  -2   0 495.706  42.004   1
  -6  -2   0 515.559  41.956   1
  -6  -2   0 610.227  48.711   9
  -6  -2   0 636.500  48.334   9
  -6  -2   0 534.350  39.253  10
  -6  -2   0 508.766  45.139   2
  -6   2   0 498.642  43.877   1
  -6   2   0 615.028  45.477   1
  -6   2   0 561.888  49.926   9
  -6   2   0 527.949  43.698   7
   6   2   0 565.852  47.736   4
  -6   2   0 524.670  45.918   2
  -6   2   0 558.538  49.818   9
  -7  -2   0 27.2969  8.5710   9
  -7  -2   0 28.1251  5.1405  10
  -7  -2   0 23.5506  7.8461   9
  -7  -2   0 40.3437  8.8378   2
   7  -2   0 30.0302  7.2355   8
  -7   2   0 27.3767  6.0685  10
  -7   2   0 12.9649  7.4394   2
  -7   2   0 28.0371  6.4982   7
  -7   2   0 24.9068  9.8528   9
  -7   2   0 31.9087  7.3060   1
  -7   2   0 28.9681 10.7616   9
  -8  -2   0 431.603  44.424   9
  -8  -2   0 471.637  45.405   9
  -8  -2   0 530.115  36.082  10
  -8  -2   0 502.232  43.075   2
  -8   2   0 470.773  43.973   2
  -8   2   0 449.743  36.920  10
  -8   2   0 481.778  40.104   1
   0  -3   0 4.93167 4.03962   9
   0  -3   0 7.30161 2.10477   5
   0  -3   0 5.38360 2.17635   8
   0  -3   0 2.84610 2.79872   7
   0  -3   0 7.67716 1.92648   6
   0  -3   0 2.51314 2.13101   7
   0  -3   0 -0.4617  2.6101   3
   0  -3   0 6.08438 4.33182   5
   0  -3   0 0.07370 2.29349   1
   0  -3   0 -3.4045  3.3920   6
   0  -3   0 0.89762 2.86546   1
   0  -3   0 1.20279 2.27964   4
   0  -3   0 2.81362 1.87399   8
   0   3   0 1.38481 2.81792   3
   0   3   0 1.68123 2.32874   7
   0   3   0 5.96268 3.22015   9
   0   3   0 2.73837 2.58001   7
   0   3   0 1.00154 4.02278   9
   0   3   0 -0.3106  2.2785   8
   0   3   0 1.52835 2.57261   1
   0   3   0 1.53470 3.10924   6
   0   3   0 6.51945 2.76786   4
   0   3   0 -1.5118  2.3140   1
   0   3   0 3.68084 2.53752   8
   0   3   0 0.24073 4.02106   5
  -1  -3   0 869.037  72.706   5
  -1  -3   0 955.614  74.531   4
   1  -3   0 834.917  69.969   2
   1  -3   0 870.375  71.921   3
   1  -3   0 982.247  69.161   1
  -1  -3   0 984.949  67.758   6
   1  -3   0 854.623  74.214   5
  -1  -3   0 1003.83   67.92   6
   1  -3   0 792.742  68.790   7
  -1  -3   0 794.499  68.303   7
   1  -3   0 987.669  69.065   6
  -1  -3   0 908.444  68.548   7
  -1  -3   0 851.696  75.887   9
  -1  -3   0 931.018  68.957   1
  -1  -3   0 937.167  74.414   4
  -1  -3   0 950.299  63.267  10
  -1  -3   0 865.863  70.730   3
   1  -3   0 934.928  69.585   1
  -1  -3   0 887.279  68.666   1
   1  -3   0 935.857  76.533   9
  -1   3   0 854.408  71.895   3
   1   3   0 863.000  69.277   2
   1   3   0 868.366  74.909   4
   1   3   0 922.815  69.102   1
  -1   3   0 879.592  69.062   7
  -1   3   0 940.402  69.626   1
  -1   3   0 1009.95   69.31   1
  -1   3   0 1006.84   70.11   2
   1   3   0 832.881  75.866   9
  -1   3   0 1025.34   76.70   9
   1   3   0 836.890  72.433   5
  -1   3   0 917.672  68.860   8
   1   3   0 1013.96   74.89   4
   1   3   0 801.412  68.393   7
   1   3   0 934.234  68.062   8
   1   3   0 857.403  68.204   6
   1   3   0 883.885  63.334  10
  -1   3   0 888.908  73.067   5
  -1   3   0 790.354  75.878   9
   1   3   0 883.312  68.724   7
  -1   3   0 889.864  75.535   4
   1   3   0 946.990  68.713   1
  -1   3   0 855.025  68.166   6
   1   3   0 867.160  71.006   3
   1   3   0 882.976  68.112   8
  -1   3   0 924.492  68.877   8
  -2  -3   0 1198.85   95.22   2
  -2  -3   0 1273.48   99.40   5
   2  -3   0 1148.41  103.41   4
   2  -3   0 1247.63   94.24   8
   2  -3   0 1143.96   94.70   1
   2  -3   0 1264.14   93.91   6
  -2  -3   0 1353.00   93.12   7
   2  -3   0 1355.60   94.42   7
   2  -3   0 1371.04  100.80   5
  -2  -3   0 1213.57   86.26  10
   2  -3   0 1127.00  103.67   9
   2  -3   0 1216.39   94.17   8
   2  -3   0 1267.42   98.21   3
  -2  -3   0 1213.32   93.20   1
  -2  -3   0 1056.26   92.31   6
   2  -3   0 1256.26   93.45   6
  -2  -3   0 1176.80  103.09   9
  -2  -3   0 1209.99   93.70   1
   2  -3   0 1442.51   94.46   1
  -2  -3   0 1233.43   92.40   6
  -2   3   0 1183.67   93.63   6
   2   3   0 1133.06  101.93   4
  -2   3   0 1171.43   96.09   2
  -2   3   0 1177.31  104.03   9
  -2   3   0 1169.24   93.29   6
  -2   3   0 1331.18   98.15   3
   2   3   0 1341.12   99.04   5
   2   3   0 1223.88   86.12  10
   2   3   0 1308.98   93.55   1
   2   3   0 1295.07   93.34   7
  -2   3   0 1271.34   93.91   8
   2   3   0 1150.79   96.88   3
  -2   3   0 1294.05   94.57   1
  -2   3   0 1278.63   94.49   7
   2   3   0 1171.98  102.50   9
   2   3   0 1203.38   93.70   7
   2   3   0 1235.51   95.29   2
   2   3   0 1348.00   92.81   6
   2   3   0 1154.60  102.14   4
  -2   3   0 1344.48  104.50   9
  -3  -3   0 1050.70   98.03   9
  -3  -3   0 1119.60   91.03   2
   3  -3   0 1385.68   99.99   9
   3  -3   0 1113.20   90.54   1
   3  -3   0 1138.82   99.18   4
   3  -3   0 1325.50   90.31   8
   3  -3   0 1128.81   89.80   8
   3  -3   0 1125.95   93.56   3
  -3  -3   0 1199.94   88.49   7
   3  -3   0 1220.63   99.42   9
  -3  -3   0 1093.40   97.74   9
  -3  -3   0 1043.60   82.03  10
   3  -3   0 1369.63   89.90   6
  -3  -3   0 1144.56   88.70   1
   3  -3   0 1030.91   95.60   5
   3  -3   0 1150.23   89.21   6
  -3  -3   0 1282.88   89.25   1
   3  -3   0 1211.00   90.10   7
   3   3   0 1319.62   89.22   1
   3   3   0 1181.89   89.25   7
   3   3   0 1129.93   97.10   4
  -3   3   0 1083.68   99.39   9
  -3   3   0 1291.49   89.19   6
   3   3   0 1135.62   91.12   2
   3   3   0 1300.40   97.76   9
  -3   3   0 1047.57   98.00   4
  -3   3   0 1186.96   90.22   7
  -3   3   0 1151.82   92.01   2
   3   3   0 1203.79   88.85   7
  -3   3   0 1219.73   99.77   9
   3   3   0 1181.46   97.34   4
  -3   3   0 1112.14   89.93   1
   4  -3   0 758.127  59.719   8
   4  -3   0 720.117  60.319   1
  -4  -3   0 738.861  58.540   1
   4  -3   0 725.253  66.085   9
   4  -3   0 736.894  66.420   9
   4  -3   0 668.350  66.012   4
   4  -3   0 841.441  63.823   5
   4  -3   0 795.263  62.298   3
  -4  -3   0 859.858  58.363   1
   4  -3   0 876.534  59.873   6
  -4  -3   0 736.299  58.034   7
  -4  -3   0 755.509  65.237   9
  -4  -3   0 742.970  64.487   9
   4  -3   0 727.646  59.362   8
  -4  -3   0 782.509  54.031  10
  -4  -3   0 876.147  60.755   2
  -4  -3   0 731.033  57.805   7
  -4   3   0 686.133  59.789   7
   4   3   0 754.404  58.781   1
  -4   3   0 735.751  66.656   9
  -4   3   0 837.122  64.770   4
  -4   3   0 727.922  60.018   1
   4   3   0 787.020  58.498   7
  -4   3   0 725.469  60.641   1
  -4   3   0 796.770  67.043   9
   4   3   0 743.796  64.036   4
   5  -3   0 13.0364  4.3923   5
  -5  -3   0 15.4154  3.2818  10
   5  -3   0 21.7599  7.1812   4
   5  -3   0 11.5008  6.5325   8
  -5  -3   0 19.5113  5.9447   9
   5  -3   0 9.89085 4.41256   3
   5  -3   0 24.0744  7.8160   9
  -5  -3   0 16.0761  4.4877   9
   5  -3   0 18.5455  6.0315   1
  -5  -3   0 15.0958  3.3897   1
  -5  -3   0 9.46384 3.26720   1
   5  -3   0 9.36817 4.54590   8
  -5  -3   0 21.8049  5.2364   2
   5   3   0 15.1399  4.7887   4
  -5   3   0 17.6404  5.8874   2
  -5   3   0 13.0457  6.9532   9
  -5   3   0 15.2560  5.5756   1
  -5   3   0 4.18668 5.52477   1
  -5   3   0 24.1612  7.9463   9
  -5   3   0 22.1793  5.7722   7
  -6  -3   0 9.60501 5.13518   2
   6  -3   0 3.42691 4.84048   8
  -6  -3   0 4.28876 4.85642   9
  -6  -3   0 2.55509 5.58978   9
  -6  -3   0 4.91539 3.21580  10
  -6   3   0 1.95597 4.84423   7
  -6   3   0 5.69869 6.13467   2
  -6   3   0 4.24845 4.94905   1
   6   3   0 1.91160 5.19211   4
  -6   3   0 -2.5821  6.0058   9
  -6   3   0 14.4980  8.1148   9
  -7  -3   0 261.332  27.222   2
  -7  -3   0 324.739  22.837  10
  -7  -3   0 287.819  28.457   9
  -7  -3   0 275.739  29.222   9
   7  -3   0 290.273  26.387   8
  -7   3   0 327.426  27.474   1
  -7   3   0 293.387  31.889   9
  -7   3   0 296.757  29.304   2
  -7   3   0 297.965  31.929   9
  -7   3   0 268.005  26.147   7
  -8  -3   0 51.1372 10.3567   2
  -8  -3   0 42.3114  6.4696  10
  -8  -3   0 35.9564 10.7399   9
   8  -3   0 35.4082  8.8604   8
  -8   3   0 43.5844 12.0900   2
  -8   3   0 45.4243  8.6249  10
  -8   3   0 55.7599  9.5693   1
  -8   3   0 30.5249 12.5999   9
   0  -4   0 1164.15   87.63   5
   0  -4   0 1100.97   81.58   6
   0  -4   0 1129.66   83.57   1
   0  -4   0 1043.46   86.47   3
   0  -4   0 947.944  82.799   1
   0  -4   0 1115.05   82.18   8
   0  -4   0 1256.99   82.14   8
   0  -4   0 1034.12   90.11   5
   0  -4   0 986.782  91.583   9
   0  -4   0 1166.64   82.74   7
   0  -4   0 948.096  83.319   6
   0  -4   0 1068.48   90.22   4
   0  -4   0 1184.10   83.53   7
   0   4   0 1032.25   82.83   7
   0   4   0 903.894  90.667   9
   0   4   0 1063.34   83.06   7
   0   4   0 970.546  86.719   3
   0   4   0 1124.34   82.59   8
   0   4   0 907.024  87.220   5
   0   4   0 1110.31   90.55   4
   0   4   0 1172.48   83.28   1
   0   4   0 1098.52   83.56   1
   0   4   0 1256.56   84.05   6
   0   4   0 1148.93   92.62   9
   0   4   0 1107.87   82.42   8
  -1  -4   0 58.2011  5.9355   4
   1  -4   0 44.7697  6.7401   4
   1  -4   0 42.4901  6.4606   3
  -1  -4   0 49.3603  5.7493   5
   1  -4   0 51.0101  8.3351   9
  -1  -4   0 45.2266  6.1809   1
  -1  -4   0 38.3494  7.6612   5
  -1  -4   0 46.3972  4.9969   3
  -1  -4   0 37.6000  4.7883   6
  -1  -4   0 56.6666  6.0107   4
   1  -4   0 72.7675  7.6521   6
   1  -4   0 79.6770  7.3049   7
  -1  -4   0 48.1472  5.5253   6
   1  -4   0 54.3220  7.1520   1
   1  -4   0 49.9619  6.4079   7
   1  -4   0 48.8021  6.4606   1
  -1  -4   0 43.5395  5.6171   7
   1  -4   0 61.6171  6.2993   8
  -1  -4   0 57.4868  6.1932   7
   1  -4   0 62.5785  8.7422   5
  -1  -4   0 29.6444  7.1987   9
   1  -4   0 53.1262  6.0437   8
   1   4   0 39.4104  6.5384   9
  -1   4   0 42.5128  6.0104   5
   1   4   0 60.2165  5.8677  10
   1   4   0 46.1371  5.6264   3
  -1   4   0 45.0185  7.6265   9
  -1   4   0 46.8218  5.9613   8
  -1   4   0 49.0373  6.8703   4
   1   4   0 67.7914  7.1967   4
   1   4   0 49.9789  6.2306   7
   1   4   0 49.8827  6.6638   1
   1   4   0 55.9061  5.7556   5
   1   4   0 52.7934  6.3960   1
  -1   4   0 44.7402  6.5149   1
  -1   4   0 46.2018  6.9033   1
   1   4   0 59.0542  6.2358   7
   1   4   0 45.5942  5.1347   8
  -1   4   0 37.4664  6.2066   7
   1   4   0 59.6198  8.7077   9
  -1   4   0 32.7566  5.4796   2
   1   4   0 49.9735  4.8838   8
  -1   4   0 50.0357  5.9504   8
   1   4   0 84.6228  7.5461   6
   2  -4   0 883.155  70.374   8
  -2  -4   0 936.234  64.481  10
  -2  -4   0 895.387  68.601   6
  -2  -4   0 1003.52   69.38   7
   2  -4   0 753.394  75.413   5
  -2  -4   0 981.452  68.636   6
   2  -4   0 1044.78   71.04   7
   2  -4   0 885.274  70.392   8
   2  -4   0 824.047  77.907   9
  -2  -4   0 840.993  70.033   1
   2  -4   0 934.671  73.712   3
  -2  -4   0 913.134  74.217   5
   2  -4   0 947.370  70.690   6
   2  -4   0 973.850  69.994   6
   2  -4   0 817.646  78.262   9
   2  -4   0 1053.93   78.24   4
   2  -4   0 958.442  71.687   1
   2  -4   0 974.790  70.944   1
  -2  -4   0 897.333  69.715   7
  -2  -4   0 904.347  69.549   1
  -2   4   0 1048.79   72.06   1
  -2   4   0 988.503  73.734   3
   2   4   0 835.670  70.122   7
   2   4   0 880.967  73.596   5
   2   4   0 854.684  72.084   3
  -2   4   0 958.849  71.215   1
  -2   4   0 845.688  71.768   2
   2   4   0 954.172  76.983   9
   2   4   0 952.557  69.404   6
   2   4   0 908.037  70.808   2
   2   4   0 778.678  76.126   4
  -2   4   0 949.188  78.867   9
   2   4   0 868.997  69.710   7
  -2   4   0 1003.14   71.26   7
  -2   4   0 936.188  78.765   9
  -2   4   0 917.134  75.077   5
  -2   4   0 855.605  69.692   6
  -2   4   0 946.936  70.215   8
   2   4   0 853.832  75.968   4
   2   4   0 935.226  64.242  10
   3  -4   0 231.152  23.551   4
  -3  -4   0 242.103  19.181   1
  -3  -4   0 238.087  22.640   9
   3  -4   0 267.744  20.911   8
   3  -4   0 256.958  24.153   9
  -3  -4   0 231.766  18.748   7
  -3  -4   0 229.605  19.816   2
   3  -4   0 242.673  20.509   6
   3  -4   0 232.536  23.727   9
   3  -4   0 214.856  21.395   1
   3  -4   0 254.641  21.147   6
   3  -4   0 267.288  21.752   3
  -3  -4   0 248.114  20.863   5
  -3  -4   0 212.201  17.795  10
   3  -4   0 251.686  20.932   7
  -3  -4   0 216.520  21.990   9
   3  -4   0 242.556  20.330   8
  -3  -4   0 216.427  19.598   1
   3  -4   0 256.957  22.698   5
  -3   4   0 226.602  20.953   7
   3   4   0 281.335  21.859   9
   3   4   0 281.885  20.299   2
   3   4   0 200.047  19.666   7
   3   4   0 219.713  19.607   1
  -3   4   0 226.291  21.086   3
  -3   4   0 216.179  21.651   1
  -3   4   0 248.294  21.438   1
   3   4   0 261.105  19.689   5
  -3   4   0 200.236  23.436   9
   3   4   0 230.566  19.310   7
   3   4   0 263.173  21.105   4
   3   4   0 237.697  19.644   3
  -3   4   0 244.955  21.302   2
   3   4   0 221.559  21.253   4
  -3   4   0 208.486  23.741   9
  -3   4   0 262.469  22.837   4
   4  -4   0 238.389  22.245   1
  -4  -4   0 283.318  21.025   2
  -4  -4   0 231.782  18.139  10
  -4  -4   0 252.375  19.771   1
   4  -4   0 238.296  22.649   5
   4  -4   0 244.508  21.926   3
  -4  -4   0 203.706  22.042   9
   4  -4   0 249.246  24.618   4
   4  -4   0 246.961  20.849   8
  -4  -4   0 250.952  19.109   7
  -4  -4   0 238.456  19.233   1
   4  -4   0 222.583  21.320   8
  -4  -4   0 219.027  22.801   9
   4  -4   0 260.851  24.921   9
  -4  -4   0 247.537  21.399   5
   4  -4   0 246.804  21.532   6
  -4  -4   0 250.963  18.783   7
  -4   4   0 255.586  22.305   2
   4   4   0 214.849  19.509   7
   4   4   0 224.552  19.983   3
  -4   4   0 241.262  21.738   1
  -4   4   0 275.080  22.952   4
  -4   4   0 220.425  21.486   7
  -4   4   0 227.384  24.961   9
   4   4   0 233.364  21.414   4
  -4   4   0 238.234  24.789   9
   5  -4   0 1108.82   80.44   5
   5  -4   0 922.577  75.136   8
  -5  -4   0 1045.41   76.48   2
   5  -4   0 941.042  84.093   4
   5  -4   0 925.521  78.455   3
  -5  -4   0 956.089  72.946   1
  -5  -4   0 980.511  82.486   9
  -5  -4   0 874.416  73.050   1
  -5  -4   0 923.051  81.289   9
  -5  -4   0 966.322  68.141  10
   5  -4   0 1051.25   84.64   9
  -5   4   0 915.389  84.517   9
  -5   4   0 858.319  77.407   2
  -5   4   0 1020.05   77.32   1
  -5   4   0 1024.86   85.03   9
  -5   4   0 962.864  75.951   7
   5   4   0 956.129  80.817   4
  -5   4   0 979.080  76.063   1
  -6  -4   0 2.22575 5.30434   9
   6  -4   0 6.22703 5.60404   8
  -6  -4   0 -0.6707  4.4866   9
  -6  -4   0 -1.3816  4.8725   2
  -6  -4   0 2.35633 3.27268  10
  -6   4   0 -0.4633  5.3519   2
  -6   4   0 6.68300 5.69347   7
   6   4   0 9.01834 5.01927   4
  -6   4   0 6.99376 5.57121   1
  -6   4   0 7.24819 6.69191   9
  -6   4   0 16.3508  8.1454   9
  -7  -4   0 198.224  21.626   9
   7  -4   0 216.836  20.347   8
  -7  -4   0 197.303  15.932  10
  -7  -4   0 208.170  20.131   2
  -7   4   0 173.294  20.012   1
  -7   4   0 173.188  23.826   9
  -7   4   0 165.320  19.220   7
  -7   4   0 196.374  21.611   2
  -8  -4   0 1096.89   74.42  10
  -8  -4   0 1060.40   91.25   9
  -8   4   0 879.868  93.494   9
  -8   4   0 1009.03   82.81   7
  -8   4   0 1064.59   83.52   1
  -8   4   0 1127.25   88.10   2
   0  -5   0 1.90646 2.21828   6
   0  -5   0 -3.3054  4.3586   6
   0  -5   0 4.21345 3.58825   4
   0  -5   0 -2.2273  2.6082   8
   0  -5   0 -2.7378  2.6016   8
   0  -5   0 3.71248 5.50290   5
   0  -5   0 0.61098 3.46992   3
   0  -5   0 6.22035 4.11992   7
   0  -5   0 3.68934 4.94457   9
   0  -5   0 3.59233 4.51231   1
   0  -5   0 -0.5970  2.5524   7
   0  -5   0 0.64780 3.67755   1
   0   5   0 -3.5708  3.1951   8
   0   5   0 20.2076  5.9314   6
   0   5   0 0.23273 4.03424   3
   0   5   0 2.84158 3.78460   4
   0   5   0 1.22004 3.53032   7
   0   5   0 -1.2405  3.2369   1
   0   5   0 2.50796 4.45431   9
   0   5   0 0.41517 2.85191   5
   0   5   0 -0.4914  3.1507   7
   0   5   0 1.22440 3.59128   8
   0   5   0 2.62868 4.06311   1
   0   5   0 6.15788 5.76082   9
   1  -5   0 1444.45  113.19   1
   1  -5   0 1438.69  112.63   7
   1  -5   0 1733.81  126.08   9
   1  -5   0 1282.18  112.67   7
   1  -5   0 1614.64  113.55   6
  -1  -5   0 1639.64  116.22   3
  -1  -5   0 1592.23  119.30   5
   1  -5   0 1341.03  124.06   9
   1  -5   0 1534.14  122.21   5
  -1  -5   0 1436.46  110.69   6
  -1  -5   0 1554.57  122.23   4
  -1  -5   0 1620.71  122.39   5
   1  -5   0 1393.49  112.20   8
  -1  -5   0 1628.88  111.79   6
  -1  -5   0 1405.60  112.05   7
   1  -5   0 1628.28  112.60   8
  -1  -5   0 1423.69  122.07   4
   1  -5   0 1515.38  118.03   3
   1  -5   0 1442.80  123.42   4
  -1  -5   0 1314.42  124.24   9
  -1  -5   0 1507.84  112.78   1
   1  -5   0 1477.94  113.55   1
  -1  -5   0 1509.94  112.64   7
  -1   5   0 1403.04  123.33   4
  -1   5   0 1424.78  112.69   8
  -1   5   0 1488.46  124.50   9
  -1   5   0 1373.08  119.28   5
  -1   5   0 1482.13  112.56   8
   1   5   0 1382.21  103.97  10
  -1   5   0 1452.19  112.98   7
   1   5   0 1509.08  112.62   7
  -1   5   0 1496.52  113.86   1
   1   5   0 1682.98  113.20   6
   1   5   0 1554.71  111.90   8
  -1   5   0 1387.36  114.06   2
   1   5   0 1376.98  112.59   1
   1   5   0 1358.32  123.23   9
   1   5   0 1383.47  122.75   4
   1   5   0 1630.29  118.89   5
   1   5   0 1513.14  111.71   8
   1   5   0 1342.85  116.83   3
   1   5   0 1635.11  126.02   9
  -1   5   0 1363.55  112.98   1
   1   5   0 1314.82  112.42   7
  -2  -5   0 163.572  16.096   5
  -2  -5   0 170.945  14.003   6
   2  -5   0 189.378  17.615   1
   2  -5   0 132.909  15.228   8
  -2  -5   0 166.273  18.500   9
   2  -5   0 172.983  18.479   5
   2  -5   0 193.674  16.993   6
   2  -5   0 166.643  16.016   7
   2  -5   0 190.765  18.567   4
  -2  -5   0 160.357  15.559   1
   2  -5   0 156.092  16.531   3
   2  -5   0 173.959  19.554   9
  -2  -5   0 165.825  14.979   7
   2  -5   0 180.790  15.569   6
  -2  -5   0 175.710  13.886   6
   2  -5   0 180.906  16.546   1
  -2  -5   0 162.887  14.413   7
   2  -5   0 175.606  16.210   7
  -2  -5   0 171.881  15.113   1
  -2   5   0 173.309  15.769   8
   2   5   0 187.669  13.676   8
   2   5   0 156.790  15.030   3
   2   5   0 156.480  14.653   2
  -2   5   0 151.460  15.152   8
   2   5   0 176.893  16.661   4
   2   5   0 153.180  15.154   7
   2   5   0 192.321  15.957   7
  -2   5   0 166.840  16.416   7
  -2   5   0 161.900  17.016   1
  -2   5   0 186.878  19.524   9
  -2   5   0 163.534  15.910   2
   2   5   0 200.068  16.591   4
  -2   5   0 154.327  19.334   9
   2   5   0 184.636  14.063   8
  -2   5   0 173.278  16.930   1
   2   5   0 176.227  15.704   1
  -2   5   0 180.687  16.495   6
  -2   5   0 159.873  16.455   3
   2   5   0 200.264  17.992   9
   2   5   0 195.865  15.364   5
  -2   5   0 170.891  17.055   5
   3  -5   0 3564.53  238.74   6
  -3  -5   0 3193.27  254.31   5
   3  -5   0 3439.01  241.62   1
  -3  -5   0 3179.50  220.70  10
   3  -5   0 3260.72  264.54   9
  -3  -5   0 3212.86  238.32   1
  -3  -5   0 2791.52  262.72   9
   3  -5   0 3001.56  240.45   8
  -3  -5   0 3139.72  239.10   1
   3  -5   0 2911.38  263.75   9
  -3  -5   0 2853.92  262.36   9
   3  -5   0 3095.01  263.65   4
  -3  -5   0 3013.35  237.98   7
   3  -5   0 3368.32  240.72   8
   3  -5   0 3432.07  250.54   3
   3  -5   0 3542.52  239.65   6
   3   5   0 2992.86  238.75   7
  -3   5   0 3323.95  263.00   4
  -3   5   0 3019.30  249.89   3
   3   5   0 2842.86  261.56   4
   3   5   0 3261.83  261.26   4
  -3   5   0 3333.39  265.05   9
   3   5   0 3201.02  239.47   7
  -3   5   0 3144.07  240.68   1
   3   5   0 3210.80  261.76   9
  -3   5   0 3151.10  240.55   7
  -3   5   0 3049.42  238.80   6
   3   5   0 3077.10  243.36   2
  -3   5   0 3179.05  241.40   1
  -3   5   0 3350.31  265.02   9
   3   5   0 3213.26  253.23   5
   3   5   0 3443.51  248.52   3
  -4  -5   0 1357.77  105.78   9
  -4  -5   0 1219.14  106.44   9
   4  -5   0 1164.64   96.98   8
  -4  -5   0 1243.95   94.96   7
  -4  -5   0 1208.52   95.64   1
   4  -5   0 1107.81  103.54   5
   4  -5   0 1280.67   97.41   6
   4  -5   0 1248.18  107.81   4
   4  -5   0 1231.40  107.96   9
  -4  -5   0 1247.48   97.79   2
  -4  -5   0 1179.68   88.33  10
  -4  -5   0 1236.49   95.11   1
  -4  -5   0 1352.19  102.36   5
   4  -5   0 1309.72  101.65   3
  -4  -5   0 1294.46   94.71   7
   4  -5   0 1308.92  108.39   9
   4  -5   0 1188.74   98.44   1
  -4   5   0 1175.38   97.51   1
  -4   5   0 1286.88  106.29   4
  -4   5   0 1211.85   97.83   7
   4   5   0 1273.16   96.29   7
  -4   5   0 1216.19  108.69   9
  -4   5   0 1237.60  100.77   3
   4   5   0 1455.09  105.73   4
   4   5   0 1190.85   99.25   3
   4   5   0 1374.96  104.79   4
  -4   5   0 1205.02  108.45   9
  -4   5   0 1383.58   99.96   2
   5  -5   0 108.894  11.523   8
  -5  -5   0 91.4883 11.3826   9
  -5  -5   0 95.7949  9.0785  10
   5  -5   0 98.6141 12.3127   3
   5  -5   0 90.8201 12.1741   5
  -5  -5   0 100.597  11.065   2
  -5  -5   0 115.184  13.284   9
   5  -5   0 105.910  15.516   9
  -5  -5   0 85.8635  8.7995   1
   5   5   0 95.2626  9.6816   3
  -5   5   0 118.518  13.202   7
  -5   5   0 105.173  15.816   9
   5   5   0 84.9114 10.8762   4
  -5   5   0 96.6260 15.3659   9
  -5   5   0 89.7370 12.2877   1
  -5   5   0 118.442  13.569   2
  -6  -5   0 8.96221 4.99432   9
  -6  -5   0 12.7036  5.6442   2
  -6  -5   0 12.0592  6.4333   9
  -6  -5   0 12.6535  3.9274  10
   6  -5   0 11.0491  6.3635   8
  -6   5   0 23.0069  7.8390   1
   6   5   0 25.6731  6.0647   4
  -6   5   0 14.8361  7.5123   2
  -6   5   0 14.9103  6.7545   7
  -6   5   0 8.58951 9.20618   9
   6   5   0 7.88754 3.81836   3
  -6   5   0 4.83306 9.96963   9
  -7  -5   0 138.239  16.961   9
  -7  -5   0 132.725  12.036  10
   7  -5   0 166.395  16.521   8
  -7   5   0 126.769  17.476   2
  -7   5   0 118.252  15.973   7
  -7   5   0 152.182  16.836   1
  -7   5   0 108.312  19.325   9
  -8  -5   0 55.5497  6.9428  10
  -8  -5   0 43.7174 11.5033   9
  -8   5   0 64.0644 11.8352   1
  -8   5   0 60.8275 11.4496   7
  -8   5   0 51.9537 13.0101   2
  -8   5   0 45.1011 14.6497   9
   0  -6   0 2569.68  206.60   5
   0  -6   0 2238.89  191.62   6
   0  -6   0 2633.82  190.71   8
   0  -6   0 2457.12  190.67   8
   0  -6   0 2572.29  199.74   3
   0  -6   0 2806.36  192.94   1
   0  -6   0 2642.33  189.33   6
   0  -6   0 2459.42  208.97   4
   0  -6   0 2263.11  191.56   1
   0  -6   0 2403.43  192.12   7
   0  -6   0 2844.93  211.97   9
   0   6   0 2541.29  191.36   8
   0   6   0 2437.42  191.49   8
   0   6   0 2393.70  209.37   4
   0   6   0 2271.18  191.48   7
   0   6   0 2374.63  200.27   3
   0   6   0 2578.85  191.78   7
   0   6   0 2736.87  194.09   2
   0   6   0 2692.76  202.99   5
   0   6   0 2940.45  192.64   6
   0   6   0 2455.17  191.66   1
   0   6   0 2317.35  210.09   9
  -1  -6   0 1640.13  133.72   3
  -1  -6   0 1680.13  128.76   6
  -1  -6   0 1752.48  127.55   6
   1  -6   0 1513.05  130.27   6
  -1  -6   0 1983.95  129.52   7
   1  -6   0 1765.90  130.87   1
   1  -6   0 1776.88  142.21   4
  -1  -6   0 1537.97  143.17   9
   1  -6   0 1725.86  144.43   9
   1  -6   0 1628.67  130.39   1
   1  -6   0 1811.13  129.25   8
   1  -6   0 1779.17  129.46   8
  -1  -6   0 1651.45  140.39   5
  -1  -6   0 1542.48  129.58   7
   1  -6   0 1705.15  140.73   5
  -1  -6   0 1644.41  129.69   1
   1  -6   0 1637.36  143.18   9
   1  -6   0 1522.51  129.96   7
   1  -6   0 1622.71  129.61   7
   1  -6   0 1681.68  128.20   6
  -1  -6   0 1782.48  140.91   4
  -1   6   0 1642.19  131.28   2
   1   6   0 1485.12  144.21   9
   1   6   0 1831.35  141.83   4
   1   6   0 1543.12  136.63   5
  -1   6   0 1638.47  130.44   6
   1   6   0 1764.73  128.86   8
   1   6   0 1955.70  129.16   8
   1   6   0 1496.57  134.87   3
   1   6   0 1581.40  119.85  10
  -1   6   0 1761.68  130.03   8
   1   6   0 1748.13  130.01   1
  -1   6   0 1822.51  137.73   5
   1   6   0 1618.71  129.76   7
   1   6   0 1689.52  142.26   9
  -1   6   0 1919.72  129.88   8
  -1   6   0 1437.19  129.89   1
   1   6   0 1697.86  129.79   7
  -1   6   0 1871.21  131.69   1
  -1   6   0 1936.61  143.96   9
  -1   6   0 1564.99  129.94   7
   1   6   0 1848.50  130.62   6
   2  -6   0 2438.96  180.77   6
   2  -6   0 2093.73  195.68   5
   2  -6   0 2272.05  182.17   8
  -2  -6   0 2471.39  193.29   5
   2  -6   0 2502.29  182.55   7
  -2  -6   0 2124.24  179.35   6
   2  -6   0 2486.91  190.50   3
   2  -6   0 2350.02  182.16   6
  -2  -6   0 2649.80  182.16   1
  -2  -6   0 2287.52  181.10   7
   2  -6   0 2342.65  182.37   8
  -2  -6   0 2240.40  180.80   7
  -2  -6   0 2048.03  199.90   9
   2  -6   0 2476.12  202.09   9
   2  -6   0 2326.06  182.43   7
  -2  -6   0 2386.39  179.26   6
   2  -6   0 2692.66  184.01   1
  -2  -6   0 2603.48  187.48   3
  -2  -6   0 2403.84  181.43   1
   2   6   0 2431.97  180.91   8
  -2   6   0 2562.07  202.13   9
  -2   6   0 2254.91  193.63   5
   2   6   0 2541.39  184.24   2
   2   6   0 2466.08  182.30   7
  -2   6   0 2403.35  182.35   6
  -2   6   0 2430.27  182.34   8
   2   6   0 2198.40  181.09   8
   2   6   0 2426.90  188.76   3
   2   6   0 2571.31  181.96   7
  -2   6   0 2247.22  182.60   7
  -2   6   0 2560.52  182.45   8
   2   6   0 2561.24  182.07   1
   2   6   0 2080.16  192.00   5
  -2   6   0 2282.86  183.06   1
  -2   6   0 2319.62  185.35   2
   2   6   0 2531.81  200.55   9
  -2   6   0 2251.47  201.26   9
  -2   6   0 2554.93  190.81   3
   2   6   0 2376.47  198.81   4
  -2   6   0 2511.45  199.90   4
  -2   6   0 2838.62  184.73   1
  -3  -6   0 7.68430 5.34164   9
   3  -6   0 11.3495  5.8323   5
   3  -6   0 8.11583 5.50686   4
  -3  -6   0 5.66409 1.55582   6
   3  -6   0 9.99194 6.52773   9
   3  -6   0 7.12813 5.88152   9
  -3  -6   0 6.07488 1.58163   6
   3  -6   0 16.1778  4.7354   8
   3  -6   0 17.5867  6.0369   1
  -3  -6   0 12.6067  4.3924   5
   3  -6   0 8.09304 4.27559   7
   3  -6   0 4.04815 4.16469   3
   3  -6   0 3.31920 4.40159   6
  -3  -6   0 3.83000 2.43490   7
   3  -6   0 -0.5908  3.5266   6
  -3  -6   0 16.5337  4.4003   1
  -3  -6   0 8.69886 2.98400   1
   3   6   0 6.08139 4.02960   4
  -3   6   0 5.23608 5.93182   9
   3   6   0 3.12046 3.28709   1
   3   6   0 0.82901 2.48629   3
   3   6   0 9.18478 4.39577   4
  -3   6   0 0.35198 5.89644   9
  -3   6   0 4.44502 4.50317   4
  -3   6   0 19.7570  5.5563   2
   3   6   0 1.51961 3.95462   7
   3   6   0 3.73752 4.15832   9
  -3   6   0 -0.4699  4.3878   1
  -3   6   0 9.97860 4.97837   6
   3   6   0 7.32893 2.88179   2
  -3   6   0 16.0882  6.0684   1
   3   6   0 9.76388 2.25561   8
  -3   6   0 5.14380 3.61933   8
  -3   6   0 -1.5358  3.2909   3
   3   6   0 5.36712 3.39890   8
  -3   6   0 6.01516 4.40826   7
  -4  -6   0 987.026  67.213   7
  -4  -6   0 913.739  67.695   1
   4  -6   0 985.219  75.997   5
  -4  -6   0 808.452  76.605   9
   4  -6   0 979.430  71.024   6
   4  -6   0 959.617  72.325   1
   4  -6   0 877.013  69.665   8
  -4  -6   0 837.594  63.084  10
  -4  -6   0 781.280  68.014   1
   4  -6   0 870.967  73.149   3
  -4  -6   0 808.162  67.334   7
   4  -6   0 846.257  78.149   9
   4  -6   0 897.218  78.180   4
   4  -6   0 1083.90   80.38   9
  -4  -6   0 773.475  75.673   9
  -4   6   0 971.315  76.888   4
  -4   6   0 806.554  71.751   1
  -4   6   0 939.387  72.987   3
   4   6   0 841.355  69.051   7
   4   6   0 887.257  74.730   4
  -4   6   0 1020.29   72.28   2
   4   6   0 854.532  75.404   4
  -4   6   0 796.753  70.704   1
  -4   6   0 872.425  79.105   9
  -4   6   0 779.665  70.357   7
  -4   6   0 950.795  79.910   9
   4   6   0 935.351  70.859   3
  -5  -6   0 559.633  47.047   9
  -5  -6   0 430.641  44.907   9
   5  -6   0 541.642  42.424   8
  -5  -6   0 486.461  37.395  10
  -5  -6   0 502.431  39.342   1
   5  -6   0 574.291  45.102   3
   5  -6   0 438.446  45.047   5
  -5  -6   0 561.271  41.845   2
  -5   6   0 557.171  50.318   9
   5   6   0 524.509  42.064   3
  -5   6   0 426.954  43.443   2
  -5   6   0 520.738  43.651   7
  -5   6   0 546.300  50.589   9
   5   6   0 531.786  44.654   4
  -5   6   0 518.057  43.666   1
   6  -6   0 93.4219 12.0836   8
  -6  -6   0 74.7970 11.0859   9
  -6  -6   0 101.184  13.753   9
  -6  -6   0 91.1733 11.0445   2
  -6  -6   0 79.0642  8.9117  10
  -6   6   0 93.7319 13.5063   1
   6   6   0 79.9274 11.0349   4
  -6   6   0 111.383  13.971   7
  -6   6   0 101.214  17.448   9
   6   6   0 110.491  10.628   3
  -6   6   0 87.7606 13.7273   2
  -7  -6   0 255.856  26.868   9
   7  -6   0 244.444  23.822   8
  -7  -6   0 250.642  24.409   9
  -7  -6   0 245.417  19.544  10
  -7   6   0 201.472  29.118   9
  -7   6   0 285.767  26.270   7
  -7   6   0 241.468  25.205   1
  -7   6   0 222.594  25.831   2
  -8  -6   0 9.84237 4.29194  10
  -8   6   0 8.76109 9.32708   2
  -8   6   0 15.2177  8.6209   1
   0  -7   0 -1.4970  2.3748   6
   0  -7   0 2.55268 3.92524   3
   0  -7   0 -3.4931  3.6057   1
   0  -7   0 -5.3744  4.0684   7
   0  -7   0 1.13541 3.35053   7
   0  -7   0 -0.0503  2.8354   8
   0  -7   0 5.90660 3.69114   8
   0  -7   0 0.56978 3.85271   1
   0  -7   0 7.07817 5.43297   6
   0  -7   0 9.14527 6.27754   9
   0  -7   0 4.32165 6.06644   5
   0   7   0 0.88937 4.90842   9
   0   7   0 0.90262 4.46296   1
   0   7   0 0.59616 4.11089   6
   0   7   0 1.50471 4.85641   8
   0   7   0 3.44296 3.97048   7
   0   7   0 5.52841 4.39496   7
   0   7   0 -5.9545  5.3383   9
   0   7   0 3.36444 3.51622   5
   0   7   0 -2.3127  4.0389   3
   0   7   0 -2.2339  3.7975   4
   0   7   0 1.06377 4.16457   8
   0   7   0 4.07817 3.17306   2
   1  -7   0 3226.43  259.92   4
  -1  -7   0 2843.93  237.22   7
   1  -7   0 3246.60  255.91   5
   1  -7   0 3079.11  237.92   7
  -1  -7   0 2850.28  234.15   6
   1  -7   0 2820.36  236.96   8
  -1  -7   0 3118.45  255.54   5
  -1  -7   0 3033.98  258.49   4
   1  -7   0 3098.16  235.06   6
  -1  -7   0 3575.78  237.82   1
  -1  -7   0 3384.17  236.78   7
   1  -7   0 3448.22  237.62   7
   1  -7   0 2848.43  247.91   3
   1  -7   0 3037.36  236.79   8
  -1  -7   0 2675.23  260.79   9
   1  -7   0 2989.73  237.98   6
  -1  -7   0 3180.45  245.88   3
  -1  -7   0 3561.35  236.47   6
   1  -7   0 3131.34  238.23   1
   1  -7   0 2749.78  237.79   1
  -1   7   0 3120.57  259.97   4
   1   7   0 2987.34  237.41   7
  -1   7   0 3098.32  261.29   9
  -1   7   0 3057.13  237.94   8
   1   7   0 2961.73  262.94   9
   1   7   0 3003.11  237.32   1
   1   7   0 3295.28  237.09   8
   1   7   0 3638.42  251.47   5
  -1   7   0 3162.47  237.91   7
  -1   7   0 2934.64  251.76   5
   1   7   0 3015.35  219.45  10
   1   7   0 3557.47  260.78   9
   1   7   0 3575.78  260.00   4
   1   7   0 3045.52  236.90   8
  -1   7   0 3462.02  241.11   2
  -1   7   0 2864.35  237.35   8
  -1   7   0 3388.06  238.39   1
   1   7   0 3087.66  247.76   3
  -1   7   0 3130.91  237.90   6
  -2  -7   0 348.943  38.268   9
   2  -7   0 357.523  33.399   8
   2  -7   0 328.256  34.050   7
  -2  -7   0 414.148  33.946   1
   2  -7   0 426.407  35.858   6
  -2  -7   0 397.760  31.805   6
   2  -7   0 423.024  39.975   5
   2  -7   0 427.132  36.580   3
  -2  -7   0 356.334  32.096   6
  -2  -7   0 436.001  34.073   1
  -2  -7   0 395.444  32.609   3
  -2  -7   0 492.521  40.213   5
  -2  -7   0 384.148  32.952   7
  -2  -7   0 396.199  33.010   7
   2  -7   0 405.702  35.807   1
   2  -7   0 413.264  40.350   9
   2  -7   0 416.492  38.194   4
   2   7   0 351.116  38.352   9
  -2   7   0 397.410  34.304   2
  -2   7   0 410.310  36.370   1
  -2   7   0 446.359  35.498   7
  -2   7   0 375.589  33.569   8
  -2   7   0 480.797  34.389   8
  -2   7   0 420.801  40.514   9
   2   7   0 381.692  34.720   3
   2   7   0 382.159  34.243   7
   2   7   0 391.995  32.710   2
  -2   7   0 435.537  37.970   4
   2   7   0 458.519  32.394   8
   2   7   0 400.637  34.126   1
   2   7   0 448.457  32.993   8
  -2   7   0 415.734  39.784   9
   2   7   0 419.537  37.026   4
  -2   7   0 415.902  35.726   1
   2   7   0 493.602  34.870   5
  -2   7   0 422.858  36.817   3
  -3  -7   0 48.3825  4.7891   6
   3  -7   0 53.5714  8.3849   7
   3  -7   0 58.3134 10.3351   1
  -3  -7   0 41.8427  9.5726   9
   3  -7   0 49.1642 10.3439   5
  -3  -7   0 45.9354  4.8776   6
  -3  -7   0 38.3618  6.2669   1
   3  -7   0 34.4270  7.9592   3
  -3  -7   0 38.4260  5.8337   7
   3  -7   0 41.1185  9.3272   4
   3  -7   0 64.6616  9.9324   6
   3  -7   0 42.6037 10.2843   9
   3  -7   0 46.3768  7.4442   6
   3  -7   0 59.2142 12.3787   9
  -3  -7   0 53.0107  7.2666   1
   3  -7   0 45.2321  7.4374   8
  -3  -7   0 38.9809  5.4810   7
  -3   7   0 45.5148  9.0337   6
  -3   7   0 28.7110  9.8071   9
   3   7   0 50.4274  8.2800   7
   3   7   0 46.7316  7.2736   1
  -3   7   0 36.0545  8.2491   7
   3   7   0 45.4169  7.8324   4
  -3   7   0 58.9772  7.6966   8
   3   7   0 47.1250  5.7311   5
   3   7   0 56.5203  6.1738   2
   3   7   0 48.1730  6.6145   3
   3   7   0 51.7342  5.3631   8
  -3   7   0 39.7231  7.6285   2
  -3   7   0 44.6775  9.8149   1
  -3   7   0 51.7576 10.6492   1
  -3   7   0 44.7047 11.1328   9
  -3   7   0 63.0874  9.2036   3
   4  -7   0 18.5813  6.8748   3
  -4  -7   0 18.4223  6.9567   9
  -4  -7   0 10.8226  3.9736   1
   4  -7   0 7.78104 6.77337   5
  -4  -7   0 8.32462 2.81512   7
  -4  -7   0 9.53142 6.58539   9
  -4  -7   0 8.65236 3.63839   1
   4  -7   0 4.22311 7.38278   9
   4  -7   0 13.8329  6.7492   1
   4  -7   0 16.5771  8.5065   9
   4  -7   0 5.69768 5.00072   7
  -4  -7   0 10.1091  3.0786   7
   4  -7   0 19.3109  6.0813   8
  -4   7   0 12.5540  6.1216   4
   4   7   0 10.6487  5.0398   7
  -4   7   0 14.2452  8.6852   9
  -4   7   0 15.4012  6.2995   7
   4   7   0 5.55981 5.60228   4
  -4   7   0 7.85392 6.61604   1
   4   7   0 15.6582  3.3510   8
  -4   7   0 6.72541 5.48749   2
  -4   7   0 16.0949  6.4856   6
  -4   7   0 11.5642  5.4945   3
   4   7   0 8.03248 3.86995   3
   4   7   0 15.9168  5.4655   4
  -4   7   0 22.9519  9.9205   9
   5  -7   0 994.488  86.791   5
  -5  -7   0 1052.22   77.24   1
  -5  -7   0 957.088  77.411   1
  -5  -7   0 1035.34   88.90   9
   5  -7   0 1018.92   84.93   3
   5  -7   0 975.571  80.419   8
  -5  -7   0 996.060  87.139   9
   5   7   0 1092.41   86.80   4
  -5   7   0 994.623  81.850   7
  -5   7   0 1009.00   91.94   9
  -5   7   0 829.301  81.283   1
  -5   7   0 1011.88   83.05   2
   5   7   0 1220.39   82.24   3
   6  -7   0 858.691  68.181   8
  -6  -7   0 847.288  72.804   9
  -6  -7   0 893.893  75.081   9
  -6  -7   0 869.143  60.669  10
  -6   7   0 826.336  70.848   2
   6   7   0 901.810  72.885   4
  -6   7   0 785.128  78.213   9
  -6   7   0 744.172  69.286   1
  -6   7   0 811.305  69.194   7
  -7  -7   0 186.845  22.599   9
  -7   7   0 174.831  21.744   1
  -7   7   0 197.687  21.812   7
  -7   7   0 194.612  23.184   2
   0  -8   0 738.048  61.008   1
   0  -8   0 834.184  58.312   8
   0  -8   0 752.977  61.715   1
   0  -8   0 727.239  62.500   3
   0  -8   0 633.704  66.404   5
   0  -8   0 815.537  60.281   7
   0  -8   0 779.159  58.215   8
   0  -8   0 725.259  58.478   6
   0  -8   0 768.197  61.987   6
   0  -8   0 812.550  61.641   7
   0   8   0 715.458  59.582   2
   0   8   0 727.018  62.961   5
   0   8   0 750.382  60.819   1
   0   8   0 870.842  67.748   9
   0   8   0 835.293  62.268   6
   0   8   0 730.832  59.515   8
   0   8   0 648.252  65.435   4
   0   8   0 828.681  70.118   9
   0   8   0 748.686  60.861   7
   0   8   0 670.336  63.402   3
   1  -8   0 168.877  17.062   7
   1  -8   0 147.416  14.758   6
   1  -8   0 164.349  15.049   8
   1  -8   0 163.075  20.851   5
  -1  -8   0 177.606  16.534   6
   1  -8   0 141.810  16.877   1
  -1  -8   0 165.127  16.916   7
   1  -8   0 134.266  19.481   9
  -1  -8   0 164.196  20.923   5
  -1  -8   0 164.463  14.187   6
   1  -8   0 176.902  16.437   7
  -1  -8   0 167.756  15.144   3
  -1  -8   0 153.329  16.285   4
   1  -8   0 146.938  17.253   3
  -1  -8   0 135.327  14.960   7
   1  -8   0 161.457  18.595   6
   1  -8   0 173.089  15.145   8
  -1  -8   0 166.298  16.627   1
   1  -8   0 177.245  17.856   1
  -1  -8   0 146.130  19.157   9
   1   8   0 155.144  17.408   3
   1   8   0 125.555  21.024   9
   1   8   0 155.434  17.243   4
   1   8   0 155.673  15.523   8
   1   8   0 148.710  16.427   1
  -1   8   0 138.096  16.471   7
  -1   8   0 156.379  17.231   1
   1   8   0 175.179  15.874   5
   1   8   0 156.242  15.055   8
   1   8   0 160.496  18.272   9
  -1   8   0 161.894  16.563   5
  -1   8   0 151.374  18.002   6
   1   8   0 136.357  15.979   7
  -1   8   0 166.785  15.180   2
  -1   8   0 136.023  15.391   8
  -1   8   0 125.791  17.625   3
  -1   8   0 165.608  17.831   4
  -1   8   0 183.036  20.144   9
   2  -8   0 53.7017 12.2793   9
  -2  -8   0 42.6012  8.0673   1
  -2  -8   0 33.4870 10.4376   5
   2  -8   0 44.9162  9.5471   1
   2  -8   0 55.4046 13.0071   5
   2  -8   0 45.4334  9.4353   4
  -2  -8   0 47.3574 11.1232   9
   2  -8   0 41.9613  9.5869   6
  -2  -8   0 50.6072  7.3624   7
  -2  -8   0 67.5404  7.5510   7
   2  -8   0 49.0645  9.1439   3
  -2  -8   0 42.4386  5.5424   6
   2  -8   0 70.6589  8.1316   8
  -2  -8   0 46.5628  7.9053   1
   2  -8   0 45.7654  8.6744   7
  -2  -8   0 45.5452  5.1547   3
  -2  -8   0 37.3294  6.0947   6
  -2   8   0 64.9450 10.7196   3
  -2   8   0 47.5056 11.6675   9
  -2   8   0 46.7164  7.4786   2
  -2   8   0 73.8968 13.8561   9
   2   8   0 31.9276  7.8634   4
   2   8   0 37.6473 10.7208   9
  -2   8   0 44.6805  8.8697   7
   2   8   0 41.0705  6.0476   8
   2   8   0 46.3515  8.2877   1
   2   8   0 50.0498  6.8051   5
   2   8   0 43.6190  7.6291   8
  -2   8   0 47.4261  9.2630   4
  -2   8   0 41.5018  8.1605   8
   2   8   0 50.5907  8.1332   3
   2   8   0 52.2022  8.8015   7
   2   8   0 49.6236  5.9665   2
  -2   8   0 37.1359  9.5703   1
   3  -8   0 419.304  35.983   7
   3  -8   0 397.940  36.467   6
  -3  -8   0 466.124  40.848   5
  -3  -8   0 429.685  34.346   1
   3  -8   0 349.492  36.750   3
   3  -8   0 358.933  34.297   6
   3  -8   0 355.564  41.239   9
  -3  -8   0 430.026  31.913   6
   3  -8   0 417.515  34.878   8
   3  -8   0 433.871  37.609   1
  -3  -8   0 397.210  33.218   7
   3  -8   0 405.174  40.532   9
  -3  -8   0 447.072  34.040   1
  -3  -8   0 397.350  32.931   7
  -3  -8   0 423.304  40.106   9
   3  -8   0 409.045  40.233   5
   3  -8   0 411.044  39.639   4
  -3  -8   0 412.262  31.656   6
   3   8   0 429.057  35.459   3
  -3   8   0 475.246  38.429   1
  -3   8   0 395.714  35.532   2
  -3   8   0 347.368  35.893   6
   3   8   0 391.684  37.820   4
   3   8   0 418.522  32.581   8
   3   8   0 382.021  35.637   7
   3   8   0 440.805  33.465   2
  -3   8   0 418.712  42.032   9
  -3   8   0 452.334  36.908   7
  -3   8   0 360.409  41.315   9
  -3   8   0 439.665  37.808   3
  -4  -8   0 186.112  18.212   1
   4  -8   0 170.481  22.182   1
  -4  -8   0 205.110  22.810   9
  -4  -8   0 227.710  18.214   1
   4  -8   0 191.151  23.744   5
  -4  -8   0 239.858  17.385   7
   4  -8   0 204.374  22.144   3
   4  -8   0 160.341  19.159   8
   4  -8   0 197.474  20.648   7
  -4  -8   0 201.379  23.282   9
   4   8   0 227.829  19.073   8
  -4   8   0 187.788  21.035   7
  -4   8   0 165.479  20.275   2
  -4   8   0 193.109  22.446   1
   4   8   0 200.879  19.071   3
   4   8   0 219.229  17.351   8
  -4   8   0 225.303  21.546   3
   4   8   0 217.868  20.601   7
   4   8   0 204.722  21.714   4
  -4   8   0 206.469  26.483   9
   5  -8   0 199.070  19.978   8
   5  -8   0 202.006  23.646   5
  -5  -8   0 186.330  16.590   1
  -5  -8   0 182.432  16.880   1
   5  -8   0 194.338  20.778   7
  -5  -8   0 258.834  24.447   9
  -5  -8   0 178.144  21.054   9
  -5   8   0 203.545  22.974   1
  -5   8   0 177.051  26.110   9
   5   8   0 206.640  19.116   3
   5   8   0 229.585  21.252   4
  -5   8   0 229.034  21.779   2
  -5   8   0 207.723  21.767   7
   6  -8   0 595.003  57.917   7
  -6  -8   0 812.561  64.374   9
   6  -8   0 664.887  57.438   8
  -6  -8   0 755.956  62.101   9
  -6   8   0 725.504  60.498   2
  -6   8   0 711.161  59.511   7
  -6   8   0 631.293  59.530   1
  -7  -8   0 107.838  16.207   9
  -7   8   0 86.1642 16.1489   2
  -7   8   0 98.1147 16.4009   1
   0  -9   0 -0.7036  5.7026   6
   0  -9   0 -7.5792  5.5995   9
   0  -9   0 6.70782 4.35578   3
   0  -9   0 9.84310 4.27059   8
   0  -9   0 0.73478 4.70096   7
   0  -9   0 0.59741 3.20606   6
   0  -9   0 -3.2120  5.4009   1
   0  -9   0 -1.2509  2.9899   8
   0  -9   0 -1.9055  6.5714   5
   0  -9   0 1.55350 4.94513   1
   0  -9   0 -1.8350  3.8497   7
   0   9   0 1.85158 5.12420   8
   0   9   0 -0.0059  7.2089   9
   0   9   0 -2.4768  3.4741   2
   0   9   0 -2.4121  4.1217  10
   0   9   0 -5.8809  3.7339   5
   0   9   0 -6.5011  3.5592   7
   0   9   0 0.79413 5.51945   4
   0   9   0 1.88816 5.39365   1
   0   9   0 6.53582 5.66967   3
   0   9   0 -0.3199  6.2751   9
  -1  -9   0 66.2194 10.6270   1
  -1  -9   0 75.3291 14.4623   5
  -1  -9   0 73.3892  9.6749   4
   1  -9   0 63.2016 13.8295   9
   1  -9   0 56.7971 11.9316   6
  -1  -9   0 69.7592 12.7504   9
   1  -9   0 77.9870  9.0959   6
   1  -9   0 61.8565  8.3660   8
  -1  -9   0 75.7623  9.3970   7
   1  -9   0 60.3481 10.3050   3
   1  -9   0 55.6479 13.5100   5
  -1  -9   0 80.9303  8.8818   3
  -1  -9   0 72.0295 10.7064   7
   1  -9   0 63.4912 11.5653   1
   1  -9   0 64.3773 11.0867   1
  -1  -9   0 85.6810 10.7400   6
   1  -9   0 48.8431 10.0499   7
  -1  -9   0 68.4113  7.8166   6
  -1   9   0 59.8037  8.4303   2
  -1   9   0 54.5216 11.4529   3
  -1   9   0 46.0985  9.1691   8
  -1   9   0 43.5198 13.1401   9
  -1   9   0 77.6625 11.4558   1
   1   9   0 72.2013  7.9103   2
   1   9   0 63.4135 10.3339   7
  -1   9   0 78.0741 11.2530   7
  -1   9   0 44.2810 10.1109   4
   1   9   0 63.8430 10.8700   4
  -1   9   0 65.0451 12.9802   9
   1   9   0 64.8970  8.9277   5
  -1   9   0 74.8220 12.5238   6
   1   9   0 57.2310 10.7691   3
   1   9   0 89.6838 17.3475   9
   1   9   0 74.5595  9.7154   8
   1   9   0 71.2466 11.7875   9
  -1   9   0 62.0231  9.8957   5
   1   9   0 64.0049 10.2943   1
   2  -9   0 272.228  24.874   6
   2  -9   0 276.450  31.915   9
   2  -9   0 268.793  25.022   8
   2  -9   0 344.744  28.792   1
  -2  -9   0 276.284  25.133   7
   2  -9   0 232.866  30.945   5
   2  -9   0 294.518  28.555   3
  -2  -9   0 314.190  24.994   7
  -2  -9   0 232.980  29.456   9
  -2  -9   0 293.689  27.157   1
   2  -9   0 320.516  29.244   6
  -2  -9   0 285.441  23.248   6
   2  -9   0 266.534  26.554   7
  -2  -9   0 261.456  23.954   6
  -2  -9   0 289.841  23.593   3
  -2  -9   0 242.940  30.332   5
  -2  -9   0 300.403  26.043   1
  -2   9   0 241.409  27.209   1
  -2   9   0 291.509  29.122   3
   2   9   0 239.110  26.585   3
  -2   9   0 307.341  32.130   9
   2   9   0 310.266  28.610   4
  -2   9   0 247.883  26.336   7
  -2   9   0 272.146  25.327   2
   2   9   0 268.670  23.606   2
   2   9   0 312.756  25.701   5
   2   9   0 319.564  32.779   9
   2   9   0 308.334  27.056   7
   2   9   0 308.827  25.341   8
   2   9   0 319.547  26.711   1
  -2   9   0 294.416  29.225   4
  -2   9   0 264.830  26.095   8
  -2   9   0 293.300  32.921   9
   3  -9   0 541.790  46.766   1
  -3  -9   0 498.003  41.707   7
   3  -9   0 514.152  43.429   8
  -3  -9   0 546.737  43.211   1
   3  -9   0 524.850  50.490   5
   3  -9   0 516.113  44.888   7
  -3  -9   0 511.139  42.728   1
  -3  -9   0 520.420  40.485   6
  -3  -9   0 492.483  49.709   5
  -3  -9   0 484.141  49.510   9
  -3  -9   0 480.456  40.105   6
  -3   9   0 496.471  52.167   9
  -3   9   0 500.411  46.584   1
   3   9   0 535.292  45.348   7
  -3   9   0 558.548  44.740   2
  -3   9   0 503.114  45.066   7
  -3   9   0 602.965  48.053   3
   3   9   0 575.822  45.354   3
   3   9   0 572.100  41.823   8
   3   9   0 576.883  42.849   8
   3   9   0 456.603  47.287   4
   4  -9   0 219.670  26.883   5
  -4  -9   0 203.053  19.809   1
   4  -9   0 200.505  24.716   1
  -4  -9   0 200.415  25.312   9
  -4  -9   0 208.713  26.533   5
   4  -9   0 242.468  22.381   8
  -4  -9   0 238.493  25.964   9
   4  -9   0 222.369  23.111   7
  -4  -9   0 235.761  20.745   1
  -4  -9   0 222.172  19.051   7
   4   9   0 265.408  24.924   4
   4   9   0 222.621  21.390   3
  -4   9   0 256.679  24.360   7
  -4   9   0 228.688  22.745   2
  -4   9   0 257.129  26.283   1
  -4   9   0 214.078  23.555   3
   4   9   0 237.944  21.044   8
  -5  -9   0 578.426  47.869   9
  -5  -9   0 516.385  38.268   1
   5  -9   0 435.434  46.417   5
  -5  -9   0 513.818  37.961   1
   5  -9   0 437.703  40.909   8
  -5  -9   0 491.115  45.403   9
   5  -9   0 417.155  42.096   7
  -5   9   0 424.619  42.348   7
  -5   9   0 480.705  44.588   1
  -5   9   0 475.020  42.883   2
   6  -9   0 2.46278 6.11297   7
  -6  -9   0 -7.9647  7.6063   9
  -6  -9   0 0.64597 6.12446   9
  -6   9   0 14.5220  8.2196   2
  -6   9   0 -0.2959  8.6562   1
  -6   9   0 1.46437 7.68182   7
  -7   9   0 443.658  42.008   1
  -7   9   0 415.073  41.396   2
   0 -10   0 11.1039  6.4294   1
   0 -10   0 10.6199  9.0044   5
   0 -10   0 9.63996 4.22245   8
   0 -10   0 12.0972  6.6813   7
   0 -10   0 13.0191  4.7662   6
   0 -10   0 1.59030 7.81386   9
   0 -10   0 3.18242 6.78380   6
   0 -10   0 11.8057  3.6620   8
   0  10   0 8.11188 6.72289   4
   0  10   0 4.16642 8.25913   9
   0  10   0 3.01964 6.43678   3
   0  10   0 0.83731 4.90845   5
   0  10   0 8.17120 6.26124   7
   0  10   0 25.0157 10.2443   9
   0  10   0 23.1296  5.1473   2
   0  10   0 13.8809  6.8463   1
   0  10   0 13.8336  6.9584   8
  -1 -10   0 789.871  65.155   6
   1 -10   0 826.472  77.748   9
  -1 -10   0 882.464  76.146   5
  -1 -10   0 938.478  68.068   6
  -1 -10   0 780.103  68.167   7
   1 -10   0 801.841  76.046   5
   1 -10   0 877.674  65.970   8
  -1 -10   0 938.662  67.530   7
   1 -10   0 890.695  69.686   1
   1 -10   0 886.771  70.744   6
   1 -10   0 786.430  66.054   6
  -1 -10   0 874.852  68.581   1
  -1 -10   0 918.530  77.152   9
   1 -10   0 758.201  68.520   7
  -1  10   0 848.175  67.534   8
  -1  10   0 776.553  74.259   4
   1  10   0 803.658  66.357   2
   1  10   0 794.875  67.779   1
   1  10   0 768.743  66.759   8
  -1  10   0 797.238  72.457   3
  -1  10   0 851.970  68.999   7
   1  10   0 784.680  74.118   4
   1  10   0 881.567  71.956   3
  -1  10   0 895.088  79.500   9
  -1  10   0 942.705  67.909   2
   1  10   0 917.893  80.511   9
   1  10   0 799.284  68.454   7
   1  10   0 850.786  70.594   5
  -1  10   0 861.474  69.190   1
  -1  10   0 854.574  76.957   9
  -2 -10   0 83.0283 12.0832   1
  -2 -10   0 85.8647  9.4850   6
  -2 -10   0 102.001   9.200   3
  -2 -10   0 86.6638 11.6916   7
   2 -10   0 88.7441 11.2591   8
  -2 -10   0 84.1809 10.4178   6
   2 -10   0 80.6072 17.6913   5
   2 -10   0 94.3963 15.6023   6
   2 -10   0 85.3915 14.2155   1
   2 -10   0 82.3163 12.8000   7
  -2 -10   0 100.498  16.196   9
  -2 -10   0 87.2764 16.9697   5
   2  10   0 105.466  14.221   4
   2  10   0 87.3828  9.6929   2
  -2  10   0 93.0879 14.7999   1
  -2  10   0 101.770  12.217   2
  -2  10   0 107.243  15.852   3
   2  10   0 79.8653 11.8179   8
   2  10   0 88.2052 13.3255   7
  -2  10   0 98.6843 13.9625   7
  -2  10   0 83.4552 13.7918   4
   2  10   0 77.8309 13.1347   3
   3 -10   0 49.7792 11.7793   1
   3 -10   0 54.6527  9.6751   8
  -3 -10   0 59.7576 13.4874   9
  -3 -10   0 42.7027  5.8205   6
  -3 -10   0 57.7507  9.2094   1
  -3 -10   0 64.0117 14.7547   5
   3 -10   0 40.6355  9.9400   7
  -3 -10   0 53.6463  6.4932   6
   3 -10   0 40.6319 13.7611   5
  -3 -10   0 52.5361  7.8098   7
  -3  10   0 72.9378 10.4936   2
   3  10   0 34.2770 10.1087   7
   3  10   0 50.3078  9.7148   3
  -3  10   0 67.7838 12.5598   3
  -3  10   0 70.4377 12.3673   7
   3  10   0 60.8298 11.2105   4
  -3  10   0 37.2428 11.4143   1
   3  10   0 81.0032 10.2653   8
  -4 -10   0 456.472  44.918   9
   4 -10   0 371.952  37.780   8
  -4 -10   0 486.210  45.278   5
   4 -10   0 355.397  38.970   7
  -4 -10   0 451.639  36.344   1
  -4 -10   0 484.122  37.186   1
  -4 -10   0 459.809  35.523   7
  -4 -10   0 441.790  44.325   9
   4 -10   0 423.992  45.136   5
  -4  10   0 485.347  40.948   7
  -4  10   0 456.517  39.536   2
  -4  10   0 451.104  41.428   3
   4  10   0 441.540  37.352   8
  -4  10   0 409.486  41.996   1
   4  10   0 449.603  42.432   4
   5 -10   0 19.7666 12.0626   5
   5 -10   0 21.0473  8.9956   8
  -5 -10   0 11.6838  4.2996   1
  -5 -10   0 25.5567  5.1613   1
  -5 -10   0 8.14443 8.18717   9
  -5 -10   0 11.2407  8.9414   9
  -5 -10   0 19.1606 10.6943   5
   5 -10   0 19.3146  8.4964   7
  -5  10   0 22.8389  8.7397   2
  -5  10   0  7.3083 10.7768   1
  -5  10   0 18.6269  8.9684   7
   5  10   0 16.0183  9.4330   4
   6 -10   0 95.3886 16.1760   7
  -6 -10   0 181.249  22.840   5
  -6 -10   0 118.219  16.664   9
  -6 -10   0 110.241  18.348   9
  -6  10   0 167.952  19.194   2
  -6  10   0 121.078  20.534   1
   0 -11   0 -7.8946  4.5222   1
   0 -11   0 1.83463 4.25540   6
   0 -11   0 2.46871 3.27207   8
   0 -11   0 25.3049  8.5914   6
   0 -11   0 12.7354  6.5782   7
   0 -11   0 -4.8647  7.4632   5
   0  11   0 -1.0940  4.0997   2
   0  11   0 5.11557 6.41185   8
   0  11   0 -3.5463  6.1121   4
   0  11   0 1.27343 5.79504   3
   0  11   0 -0.3882  5.3743   7
   1 -11   0 509.147  48.708   7
   1 -11   0 607.774  56.317   5
  -1 -11   0 616.448  55.302   5
  -1 -11   0 533.746  48.282   1
   1 -11   0 577.439  45.620   8
  -1 -11   0 636.671  48.254   6
  -1 -11   0 631.639  49.542   7
   1 -11   0 578.452  50.600   6
  -1 -11   0 574.627  55.473   9
   1 -11   0 520.893  46.138   6
   1 -11   0 500.382  48.775   1
  -1 -11   0 581.270  45.502   6
  -1  11   0 593.865  49.537   1
  -1  11   0 628.939  52.801   3
  -1  11   0 513.234  46.862   2
  -1  11   0 594.238  49.636   7
   1  11   0 661.258  52.109   3
   1  11   0 517.576  48.520   7
   1  11   0 515.101  47.021   8
  -1  11   0 619.730  48.141   8
   1  11   0 555.800  45.854   2
  -1  11   0 593.713  53.543   4
   1  11   0 555.806  52.813   4
  -2 -11   0 409.036  33.266   6
  -2 -11   0 431.356  36.405   7
  -2 -11   0 452.376  34.183   3
  -2 -11   0 470.878  43.212   9
  -2 -11   0 359.423  34.188   6
   2 -11   0 421.818  38.126   7
   2 -11   0 441.565  45.259   5
  -2 -11   0 340.757  41.466   5
   2 -11   0 379.406  38.391   1
  -2 -11   0 506.063  37.612   1
   2 -11   0 438.498  35.447   8
  -2  11   0 386.794  37.600   7
   2  11   0 371.613  39.794   4
  -2  11   0 427.445  36.355   2
   2  11   0 353.494  38.282   3
  -2  11   0 413.475  40.637   3
   2  11   0 420.893  35.811   8
   2  11   0 424.439  38.091   7
  -2  11   0 390.828  38.673   1
  -3 -11   0 731.542  61.151   7
   3 -11   0 819.652  65.321   7
  -3 -11   0 743.488  62.436   1
   3 -11   0 696.893  72.006   5
   3 -11   0 872.487  63.353   8
  -3 -11   0 786.525  59.667   6
  -3 -11   0 720.034  71.130   9
  -3 -11   0 758.169  71.583   5
  -3 -11   0 746.083  59.150   6
   3 -11   0 759.431  66.371   1
  -3  11   0 840.507  64.428   2
  -3  11   0 667.780  67.620   3
  -3  11   0 727.080  66.560   1
   3  11   0 880.152  63.002   8
   3  11   0 775.201  69.638   4
  -3  11   0 806.476  65.550   7
  -4 -11   0 11.4785  4.7692   7
  -4 -11   0 16.0549 10.8741   5
  -4 -11   0 11.3128  6.1269   1
   4 -11   0 -4.2806 10.2972   5
   4 -11   0 8.51594 7.00889   7
  -4 -11   0 12.5016  9.6562   9
   4 -11   0 10.6088  7.2097   8
  -4  11   0 15.8928  7.9904   2
   4  11   0 12.2493  9.0406   4
  -4  11   0 5.06287 7.34481   7
  -4  11   0 15.9821 11.9210   1
   4  11   0 27.1785  8.0569   8
  -5 -11   0 -3.6463  3.8624   1
  -5 -11   0 -11.944   8.280   9
  -5 -11   0 19.9719 11.1810   5
   5 -11   0 6.04637 7.15484   7
   5 -11   0  2.1726 10.1820   5
  -5 -11   0 -1.8861  7.4290   9
  -5  11   0  0.1154 10.8785   1
  -5  11   0 -0.7751  5.9638   2
  -5  11   0 3.17260 7.14189   7
   5  11   0 -0.6789  9.3887   4
  -6 -11   0 337.976  37.922   5
   6 -11   0 325.513  33.315   7
  -6 -11   0 319.537  35.428   9
  -6  11   0 330.327  33.326   2
  -6  11   0 317.251  36.265   1
   0 -12   0 157.464  20.226   7
   0 -12   0 182.462  25.090   5
   0 -12   0 183.138  17.541   6
   0 -12   0 194.152  21.571   6
   0 -12   0 185.280  20.897   1
   0  12   0 177.425  22.494   4
   0  12   0 187.251  19.767   8
   0  12   0 168.651  17.149   2
   0  12   0 160.687  21.456   3
   0  12   0 166.684  20.753   7
  -1 -12   0 21.3486 10.2377   5
   1 -12   0 26.5050  8.6332   7
   1 -12   0 20.0252  9.6445   6
   1 -12   0 21.6300  5.9093   8
  -1 -12   0 24.1587  8.9365   7
  -1 -12   0 23.3425  8.0490   1
  -1 -12   0 11.3235  5.2382   6
  -1 -12   0 9.92546 6.62389   6
   1 -12   0 22.5175  9.3737   1
   1 -12   0 6.14411 9.39767   5
  -1  12   0 26.3175 10.5887   3
   1  12   0 8.48334 8.08438   4
  -1  12   0 21.7699  6.8275   2
  -1  12   0 20.2726  9.7699   4
   1  12   0 13.0583  7.9730   7
  -1  12   0 33.0370 10.0773   8
  -1  12   0 17.1749  8.4580   7
   1  12   0 18.5922  8.4970   8
  -2 -12   0 2203.71  171.81   7
   2 -12   0 2125.62  174.49   1
  -2 -12   0 2215.65  168.10   6
  -2 -12   0 2010.76  171.65   1
   2 -12   0 2225.82  189.59   5
  -2 -12   0 2562.65  188.94   5
   2 -12   0 2611.08  171.46   8
  -2 -12   0 2369.72  169.79   6
   2 -12   0 2175.08  173.88   7
  -2  12   0 2213.49  174.39   2
  -2  12   0 2292.16  174.42   7
   2  12   0 1913.70  188.30   4
  -2  12   0 2044.80  181.86   3
  -2  12   0 2230.60  175.00   1
   2  12   0 2269.62  172.07   8
   2  12   0 2231.13  174.00   7
   3 -12   0 3.26921 8.85683   1
   3 -12   0 5.94118 7.30308   8
  -3 -12   0 2.67036 3.37403   6
  -3 -12   0 -1.4121  3.4695   6
   3 -12   0  5.2351 10.3928   5
  -3 -12   0  8.1955 10.2606   5
   3 -12   0 0.55458 5.67298   7
  -3 -12   0 -5.9681  4.7519   7
  -3 -12   0 -5.2908  5.3175   1
  -3  12   0  8.0649 11.0869   1
  -3  12   0 5.44388 6.11946   2
  -3  12   0 9.36000 7.80541   3
   3  12   0 -4.1276  7.5016   4
  -3  12   0 4.80362 7.87161   7
   3  12   0 10.6115  7.2399   8
  -4 -12   0 1142.74   83.42   7
   4 -12   0 1130.30   89.17   7
   4 -12   0 1007.36   97.33   5
  -4 -12   0 958.470  95.601   5
  -4 -12   0 1033.44   84.43   1
  -4  12   0 1081.45   88.21   2
  -4  12   0 1100.42   92.11   1
   4  12   0 1068.21   85.92   8
   4  12   0 1050.16   95.33   4
  -4  12   0 1147.59   89.57   7
   5 -12   0 5.34496 7.06727   7
   5 -12   0  5.1248 10.4757   5
  -5 -12   0 -4.0980  8.6838   9
  -5 -12   0 -0.2998  9.7573   5
  -5 -12   0 -1.3442  4.3043   1
   5  12   0  4.3439 11.0434   4
  -5  12   0 -1.1521  8.3586   2
  -5  12   0  0.2947 10.8197   1
   0 -13   0 3.39095 6.52078   7
   0 -13   0 -0.1373  6.8013   6
   0 -13   0 3.83079 6.98582   1
   0 -13   0 17.3944 10.8784   5
   0  13   0 0.87194 4.99237   2
   0  13   0 -4.0377  8.3855   8
   0  13   0 -5.2229  7.3053   4
   0  13   0 5.61953 7.13263   7
  -1 -13   0 517.475  42.956   6
   1 -13   0 503.814  44.648   7
  -1 -13   0 506.948  50.376   5
   1 -13   0 522.863  52.164   5
  -1 -13   0 516.236  40.444   6
  -1 -13   0 381.062  42.605   1
  -1 -13   0 505.502  44.460   7
   1 -13   0 535.432  45.943   1
   1  13   0 557.426  45.916   7
   1  13   0 468.499  48.111   4
  -1  13   0 463.245  41.912   2
  -1  13   0 523.523  45.725   7
   1  13   0 466.576  42.953   8
   2 -13   0 583.779  46.285   8
  -2 -13   0 674.690  57.332   5
  -2 -13   0 476.495  47.487   1
  -2 -13   0 485.771  44.284   6
  -2 -13   0 542.834  45.980   6
   2 -13   0 536.593  51.015   1
  -2 -13   0 565.859  47.991   7
   2 -13   0 590.358  57.984   5
   2 -13   0 557.022  50.060   7
   2  13   0 566.304  53.920   4
  -2  13   0 604.997  51.003   7
   2  13   0 614.823  48.585   8
  -2  13   0 594.353  48.155   2
  -3 -13   0 810.417  61.270   7
  -3 -13   0 715.018  62.032   1
  -3 -13   0 765.923  71.562   5
   3 -13   0 688.338  65.663   1
   3 -13   0 722.906  64.774   7
  -3 -13   0 706.882  58.274   6
   3 -13   0 821.916  62.424   8
   3 -13   0 715.290  72.643   5
  -3 -13   0 711.278  58.690   6
   3  13   0 821.503  63.199   8
  -3  13   0 850.954  66.342   7
   3  13   0 637.339  68.754   4
  -3  13   0 917.357  64.583   2
  -3  13   0 754.252  69.099   3
  -4 -13   0 -7.1229  9.0806   5
   4 -13   0 -15.121  10.829   5
  -4 -13   0 0.65504 5.94361   1
  -4  13   0 7.81057 7.81965   2
   4  13   0 31.3427 10.6171   8
   4  13   0 2.63890 8.86012   4
  -4  13   0 11.8081 11.8737   1
  -5 -13   0 -1.0575 10.2435   5
  -5 -13   0 -0.7319  4.8872   1
   5  13   0 -3.0589 11.9646   4
  -5  13   0  9.9950 12.8815   1
  -5  13   0 -0.3189  7.9615   2
   0 -14   0  9.8536 10.3516   5
   0 -14   0 5.12042 9.26286   1
   0 -14   0 14.3707  8.2518   6
   0 -14   0 27.2365  9.5397   7
   0  14   0 29.3687 10.8417   7
   1 -14   0 289.167  29.016   7
  -1 -14   0 252.296  24.344   6
  -1 -14   0 215.177  27.427   1
   1 -14   0 296.354  30.241   1
  -1 -14   0 296.066  29.057   7
  -1 -14   0 350.956  35.624   5
   1 -14   0 306.704  36.851   5
  -1 -14   0 263.648  26.921   6
   1  14   0 308.818  32.919   4
  -1  14   0 271.702  30.016   7
  -2 -14   0 49.1154 11.2885   1
   2 -14   0 56.9729 14.3728   1
  -2 -14   0 59.2736 15.8768   5
   2 -14   0 45.5958 16.9249   5
  -2 -14   0 52.7447  9.4330   6
  -2 -14   0 55.9240  8.0694   6
  -2 -14   0 47.9563 11.1001   7
  -2  14   0 58.3575 10.5026   2
  -2  14   0 53.5679 14.0195   7
   2  14   0 68.6810 14.9349   4
   3 -14   0 31.5673 14.8798   5
  -3 -14   0 13.9377 11.7055   5
   3 -14   0 21.2380  9.4951   8
  -3 -14   0 22.3209  8.9396   1
  -3 -14   0 14.6146  4.7832   6
  -3 -14   0 16.8238  5.1453   6
  -3 -14   0 15.7531  7.1212   7
  -3  14   0 12.4334  7.9230   2
   3  14   0  3.2868 10.8097   4
  -4 -14   0 154.211  16.960   1
  -4 -14   0 144.628  24.606   5
   4 -14   0 138.019  27.384   5
  -4  14   0 138.553  18.775   2
   4  14   0 150.839  23.191   4
   0 -15   0 3.05428 9.57787   5
   0 -15   0 1.01081 8.29286   1
   0  15   0 2.06938 9.89988   7
  -1 -15   0 11.4262  7.8350   6
  -1 -15   0 36.2786 14.3150   5
   1 -15   0  3.3396 10.8784   5
   1 -15   0 8.32321 9.70648   1
  -1 -15   0 13.8796  9.3263   1
  -1  15   0 17.7757  9.3945   7
  -2 -15   0 222.174  19.420   6
   2 -15   0 198.540  31.121   5
  -2 -15   0 193.427  23.088   1
  -2 -15   0 240.930  30.190   5
   2 -15   0 183.745  25.290   1
  -2 -15   0 184.513  20.195   6
  -3 -15   0 87.4611 19.7024   5
  -9   0   1 135.056  12.739  10
  -9   0   1 139.380  19.043   2
  -8   0   1 -4.6373  6.7642   2
  -8   0   1 -4.2570  6.7412   9
  -8   0   1 9.29567 6.79283   9
  -8   0   1 -4.3623  3.3137  10
  -7   0   1 515.454  35.990  10
  -7   0   1 508.507  44.568   9
  -7   0   1 447.050  44.393   9
  -7   0   1 457.127  42.538   2
   7   0  -1 497.649  44.753   4
  -6   0   1 1.70519 4.92280   9
  -6   0   1 4.46242 2.80961   1
  -6   0   1 0.73764 4.47470   9
   6   0  -1 0.55060 4.90094   4
  -6   0   1 2.38703 2.76832  10
  -6   0   1 2.18309 4.92357   2
  -6   0   1 -1.6358  2.7452   1
   6   0  -1 -1.1138  2.5829   3
  -5   0   1 276.630  26.467   9
  -5   0   1 307.481  26.499   9
  -5   0   1 300.945  22.534   7
  -5   0   1 263.426  23.301   1
   5   0  -1 251.568  26.358   4
  -5   0   1 283.661  23.106   1
  -5   0   1 292.524  22.529   7
  -5   0   1 317.088  26.054   2
  -5   0   1 315.773  25.639   5
   4   0  -1 3.80568 2.74389   4
   4   0  -1 0.96285 1.96052   7
  -4   0   1 -0.5056  2.0353   1
  -4   0   1 -1.3107  3.1114   9
  -4   0   1 -0.8607  1.4455   7
  -4   0   1 0.89842 2.99546   9
   4   0  -1 1.21658 2.45924   1
  -4   0   1 -3.3840  2.6248   2
  -4   0   1 0.45899 2.26920   1
   3   0  -1 19.9349  3.2209   9
  -3   0   1 21.2641  4.0046   9
   3   0  -1 29.0818  3.7029   1
  -3   0   1 20.7102  2.8656   1
   3   0  -1 25.7012  3.1801   7
  -3   0   1 23.9148  4.2519   9
  -3   0   1 20.0333  2.6087   7
  -3   0   1 21.7280  3.2370   5
  -3   0   1 25.7988  4.5435   2
  -3   0   1 23.6999  3.3099   1
   2   0  -1 2.60788 1.52742   9
  -2   0   1 -0.3101  1.9442   2
  -2   0   1 3.80004 1.17824   1
  -2   0   1 1.06474 1.30880   1
  -2   0   1 6.30262 2.37347   9
   2   0  -1 0.36516 1.91475   2
   2   0  -1 2.31084 1.89391   1
  -2   0   1 -0.2630  1.9437   9
  -2   0   1 0.61902 0.99387   7
   2   0  -1 8.61291 1.87895   7
  -2   0   1 3.08129 1.22075   5
   2   0  -1 1.05092 1.36516   1
   2   0  -1 0.99725 0.97252   6
   1   0  -1 1152.68  105.66   9
   1   0  -1 1352.23  102.60   5
  -1   0   1 1265.77   98.68   2
   1   0  -1 1255.27  106.07   9
   1   0  -1 1361.86  101.27   3
  -1   0   1 1425.28   89.23  10
   1   0  -1 1250.71   96.46   1
   1   0  -1 1230.14   96.48   7
   1   0  -1 1103.68  103.11   5
   1   0  -1 1436.42   96.60   1
   0   0  -1 4.87599 1.19249   7
   0   0   1 8.95445 1.24975  10
   0   0  -1 1.96364 1.22729   8
   0   0  -1 -1.0564  0.7116   4
   0   0  -1 0.11721 0.81035   6
   0   0   1 1.05540 0.94413   4
   0   0  -1 1.08955 1.56854   9
   0   0  -1 1.01467 0.85799   1
   0   0  -1 0.71490 1.05314   1
   0   0   1 1.52031 0.91484   1
   0   0   1 -0.1668  1.3479   9
   0   0  -1 1.77259 1.20259   5
   0   0  -1 -0.0173  0.8919   3
  -1   0  -1 7127.85  569.06   6
   1   0   1 7301.42  626.05   9
   1   0   1 8629.14  570.25   6
  -1   0  -1 7788.09  626.33   9
   1   0   1 7118.76  571.09   1
  -1   0  -1 8319.25  608.33   5
   1   0   1 8244.29  609.94   5
   1   0   1 7095.00  570.94   7
   1   0   1 7290.01  626.15   9
   1   0   1 7028.76  625.83   4
  -1   0  -1 7458.62  626.06   9
  -1   0  -1 7376.12  583.04   2
   1   0   1 8479.49  575.28   8
  -1   0  -1 7741.40  571.43   1
  -1   0  -1 7831.81  571.17   7
  -1   0  -1 7594.17  575.09   8
   2   0   1 1.57529 2.23568   1
   2   0   1 6.63856 2.71144   8
  -2   0  -1 4.67250 2.79373   1
   2   0   1 2.86562 1.88383   6
   2   0   1 -1.7145  1.9339   5
   2   0   1 -0.6027  2.5851   9
  -2   0  -1 2.33711 3.08493   9
   2   0   1 1.55335 2.73582   9
  -2   0  -1 2.53765 2.63879   4
  -2   0  -1 0.06537 1.72179   6
   2   0   1 1.22500 1.86242   7
  -2   0  -1 -2.5106  1.8424   2
   2   0   1 1.49583 2.74303   4
  -2   0  -1 2.16619 1.69069  10
  -2   0  -1 4.48489 3.11983   9
  -2   0  -1 3.26505 2.52397   5
  -2   0  -1 3.22486 2.05719   7
   2   0   1 6.22627 2.49246   1
  -3   0  -1 455.345  40.492   9
  -3   0  -1 400.252  36.937   2
   3   0   1 432.152  35.738   8
   3   0   1 454.069  35.976   7
  -3   0  -1 460.212  36.666   1
   3   0   1 427.896  38.150   5
   3   0   1 450.179  40.175   9
   3   0   1 556.100  36.085   6
  -3   0  -1 458.767  33.134  10
  -3   0  -1 502.442  39.404   4
  -3   0  -1 458.515  36.554   1
  -3   0  -1 460.372  36.037   7
   3   0   1 447.095  39.916   4
  -3   0  -1 473.899  40.410   9
  -3   0  -1 496.175  35.468   6
   3   0   1 413.056  40.149   9
   3   0   1 444.069  36.455   1
  -4   0  -1 1.55970 2.63728  10
  -4   0  -1 2.47858 3.53175   1
   4   0   1 1.51083 3.45026   8
  -4   0  -1 4.03146 2.56423   6
  -4   0  -1 7.46185 4.92321   9
   4   0   1 -5.9137  3.7295   4
   4   0   1 1.33862 2.71190   5
  -4   0  -1 0.72996 3.97002   9
  -4   0  -1 1.29154 2.70073   7
  -4   0  -1 1.45714 3.46838   2
   4   0   1 5.31890 3.72806   1
  -4   0  -1 6.52981 4.06686   1
   4   0   1 -1.3405  3.5255   9
  -5   0  -1 2489.73  187.98   1
  -5   0  -1 2495.49  185.19   6
  -5   0  -1 2459.26  187.01   7
   5   0   1 2424.56  206.08   4
  -5   0  -1 2286.90  187.77   1
  -5   0  -1 2775.00  207.27   9
  -5   0  -1 2500.76  206.53   9
   5   0   1 2409.42  187.62   8
  -5   0  -1 2541.37  173.07  10
  -5   0  -1 2390.99  191.97   2
  -6   0  -1 -2.7406  3.7646   7
  -6   0  -1 2.85303 5.65613   2
  -6   0  -1 4.16511 6.44242   9
  -6   0  -1 2.62628 6.64493   9
  -6   0  -1 -2.0834  4.4944   1
  -6   0  -1 3.03669 4.05322  10
  -7   0  -1 1879.02  146.11   7
  -7   0  -1 1860.17  163.40   9
  -7   0  -1 1823.40  146.66   1
  -7   0  -1 1917.31  162.75   9
  -7   0  -1 1998.72  135.58  10
  -7   0  -1 2011.98  151.68   2
  -8   0  -1 5.02132 5.27636  10
  -8   0  -1 -3.8975  5.2478   1
  -8   0  -1 0.92509 7.79423   2
  -8   0  -1 0.71391 8.00743   9
  -9  -1   1 5.83511 9.20391   2
  -9   1   1 9.09133 9.26766   2
  -9   1   1 12.1163  5.2735  10
  -8  -1   1 64.3514 11.3730   9
  -8  -1   1 64.9215 11.2093   9
  -8  -1   1 67.3440  7.5472  10
  -8  -1   1 70.9128 12.7551   2
  -8   1   1 85.1757 12.9825   9
  -8   1   1 75.2060  7.4439   1
  -8   1   1 73.1090  8.5176  10
  -8   1   1 76.2364 13.4053   2
  -8   1   1 59.4928 12.6380   9
  -7  -1   1 51.4572  8.9180   9
  -7  -1   1 52.5592  5.8542  10
   7  -1  -1 38.5661  9.4683   4
  -7  -1   1 42.7776  9.1449   2
  -7  -1   1 50.0380  8.9251   9
   7   1  -1 29.6103  8.1253   4
  -7   1   1 33.5636  9.3261   9
  -7   1   1 49.9110  9.7232   9
  -7   1   1 57.0735  7.1213   1
  -7   1   1 52.4918  6.7567   1
  -7   1   1 44.2695  9.8871   2
   6  -1  -1 193.744  18.850   4
  -6  -1   1 159.992  16.669   9
  -6  -1   1 170.459  16.809   9
  -6  -1   1 175.856  12.996  10
  -6  -1   1 125.319  16.020   2
   6  -1  -1 152.116  15.324   3
  -6   1   1 157.473  17.098   2
  -6   1   1 180.042  18.482   9
  -6   1   1 189.137  18.166   9
  -6   1   1 167.707  15.392   1
  -6   1   1 137.594  13.870   7
   6   1  -1 151.649  16.586   4
  -6   1   1 161.178  14.703   1
   5  -1  -1 1.91413 4.29111   4
  -5  -1   1 2.10541 3.36280   9
  -5  -1   1 5.74624 4.46119   2
   5  -1  -1 8.67406 3.86405   1
  -5  -1   1 4.97642 3.50373   9
  -5  -1   1 7.24210 2.34164  10
   5  -1  -1 8.44688 3.13462   3
  -5   1   1 13.3367  3.7100   1
  -5   1   1 4.67521 4.44357   9
   5   1  -1 9.04938 2.72851   7
  -5   1   1 6.00319 4.05987   5
  -5   1   1 8.93637 5.19217   9
  -5   1   1 11.5405  4.1047   1
  -5   1   1 9.92964 4.65414   2
   5   1  -1 4.77055 3.40177   4
  -5   1   1 10.7260  3.2700   7
   4  -1  -1 1078.79   85.97   5
   4  -1  -1 1102.03   81.61   7
   4  -1  -1 1038.34   89.53   4
   4  -1  -1 1024.49   89.17   9
   4  -1  -1 1190.68   84.80   3
   4  -1  -1 1057.90   82.01   1
  -4  -1   1 967.008  88.770   9
  -4  -1   1 947.885  83.781   2
  -4  -1   1 982.100  88.838   9
  -4  -1   1 1096.68   74.48  10
  -4   1   1 1099.90   81.43   7
  -4   1   1 1133.40   90.35   9
   4   1  -1 1170.54   80.82   7
   4   1  -1 1037.05   80.89   1
  -4   1   1 1137.22   82.18   1
  -4   1   1 1153.95   84.55   2
  -4   1   1 999.183  81.280   1
  -4   1   1 1053.58   89.95   9
   3  -1  -1 2539.00  177.87   7
   3  -1  -1 2363.53  176.52   6
   3  -1  -1 2217.26  184.73   3
  -3  -1   1 2445.98  188.42   5
   3  -1  -1 2505.31  176.53   6
   3  -1  -1 2205.53  188.56   5
  -3  -1   1 2399.91  194.20   9
  -3  -1   1 2402.68  188.50   5
   3  -1  -1 2671.79  194.88   9
  -3  -1   1 2617.70  194.37   9
   3  -1  -1 2149.80  194.34   4
  -3  -1   1 2321.78  181.70   2
   3  -1  -1 2378.33  178.14   1
   3   1  -1 2793.95  182.28   2
  -3   1   1 2278.07  195.17   9
  -3   1   1 2334.88  177.98   1
  -3   1   1 2047.50  181.69   2
  -3   1   1 2161.71  189.30   5
  -3   1   1 2293.79  177.35   1
  -3   1   1 2125.31  195.04   9
  -3   1   1 2508.98  189.08   5
   3   1  -1 2343.41  176.97   7
   3   1  -1 2268.09  176.98   1
   2  -1  -1 396.045  29.547   7
   2  -1  -1 337.813  29.493   1
  -2  -1   1 421.034  30.606   2
   2  -1  -1 376.999  29.248   6
   2  -1  -1 420.761  30.451   3
   2  -1  -1 383.105  29.800   7
   2  -1  -1 397.482  32.806   9
   2  -1  -1 449.210  30.789   2
   2  -1  -1 362.202  30.868   5
   2  -1  -1 386.464  31.248   5
   2  -1  -1 369.273  30.145   1
  -2   1   1 357.109  29.394   1
  -2   1   1 387.202  30.519   2
  -2   1   1 361.366  29.346   7
  -2   1   1 398.385  28.990   6
  -2   1   1 355.529  31.103   5
   2   1  -1 406.865  30.603   2
  -2   1   1 368.418  32.988   9
  -2   1   1 431.177  32.021   5
  -2   1   1 334.916  32.774   9
  -2   1   1 301.426  29.481   1
   1  -1  -1 67.3112  7.2330   6
   1  -1  -1 84.0161  6.5670   5
   1  -1  -1 71.4645  8.3503   5
   1  -1  -1 55.7873  6.5524   1
   1  -1  -1 64.1684  6.8467   1
   1  -1  -1 61.8080  7.1536   3
   1  -1  -1 83.2233  6.7798   7
   1  -1  -1 72.7779  6.1086   8
   1  -1  -1 50.5462  7.7143   9
   1  -1  -1 55.7314  6.1802   7
   1   1  -1 76.8463  6.3142   5
   1   1  -1 67.2386  5.6574   7
  -1   1   1 77.0436  5.9835  10
  -1   1   1 75.5443  6.6358   2
   1   1  -1 72.3405  5.8348   1
   1   1  -1 81.4660  6.5198   9
  -1   1   1 79.8753  8.6372   5
   1   1  -1 71.7303  5.8042   1
   1   1  -1 77.7145  6.5009   9
  -1   1   1 72.7048  6.4817   7
  -1   1   1 49.3534  6.8257   6
   0  -1   1 1713.64  149.77   9
   0  -1  -1 1962.69  137.18   8
   0  -1   1 1794.37  142.42   3
   0  -1   1 1868.64  137.19   8
   0  -1  -1 1579.39  150.04   9
   0  -1  -1 1812.03  136.60   7
   0  -1  -1 2058.91  142.50   3
   0   1  -1 1989.76  150.04   9
   0   1  -1 1777.68  136.52   7
   0   1  -1 1627.62  136.96   8
   0   1   1 1732.09  126.20  10
   0   1   1 1678.89  136.63   1
   0   1  -1 2041.75  136.71   1
   0   1  -1 1780.61  136.62   1
   0   1  -1 1868.38  135.76   6
   0   1  -1 1847.21  145.51   5
   1  -1   1 1221.16   99.64   1
  -1  -1  -1 1227.21  101.27   2
  -1  -1  -1 1204.47   99.77   1
   1  -1   1 1254.22  109.27   4
  -1  -1  -1 1560.37  109.85   9
   1  -1   1 1283.21   99.55   7
   1  -1   1 1370.67   98.94   6
   1  -1   1 1446.78  106.27   5
   1  -1   1 1389.28  104.03   3
  -1  -1  -1 1332.70   99.56   8
  -1  -1  -1 1181.03   99.30   7
  -1  -1  -1 1565.85   99.99   7
   1  -1   1 1334.31   99.79   1
  -1  -1  -1 1137.95   91.80  10
   1  -1   1 1401.72   99.88   8
  -1  -1  -1 1235.33  108.93   4
  -1  -1  -1 1351.10  106.00   5
  -1  -1  -1 1236.63   98.76   6
   1   1   1 1533.36   99.56   7
   1   1   1 1196.21  109.00   4
  -1   1  -1 1367.47  106.30   5
  -1   1  -1 1444.52   99.89   8
   1   1   1 1314.61  105.88   5
   1   1   1 1347.60  109.53   9
  -1   1  -1 1257.92  109.47   9
   1   1   1 1257.17   98.82   6
  -1   1  -1 1298.93   99.78   1
   1   1   1 1383.98   99.64   8
  -1   1  -1 1427.95   99.62   7
   1   1   1 1170.37  109.33   9
  -1   1  -1 1469.12   99.99   1
  -1   1  -1 1207.02   98.83   6
   1   1   1 1247.58   99.76   1
  -1   1  -1 1302.87  109.51   9
   1   1   1 1298.18   99.57   1
   1   1   1 1348.89  103.60   3
   1   1   1 1302.78   91.87  10
  -2  -1  -1 5070.77  353.55   6
   2  -1   1 4944.26  390.53   9
  -2  -1  -1 4547.57  356.03   1
  -2  -1  -1 4651.03  355.90   7
  -2  -1  -1 4910.13  328.68  10
  -2  -1  -1 4738.36  355.53   7
   2  -1   1 4537.42  355.92   1
   2  -1   1 4690.80  357.23   8
   2  -1   1 4671.36  390.06   4
  -2  -1  -1 5438.30  389.68   4
   2  -1   1 4522.47  378.79   5
   2  -1   1 5540.85  353.95   6
   2  -1   1 4831.62  355.81   7
  -2  -1  -1 4272.13  390.21   9
   2  -1   1 4728.42  390.25   9
  -2  -1  -1 4939.83  362.95   2
  -2  -1  -1 4945.41  378.88   5
   2  -1   1 4688.90  355.87   1
   2   1   1 4397.65  378.42   5
   2   1   1 4616.77  355.43   7
   2   1   1 4626.47  390.01   9
  -2   1  -1 4674.36  355.76   7
   2   1   1 4542.12  355.69   1
  -2   1  -1 4585.89  357.08   8
  -2   1  -1 4477.95  363.23   2
  -2   1  -1 4653.39  390.38   9
   2   1   1 4271.70  389.58   4
   2   1   1 4929.94  353.63   6
  -2   1  -1 5101.83  379.28   5
   2   1   1 4394.25  356.86   8
   2   1   1 4706.66  390.18   9
  -2   1  -1 5052.37  353.67   6
   2   1   1 5257.27  363.07   2
  -2   1  -1 4821.93  356.06   1
  -2   1  -1 4527.81  390.32   9
  -3  -1  -1 458.275  37.832   5
   3  -1   1 468.984  35.275   8
  -3  -1  -1 458.381  32.483  10
   3  -1   1 431.992  39.289   9
   3  -1   1 442.284  39.591   9
   3  -1   1 512.862  39.650   4
  -3  -1  -1 487.760  35.047   7
   3  -1   1 473.373  37.768   5
   3  -1   1 409.523  35.271   7
  -3  -1  -1 399.531  35.879   2
  -3  -1  -1 394.065  37.583   4
  -3  -1  -1 389.466  38.932   9
  -3  -1  -1 478.792  35.589   1
  -3  -1  -1 527.535  40.130   9
   3  -1   1 478.207  36.188   1
   3  -1   1 419.253  34.854   6
  -3  -1  -1 464.335  35.924   1
  -3  -1  -1 506.749  34.492   6
  -3  -1  -1 485.390  35.690   7
  -3   1  -1 432.550  35.315   7
   3   1   1 429.439  38.632   4
  -3   1  -1 397.369  35.708   1
   3   1   1 398.800  38.976   9
  -3   1  -1 456.852  34.822   6
  -3   1  -1 460.090  39.967   9
  -3   1  -1 416.366  36.541   2
  -3   1  -1 369.472  38.495   4
  -3   1  -1 423.958  39.620   9
   3   1   1 510.903  36.606   2
   3   1   1 455.394  35.132   7
   3   1   1 462.058  37.207   5
   3   1   1 428.652  35.461   1
   3   1   1 431.473  34.745   8
   3   1   1 493.187  39.360   9
   4  -1   1 156.849  17.015   1
  -4  -1  -1 204.952  16.619   7
   4  -1   1 180.447  18.693   4
  -4  -1  -1 199.751  16.690   1
  -4  -1  -1 181.527  15.110   6
   4  -1   1 189.255  17.411   5
   4  -1   1 193.984  19.253   9
  -4  -1  -1 176.080  14.792  10
  -4  -1  -1 191.480  19.264   9
  -4  -1  -1 200.519  16.077   7
   4  -1   1 221.198  17.744   3
   4  -1   1 177.529  16.171   8
  -4  -1  -1 152.323  16.541   1
  -4  -1  -1 138.596  17.870   9
  -4  -1  -1 167.445  16.826   2
  -4   1  -1 186.189  17.604   2
  -4   1  -1 195.392  16.474   7
  -4   1  -1 178.020  17.079   1
  -4   1  -1 197.798  19.539   9
  -4   1  -1 182.554  17.226   1
   4   1   1 179.285  16.559   5
   4   1   1 222.697  19.195   9
  -4   1  -1 175.258  18.992   9
  -4   1  -1 179.183  15.556   6
   4   1   1 195.640  18.405   4
   4   1   1 193.774  15.724   8
   4   1   1 169.291  16.528   1
  -5  -1  -1 608.731  46.591   7
   5  -1   1 524.079  48.679   3
  -5  -1  -1 590.116  52.622   9
  -5  -1  -1 565.934  42.629  10
  -5  -1  -1 640.704  46.063   7
  -5  -1  -1 591.232  46.912   1
  -5  -1  -1 586.046  48.055   2
  -5  -1  -1 668.308  47.224   1
  -5  -1  -1 575.948  44.601   6
   5  -1   1 701.620  52.776   4
  -5  -1  -1 533.543  51.567   9
   5  -1   1 633.656  49.155   5
  -5   1  -1 473.449  46.672   1
  -5   1  -1 619.343  42.926  10
   5   1   1 550.592  46.012   8
   5   1   1 548.547  51.191   4
  -5   1  -1 579.205  52.451   9
  -5   1  -1 567.661  45.330   6
  -5   1  -1 536.999  48.358   2
  -5   1  -1 544.563  52.613   9
  -5   1  -1 529.258  46.370   7
  -5   1  -1 725.188  48.471   1
  -6  -1  -1 797.492  71.433   9
  -6  -1  -1 781.247  58.281  10
  -6  -1  -1 858.209  71.084   9
  -6  -1  -1 850.679  64.002   1
  -6  -1  -1 818.478  62.753   7
  -6  -1  -1 853.350  63.844   1
  -6  -1  -1 719.508  65.310   2
  -6   1  -1 759.301  66.064   2
  -6   1  -1 773.299  71.370   9
  -6   1  -1 728.914  71.490   9
  -6   1  -1 938.743  64.018   7
  -6   1  -1 805.880  64.372   1
  -6   1  -1 755.220  58.507  10
  -7  -1  -1 0.40496 6.07142   9
  -7  -1  -1 2.46997 6.40110   2
  -7  -1  -1 2.50139 4.78098   7
  -7  -1  -1 4.00878 5.01474   1
  -7  -1  -1 5.88123 4.71193  10
  -7  -1  -1 4.88097 8.18774   9
  -7   1  -1 9.09377 7.10644   2
  -7   1  -1 0.90140 5.60667   7
  -7   1  -1 16.2284  7.8854   9
  -7   1  -1 9.26924 6.32562   1
  -7   1  -1 8.99651 7.84832   9
  -7   1  -1 1.32062 4.83174  10
  -8  -1  -1 292.896  33.433   9
  -8  -1  -1 295.841  31.097   2
  -8  -1  -1 293.260  26.162  10
  -8  -1  -1 315.855  27.640   1
  -8   1  -1 333.160  29.092   1
  -8   1  -1 338.771  35.195   9
  -8   1  -1 350.615  32.607   2
  -8   1  -1 345.583  27.253  10
  -8  -2   1 18.4886  7.1858   9
  -8  -2   1 11.8513  3.5943  10
  -8  -2   1 6.22102 6.86546   2
  -8  -2   1 12.4772  6.4875   9
  -8   2   1 26.0661  9.7969   9
  -8   2   1 17.0885  9.0841   2
  -8   2   1 22.8449  5.5803  10
  -8   2   1 5.06388 8.78166   9
  -8   2   1 16.4258  5.3420   1
  -7  -2   1 572.459  51.234   9
  -7  -2   1 515.165  49.095   2
  -7  -2   1 564.380  41.752  10
  -7  -2   1 560.322  50.984   9
  -7   2   1 577.070  53.712   9
  -7   2   1 623.348  50.708   2
  -7   2   1 615.692  46.847   1
  -7   2   1 538.764  47.093   1
  -7   2   1 687.988  46.283   7
   7   2  -1 625.520  51.350   4
  -7   2   1 514.483  52.660   9
   6  -2  -1 390.846  34.936   3
  -6  -2   1 413.222  36.471   9
  -6  -2   1 434.816  35.741   2
  -6  -2   1 422.127  36.315   9
   6  -2  -1 431.752  39.095   4
  -6  -2   1 419.440  29.687  10
   6  -2  -1 413.217  33.589   8
  -6   2   1 363.304  33.327   1
  -6   2   1 457.059  38.890   9
  -6   2   1 403.973  34.445   1
   6   2  -1 415.659  36.193   4
  -6   2   1 390.413  35.913   2
  -6   2   1 429.202  39.076   9
  -6   2   1 385.914  33.243   7
  -5  -2   1 748.035  54.864   2
   5  -2  -1 639.513  58.794   4
   5  -2  -1 585.668  54.477   3
  -5  -2   1 664.865  47.371  10
   5  -2  -1 656.791  55.117   5
  -5  -2   1 676.026  57.102   9
   5  -2  -1 747.362  53.821   1
  -5  -2   1 623.102  56.746   9
  -5   2   1 739.046  53.996   1
   5   2  -1 732.906  51.482   7
  -5   2   1 700.567  52.809   7
   5   2  -1 729.351  56.543   4
  -5   2   1 688.288  52.820   1
  -5   2   1 617.335  59.054   9
  -5   2   1 674.094  55.158   2
  -5   2   1 550.673  58.472   9
   4  -2  -1 1998.39  178.43   9
  -4  -2   1 1990.43  166.27   2
   4  -2  -1 2117.04  172.69   5
  -4  -2   1 2069.34  149.18  10
   4  -2  -1 2051.60  169.26   3
  -4  -2   1 2189.90  171.99   5
   4  -2  -1 2251.11  178.98   4
  -4  -2   1 2167.93  177.40   9
  -4  -2   1 2349.63  177.34   9
   4  -2  -1 1998.96  162.70   7
   4  -2  -1 2163.92  163.55   1
  -4   2   1 2371.41  179.59   9
  -4   2   1 2262.22  174.33   5
  -4   2   1 2160.18  166.90   2
  -4   2   1 2049.67  162.70   7
  -4   2   1 1879.65  179.05   9
  -4   2   1 2483.20  163.98   1
  -4   2   1 2319.92  173.53   5
   4   2  -1 2177.95  161.40   7
  -4   2   1 2068.97  162.56   1
   3  -2  -1 1548.29  115.44   8
  -3  -2   1 1303.16  105.98  10
   3  -2  -1 1371.03  120.21   3
   3  -2  -1 1708.74  123.29   5
   3  -2  -1 1602.36  116.85   1
   3  -2  -1 1494.22  115.13   6
   3  -2  -1 1663.07  115.16   6
  -3  -2   1 1535.95  118.30   2
  -3  -2   1 1550.99  125.84   9
  -3  -2   1 1595.98  122.17   5
  -3  -2   1 1409.59  125.87   9
   3  -2  -1 1513.24  126.89   4
   3  -2  -1 1350.03  115.85   7
  -3   2   1 1535.68  115.84   1
  -3   2   1 1491.59  116.44   1
  -3   2   1 1526.74  123.96   5
   3   2  -1 1554.46  114.61   7
  -3   2   1 1535.33  127.80   9
   3   2  -1 1637.28  114.68   1
  -3   2   1 1703.06  118.83   2
  -3   2   1 1635.38  123.27   5
  -3   2   1 1530.06  115.91   7
  -3   2   1 1380.76  127.58   9
   2  -2  -1 2570.29  194.83   1
  -2  -2   1 2579.28  213.72   9
   2  -2  -1 2506.98  193.67   6
   2  -2  -1 2498.15  194.83   7
   2  -2  -1 2896.01  194.99   8
   2  -2  -1 2528.98  207.64   5
   2  -2  -1 2421.42  202.65   3
  -2  -2   1 2299.40  198.26   2
   2  -2  -1 2473.90  194.63   7
   2  -2  -1 2765.76  214.40   9
   2  -2  -1 2304.43  195.14   1
   2  -2  -1 2616.79  213.09   4
   2   2  -1 2469.67  198.46   2
   2   2  -1 2500.86  194.58   1
   2   2  -1 2839.02  194.97   1
  -2   2   1 2483.23  207.96   5
  -2   2   1 2359.20  206.79   5
  -2   2   1 2410.63  194.68   1
  -2   2   1 2929.46  214.61   9
   2   2  -1 2545.15  195.14   7
  -2   2   1 2991.35  193.73   6
   2   2  -1 2543.16  195.04   7
  -2   2   1 2855.76  214.23   9
  -2   2   1 2785.05  194.79   7
   1  -2  -1 1981.82  156.09   1
  -1  -2   1 2066.61  165.57   5
  -1  -2   1 2157.98  170.22   9
   1  -2  -1 2236.60  170.49   4
   1  -2  -1 2213.31  156.20   1
   1  -2  -1 1978.93  158.40   2
   1  -2  -1 2025.41  155.94   6
   1  -2  -1 2152.54  172.02   9
   1  -2  -1 2040.39  156.15   8
  -1  -2   1 1820.30  155.10   1
   1  -2  -1 1712.92  162.67   3
  -1  -2   1 2298.59  155.23   6
   1  -2  -1 1730.11  155.76   7
  -1  -2   1 2062.75  155.42   7
  -1  -2   1 2082.00  154.45   6
  -1  -2   1 1995.43  155.06   1
  -1  -2   1 2143.16  170.29   9
  -1   2   1 2114.76  143.91  10
  -1   2   1 2228.52  156.30   7
  -1   2   1 2021.45  171.67   9
  -1   2   1 2011.48  158.49   2
   1   2  -1 1936.91  169.95   9
   1   2  -1 1934.38  170.21   4
  -1   2   1 1808.51  165.28   5
  -1   2   1 2386.30  156.29   1
   1   2  -1 1977.39  162.20   3
  -1   2   1 2238.61  156.02   8
   1   2  -1 1966.16  165.86   5
   1   2  -1 2196.01  161.96   3
   1   2  -1 2087.42  155.08   7
   1   2  -1 2131.85  155.14   1
  -1   2   1 1965.97  167.55   5
   1   2  -1 2028.95  155.09   1
   1   2  -1 2361.54  154.25   6
   1   2  -1 2146.62  170.46   9
   1   2  -1 2261.58  154.75   6
  -1   2   1 1888.18  156.10   1
  -1   2   1 2249.53  155.81   7
   0  -2  -1 38.9672  4.5104   6
   0  -2   1 40.2566  4.4939   6
   0  -2   1 34.9553  4.3639   1
   0  -2  -1 48.0316  4.5915   8
   0  -2   1 45.7876  4.8220   3
   0  -2   1 44.0015  4.6538   1
   0  -2  -1 40.9532  4.6413   5
   0  -2   1 35.5045  4.7056   4
   0  -2  -1 44.7465  4.8791   1
   0  -2   1 42.4907  4.4656   8
   0  -2  -1 41.9718  5.0483   4
   0  -2   1 40.0170  5.2338   9
   0  -2  -1 34.5533  4.3889   3
   0  -2  -1 45.9209  6.5446   9
   0  -2  -1 46.7920  4.3234  10
   0  -2   1 60.0376  5.4966   5
   0  -2  -1 25.7763  4.6857   1
   0  -2   1 55.1863  4.3002   6
   0  -2  -1 38.4895  4.4827   7
   0   2   1 48.5844  5.2708   1
   0   2   1 38.6834  4.7556   7
   0   2   1 37.2994  4.5326   5
   0   2  -1 41.0428  4.5527   1
   0   2   1 37.7737  4.1700  10
   0   2   1 38.8235  3.8683   2
   0   2  -1 47.3638  5.4972   9
   0   2  -1 30.5395  4.7401   4
   0   2  -1 42.3073  5.0346   5
   0   2   1 44.2067  4.5557   8
   0   2  -1 48.6146  5.5571   9
   0   2  -1 31.5777  4.1125   7
   0   2   1 43.8966  5.1386   1
   0   2  -1 38.2596  4.4837   1
   0   2  -1 43.6897  4.4012   8
   0   2  -1 40.6195  4.3924   8
   0   2  -1 44.3546  4.2021   6
  -1  -2  -1 101.086   9.054   2
  -1  -2  -1 102.635  11.387   9
  -1  -2  -1 109.943  10.366   1
  -1  -2  -1 120.573   9.181   8
   1  -2   1 117.176  11.213   4
  -1  -2  -1 114.706  10.509   5
   1  -2   1 114.034  10.282   1
   1  -2   1 101.274   9.832   8
   1  -2   1 116.921  10.175   1
  -1  -2  -1 116.076   9.572   7
   1  -2   1 103.447   9.866   6
   1  -2   1 115.392   9.800   7
  -1  -2  -1 104.810  10.614   4
  -1  -2  -1 113.439   9.507   6
  -1  -2  -1 98.0875  9.6133   3
  -1  -2  -1 143.409  10.964   4
  -1  -2  -1 120.980  10.093   7
  -1  -2  -1 115.296   8.967  10
  -1  -2  -1 137.016  11.977   9
   1  -2   1 142.394  11.368   5
   1  -2   1 110.210  11.551   9
   1  -2   1 124.532  10.413   3
  -1   2  -1 81.0276 11.0139   9
  -1   2  -1 110.302  10.078   8
   1   2   1 121.680   9.624   6
  -1   2  -1 114.335  11.244   4
  -1   2  -1 117.721  11.633   9
   1   2   1 104.335  10.678   4
   1   2   1 98.6525  9.8629   1
  -1   2  -1 123.950  10.548   1
   1   2   1 88.5173 11.1905   9
   1   2   1 108.045  10.387   1
   1   2   1 102.082   9.782   3
  -1   2  -1 112.359   9.910   7
   1   2   1 107.296   8.901  10
  -1   2  -1 107.074   9.489   6
   1   2   1 114.395   9.605   7
   1   2   1 106.993  10.057   7
  -1   2  -1 121.920  10.006   8
  -1   2  -1 124.617  10.316   1
   1   2   1 111.208  10.164   5
  -1   2  -1 116.914  10.568   3
   1   2   1 123.989   9.359   8
   2  -2   1 3137.66  265.13   5
   2  -2   1 3000.60  249.07   1
  -2  -2  -1 3169.45  248.54   1
   2  -2   1 3603.88  249.86   8
   2  -2   1 3176.64  248.70   7
  -2  -2  -1 3476.84  248.42   7
  -2  -2  -1 2968.64  246.78   6
  -2  -2  -1 3309.94  264.76   5
   2  -2   1 3379.48  273.35   9
  -2  -2  -1 3191.39  273.12   9
  -2  -2  -1 3149.65  271.87   4
  -2  -2  -1 3205.34  248.91   1
  -2  -2  -1 3813.02  273.26   9
   2  -2   1 3436.87  249.98   8
  -2  -2  -1 3393.21  271.97   4
  -2  -2  -1 2785.06  248.54   7
   2  -2   1 3108.92  247.56   6
   2  -2   1 3578.38  273.22   4
  -2  -2  -1 3779.68  253.49   2
  -2  -2  -1 3218.61  229.65  10
   2  -2   1 3433.74  249.13   1
   2  -2   1 2948.91  273.04   9
   2  -2   1 3749.45  247.59   6
   2  -2   1 3539.89  259.70   3
   2   2   1 3567.37  259.00   3
  -2   2  -1 3095.21  273.25   9
  -2   2  -1 3483.00  249.28   1
  -2   2  -1 3299.43  249.64   8
   2   2   1 3360.41  248.38   7
  -2   2  -1 3126.23  272.86   4
   2   2   1 3307.08  229.56  10
   2   2   1 3373.70  272.40   4
   2   2   1 3303.07  248.63   1
   2   2   1 3581.94  247.18   6
  -2   2  -1 3141.69  273.26   9
  -2   2  -1 3147.83  248.78   7
   2   2   1 2920.17  272.54   9
   2   2   1 3660.26  253.47   2
   2   2   1 3501.48  264.43   5
  -2   2  -1 3592.97  249.56   1
  -2   2  -1 2937.48  247.09   6
   2   2   1 3239.25  249.15   8
  -2   2  -1 3342.58  254.33   2
   3  -2   1 7.99674 4.23905   8
  -3  -2  -1 7.78436 3.14483   7
  -3  -2  -1 3.96705 3.72498   9
  -3  -2  -1 10.4872  4.5835   9
   3  -2   1 0.76458 2.75497   3
  -3  -2  -1 5.52030 2.88967   2
   3  -2   1 14.8062  3.6162   7
  -3  -2  -1 2.22772 2.35709   7
   3  -2   1 6.42452 3.42499   6
   3  -2   1 6.87087 3.18506   6
   3  -2   1 7.79673 4.49251   9
   3  -2   1 4.50702 4.42337   4
   3  -2   1 3.92931 3.18132   1
   3  -2   1 5.74613 3.28727   5
  -3  -2  -1 1.70769 1.94474   6
   3  -2   1 8.28190 4.53387   9
  -3  -2  -1 4.73568 3.31587   1
  -3  -2  -1 7.15451 3.26486   5
  -3  -2  -1 5.24010 2.67051  10
  -3  -2  -1 -0.7743  2.5781   1
   3   2   1 3.13154 3.63902   9
  -3   2  -1 4.19449 3.81895   4
   3   2   1 8.31876 3.17832   2
   3   2   1 9.16908 3.21539   1
   3   2   1 1.74012 2.22751   5
  -3   2  -1 6.74379 4.45978   9
   3   2   1 6.12634 3.14034   8
  -3   2  -1 7.59747 3.81337   2
  -3   2  -1 4.26173 3.83440   1
   3   2   1 3.83229 3.71653   9
  -3   2  -1 5.99594 3.11401   7
  -3   2  -1 6.49809 2.85883   6
  -3   2  -1 9.05229 4.78287   9
   3   2   1 5.49404 3.48319   4
   4  -2   1 29.5986  5.1384   6
  -4  -2  -1 16.5577  3.0596   6
   4  -2   1 21.6842  4.9063   5
  -4  -2  -1 23.4949  6.2388   9
   4  -2   1 19.1727  5.9860   9
  -4  -2  -1 12.5326  3.9498   7
   4  -2   1 21.9737  5.5096   1
  -4  -2  -1 18.0883  3.8217  10
   4  -2   1 19.5856  5.0569   3
  -4  -2  -1 34.2877  5.0191   1
   4  -2   1 19.7684  5.0940   8
  -4  -2  -1 19.0083  3.8341   7
   4  -2   1 15.9542  5.6642   4
  -4  -2  -1 23.5554  4.8697   1
  -4  -2  -1 13.0327  5.2240   9
   4  -2   1 15.2136  5.8755   9
  -4  -2  -1 22.7442  4.5991   2
  -4   2  -1 20.6297  6.5304   9
   4   2   1 28.4421  3.9870   5
   4   2   1 17.3027  5.8138   9
  -4   2  -1 19.9395  4.1153   6
   4   2   1 22.7347  4.4828   1
   4   2   1 16.4841  5.0410   4
  -4   2  -1 20.0397  5.5255   1
  -4   2  -1 18.3305  5.3103   1
  -4   2  -1 23.6539  6.6780   9
  -4   2  -1 12.7325  4.9824   2
  -4   2  -1 11.8176  4.2869   7
   4   2   1 27.9913  4.5021   8
   5  -2   1 250.117  26.946   4
  -5  -2  -1 280.512  24.418   2
  -5  -2  -1 276.010  27.036   9
  -5  -2  -1 280.907  23.098   7
  -5  -2  -1 265.281  22.511   7
   5  -2   1 275.806  24.924   5
  -5  -2  -1 281.498  23.594   1
  -5  -2  -1 266.662  21.083   6
  -5  -2  -1 280.336  26.455   9
  -5  -2  -1 268.770  21.357  10
  -5  -2  -1 250.477  23.412   1
   5  -2   1 315.375  25.480   3
  -5   2  -1 303.754  28.740   9
   5   2   1 301.422  26.407   4
  -5   2  -1 266.601  22.699   6
   5   2   1 240.020  22.784   8
  -5   2  -1 255.363  24.432   1
  -5   2  -1 262.511  25.201   1
  -5   2  -1 331.833  28.589   9
  -5   2  -1 230.916  24.658   2
  -5   2  -1 271.703  23.925   7
  -6  -2  -1 429.393  32.814   7
  -6  -2  -1 450.138  31.132  10
  -6  -2  -1 383.866  34.982   2
  -6  -2  -1 478.415  34.250   1
  -6  -2  -1 395.486  38.809   9
  -6  -2  -1 356.078  33.364   1
  -6   2  -1 431.039  34.618   7
  -6   2  -1 398.481  36.351   2
  -6   2  -1 400.395  31.335  10
  -6   2  -1 356.454  39.312   9
  -6   2  -1 327.208  38.623   9
  -6   2  -1 416.699  35.247   1
  -7  -2  -1 85.7769 15.6831   9
   7  -2   1 96.5333 12.8559   8
  -7  -2  -1 115.944  15.711   9
  -7  -2  -1 89.7802 11.2606   1
  -7  -2  -1 105.928  13.747   2
  -7  -2  -1 98.7888 10.9116  10
  -7   2  -1 98.4777 16.6423   9
  -7   2  -1 111.782  13.697   1
  -7   2  -1 97.1363 14.7254   2
  -7   2  -1 105.632  13.030   7
  -7   2  -1 102.275  11.658  10
  -8  -2  -1 9.64334 4.73184   1
  -8  -2  -1 10.4360  5.9682  10
  -8  -2  -1  9.2498 10.5125   9
  -8   2  -1 7.14488 8.82313   2
  -8   2  -1 7.69666 6.25679   1
  -8   2  -1 27.1594  7.4613  10
  -8   2  -1 2.47829 9.32480   9
  -8  -3   1 1107.12  105.67   9
  -8  -3   1 1206.53   87.44  10
  -8  -3   1 1397.98  101.95   2
  -8   3   1 1317.33  110.57   9
  -8   3   1 1276.77  102.45   2
  -8   3   1 1290.24  109.96   9
  -8   3   1 1255.51   96.95   1
  -7  -3   1 6.55425 5.22247   9
  -7  -3   1 24.7539  7.7082   2
   7  -3  -1 11.8441  6.1829   8
  -7  -3   1 7.70845 2.97186  10
  -7  -3   1 7.64405 4.76486   9
  -7   3   1 17.1166  5.9853   1
  -7   3   1 12.3428  7.2419   2
  -7   3   1 6.25393 4.63347   7
  -7   3   1 2.11152 7.53514   9
   7   3  -1 10.1321  5.7316   4
  -7   3   1 11.8049  7.8545   9
  -6  -3   1 1839.89  153.67   9
  -6  -3   1 1792.37  154.06   9
  -6  -3   1 2053.45  145.54   2
  -6  -3   1 1665.66  128.84  10
   6  -3  -1 1705.39  141.36   8
   6  -3  -1 1805.42  156.95   4
  -6   3   1 2086.31  143.26   1
  -6   3   1 2133.70  141.93   7
  -6   3   1 1831.34  157.20   9
  -6   3   1 1621.90  141.22   1
  -6   3   1 1763.55  145.91   2
  -6   3   1 2084.42  157.69   9
   6   3  -1 1869.89  153.47   4
   5  -3  -1 106.957  11.264   8
   5  -3  -1 123.730  13.327   1
  -5  -3   1 119.814  11.097   5
   5  -3  -1 113.442  12.151   8
   5  -3  -1 132.032  15.161   4
  -5  -3   1 103.359  11.323   9
   5  -3  -1 112.615  11.936   5
  -5  -3   1 110.723  11.827   9
   5  -3  -1 113.243  11.958   3
  -5  -3   1 117.359  12.642   2
  -5  -3   1 116.796   9.102  10
  -5   3   1 118.361  13.435   2
  -5   3   1 118.443  12.328   7
  -5   3   1 102.539  14.587   9
  -5   3   1 110.284  13.126   1
   5   3  -1 118.624  10.119   7
   5   3  -1 112.843  10.775   4
  -5   3   1 135.435  15.592   9
  -5   3   1 132.048  12.590   1
   4  -3  -1 1074.43   83.87   9
  -4  -3   1 903.059  81.089   9
   4  -3  -1 896.116  75.218   8
  -4  -3   1 1022.04   81.67   9
  -4  -3   1 980.900  68.261  10
   4  -3  -1 1002.79   83.84   4
  -4  -3   1 1082.49   77.43   2
   4  -3  -1 963.005  78.582   3
   4  -3  -1 956.584  80.203   5
   4  -3  -1 858.616  76.464   1
  -4  -3   1 1110.84   78.90   5
   4  -3  -1 965.129  75.367   6
   4  -3  -1 1059.66   75.25   8
  -4   3   1 892.812  80.448   5
   4   3  -1 1043.47   73.94   7
  -4   3   1 910.296  75.596   1
  -4   3   1 895.308  75.683   7
  -4   3   1 984.126  77.833   2
  -4   3   1 861.576  84.032   9
  -4   3   1 1107.69   84.81   9
   3  -3  -1 172.982  18.408   9
   3  -3  -1 148.733  17.081   4
   3  -3  -1 197.607  15.014   8
   3  -3  -1 168.356  15.502   7
   3  -3  -1 159.386  15.087   6
  -3  -3   1 185.216  16.020   9
   3  -3  -1 182.907  16.145   7
  -3  -3   1 160.094  15.411   2
   3  -3  -1 148.753  15.650   3
   3  -3  -1 201.104  16.990   5
   3  -3  -1 180.149  16.960   1
  -3  -3   1 192.256  14.841   5
   3  -3  -1 194.166  16.032   6
  -3   3   1 189.727  15.470   3
  -3   3   1 147.062  15.936   2
  -3   3   1 195.826  19.083   9
  -3   3   1 173.091  15.926   7
  -3   3   1 160.557  15.020   6
  -3   3   1 161.251  18.291   9
  -3   3   1 177.887  16.192   1
   3   3  -1 195.695  16.157   2
  -3   3   1 188.082  16.777   5
   3   3  -1 174.033  13.762   7
   3   3  -1 171.625  14.029   1
   3   3  -1 159.495  14.034   7
   2  -3  -1 2610.05  242.50   5
   2  -3  -1 3220.88  227.48   7
  -2  -3   1 3373.89  226.64   1
  -2  -3   1 3164.02  248.40   9
   2  -3  -1 3030.56  227.53   8
   2  -3  -1 2876.23  227.38   1
  -2  -3   1 3155.68  226.58   1
   2  -3  -1 3323.80  226.66   6
   2  -3  -1 2676.83  231.27   2
   2  -3  -1 3366.94  237.04   3
   2  -3  -1 2553.19  227.07   7
   2  -3  -1 2957.82  250.31   9
   2   3  -1 3033.98  247.96   9
   2   3  -1 3035.82  226.16   7
  -2   3   1 2606.10  249.74   9
  -2   3   1 2947.14  226.20   6
  -2   3   1 3123.81  227.70   1
   2   3  -1 3188.95  226.22   1
  -2   3   1 2676.47  249.41   9
  -2   3   1 3195.62  248.44   4
  -2   3   1 2879.02  243.20   5
  -2   3   1 2972.22  236.49   3
   2   3  -1 2785.85  231.13   2
  -2   3   1 3446.45  227.53   7
   2   3  -1 2856.90  226.33   1
  -2   3   1 3304.83  231.60   2
  -2   3   1 3461.21  241.64   5
   2   3  -1 3109.56  224.86   6
  -2   3   1 2841.70  227.05   8
   2   3  -1 3034.56  208.88  10
   2   3  -1 2847.18  224.52   6
   2   3  -1 3174.35  247.78   9
   2   3  -1 2751.75  226.08   7
   1  -3  -1 723.520  61.901   7
   1  -3  -1 669.186  61.821   1
   1  -3  -1 826.937  62.088   2
  -1  -3   1 769.441  61.183   1
  -1  -3   1 805.002  62.772   3
  -1  -3   1 904.888  65.857   5
  -1  -3   1 831.943  60.547   7
  -1  -3   1 657.359  60.970   7
  -1  -3   1 810.243  67.123   9
  -1  -3   1 735.336  59.914   6
   1  -3  -1 678.590  64.630   3
  -1  -3   1 663.053  60.560   1
  -1  -3   1 925.721  66.185   4
   1  -3  -1 815.153  61.385   8
   1  -3  -1 737.776  62.479   6
   1  -3  -1 869.822  67.393   4
   1  -3  -1 833.514  69.428   9
  -1  -3   1 818.745  62.919   3
   1  -3  -1 689.179  61.955   1
  -1  -3   1 758.310  66.871   9
   1  -3  -1 745.048  61.610   7
  -1  -3   1 755.017  60.986   6
   1   3  -1 738.746  66.647   9
  -1   3   1 736.957  61.472   7
  -1   3   1 775.288  62.028   2
  -1   3   1 888.230  61.400   8
  -1   3   1 894.128  69.405   9
   1   3  -1 780.296  63.815   3
   1   3  -1 913.355  60.963   1
   1   3  -1 824.722  61.136   6
  -1   3   1 950.603  65.308   5
  -1   3   1 800.508  62.335   1
   1   3  -1 912.727  61.229   1
   1   3  -1 923.245  66.466   4
   1   3  -1 928.288  60.875   7
  -1   3   1 699.678  56.643  10
   1   3  -1 879.385  60.140   6
   1   3  -1 812.216  66.288   5
   1   3  -1 730.744  67.390   9
  -1   3   1 771.070  64.678   3
  -1   3   1 755.464  62.148   7
   0  -3   1 1.78748 2.68969   5
   0  -3  -1 0.09329 1.80287   3
   0  -3  -1 4.61307 1.19504   2
   0  -3   1 8.37870 2.16097   7
   0  -3  -1 8.68440 2.79947   4
   0  -3  -1 -3.9088  2.3583   8
   0  -3   1 6.79487 2.60557   4
   0  -3  -1 5.91766 2.61974   7
   0  -3   1 3.62332 2.26185   1
   0  -3   1 1.38033 2.07192   8
   0  -3  -1 2.85152 2.74717   1
   0  -3   1 3.54778 2.85932   9
   0  -3   1 5.58074 2.17761   1
   0  -3   1 2.44427 2.69182   9
   0  -3   1 3.23546 1.69125   6
   0  -3  -1 2.26220 2.07579   5
   0  -3   1 5.22308 2.59796   6
   0  -3  -1 7.47197 2.26419  10
   0  -3  -1 9.51683 3.05087   6
   0  -3   1 4.41685 2.43649   3
   0  -3   1 -2.7253  1.7482   8
   0  -3  -1 3.57451 2.67054   1
   0  -3  -1 4.42902 2.52637   7
   0  -3  -1 5.64110 2.21258   8
   0   3  -1 2.42656 2.15750   1
   0   3  -1 11.2124  2.4830   7
   0   3  -1 3.95212 2.96335   9
   0   3   1 4.64317 3.00852   1
   0   3  -1 0.42171 2.08502   3
   0   3   1 2.84437 2.83133   1
   0   3   1 1.50292 2.14334   5
   0   3  -1 2.62993 2.43444   4
   0   3  -1 8.46147 2.67991   1
   0   3   1 11.0327  2.5669   8
   0   3   1 8.53138 2.51668  10
   0   3   1 1.21957 1.23680   2
   0   3  -1 2.50484 1.65438   6
   0   3  -1 7.49041 2.52623   6
   0   3  -1 2.68179 2.68034   8
   0   3   1 8.18015 3.07920   6
   0   3  -1 5.50028 3.22715   9
   0   3   1 7.60091 2.76604   7
   0   3   1 0.51928 2.45430   4
   0   3   1 2.87786 2.51145   7
   0   3   1 9.98600 2.76554   3
  -1  -3  -1 146.991  13.451   7
  -1  -3  -1 179.709  14.869   4
  -1  -3  -1 152.854  12.596  10
  -1  -3  -1 143.758  14.279   1
   1  -3   1 185.291  16.279   9
  -1  -3  -1 177.999  14.064   7
  -1  -3  -1 168.711  14.834   4
   1  -3   1 168.126  13.911   8
   1  -3   1 174.807  14.237   1
   1  -3   1 166.660  13.871   7
   1  -3   1 165.716  13.978   6
   1  -3   1 151.966  14.445   3
   1  -3   1 167.108  13.678   8
   1  -3   1 165.241  15.476   4
   1  -3   1 136.823  14.963   5
  -1  -3  -1 157.222  16.336   9
  -1  -3  -1 158.583  16.036   9
  -1  -3  -1 162.332  14.502   5
   1  -3   1 170.640  14.354   1
  -1  -3  -1 186.553  13.491   6
  -1  -3  -1 141.986  12.663   8
  -1  -3  -1 130.327  13.517   3
  -1  -3  -1 167.712  12.581   8
  -1   3  -1 141.906  15.820   9
   1   3   1 181.881  13.124   8
  -1   3  -1 139.581  13.919   1
  -1   3  -1 155.306  13.898   8
  -1   3  -1 155.132  15.853   9
   1   3   1 163.515  12.516  10
  -1   3  -1 168.144  14.587   1
   1   3   1 153.741  13.576   6
  -1   3  -1 175.765  14.691   3
   1   3   1 132.621  13.684   3
   1   3   1 156.235  14.029   1
  -1   3  -1 154.263  13.811   7
   1   3   1 145.384  14.150   5
   1   3   1 174.064  15.139   4
  -1   3  -1 154.478  15.458   4
   1   3   1 180.148  14.703   1
  -1   3  -1 181.407  13.618   6
   1   3   1 160.138  13.676   7
  -1   3  -1 164.927  13.847   8
   1   3   1 185.781  14.434   7
   1   3   1 177.773  16.268   9
   2  -3   1 11.2449  3.5150   3
  -2  -3  -1 10.3026  2.7140  10
   2  -3   1 15.3162  4.9503   4
   2  -3   1 6.99330 3.54900   8
   2  -3   1 13.7098  4.0695   1
  -2  -3  -1 11.7991  2.7983   7
   2  -3   1 9.42332 3.42628   6
  -2  -3  -1 9.77655 4.81595   9
  -2  -3  -1 12.7641  3.4113   1
   2  -3   1 9.43375 4.48988   9
  -2  -3  -1 3.63059 4.15042   9
  -2  -3  -1 13.1054  3.0987   4
   2  -3   1 7.46209 4.99146   9
   2  -3   1 5.05657 3.64095   1
   2  -3   1 6.90059 3.05535   7
  -2  -3  -1 11.3271  2.1800   2
  -2  -3  -1 9.36014 2.35950   6
  -2  -3  -1 7.49266 3.18038   5
  -2  -3  -1 10.0889  3.7148   1
  -2  -3  -1 8.15563 3.01726   7
   2  -3   1 12.5249  4.1579   8
   2  -3   1 7.39668 2.88059   6
   2  -3   1 11.0455  3.9479   5
   2   3   1 10.6463  2.3747   2
   2   3   1 3.79141 2.45447   3
   2   3   1 13.4551  3.7011   4
  -2   3  -1 6.23910 3.91452   8
  -2   3  -1 12.5292  5.2994   9
   2   3   1 11.4230  4.3233   9
   2   3   1 9.65270 2.83956   5
   2   3   1 7.86099 2.63561   8
   2   3   1 10.5026  3.3382   1
   2   3   1 6.23084 2.66241   6
  -2   3  -1 3.20373 3.72451   2
  -2   3  -1 13.3203  3.2672   6
   2   3   1 4.77348 3.09296   7
  -2   3  -1 6.99459 3.24240   7
   2   3   1 6.46936 2.63211   7
   2   3   1 2.17240 2.18896  10
  -2   3  -1 12.0067  4.4063   1
  -2   3  -1 6.98070 3.34624   3
  -2   3  -1 -0.0795  4.1357   9
  -2   3  -1 9.17224 3.81863   1
   3  -3   1 18.6817  4.3259   6
  -3  -3  -1 9.17139 3.99658   1
  -3  -3  -1 16.0706  3.6501   7
  -3  -3  -1 13.5795  4.8466   9
  -3  -3  -1 24.3657  3.5299   7
  -3  -3  -1 17.6170  3.3274  10
   3  -3   1 14.7940  4.5327   8
   3  -3   1 15.7156  5.4579   4
  -3  -3  -1 15.8974  3.2561   2
   3  -3   1 11.0765  4.2344   8
   3  -3   1 11.5080  5.1085   9
   3  -3   1 18.0696  3.9222   6
   3  -3   1 10.8059  5.2877   9
   3  -3   1 18.7577  4.9428   5
  -3  -3  -1 11.6392  3.4939   1
  -3  -3  -1 13.3099  2.6167   6
   3  -3   1 17.7595  4.8603   1
   3  -3   1 10.8714  3.8767   3
  -3  -3  -1 21.0139  5.6668   9
  -3  -3  -1 18.8655  4.2799   5
   3   3   1 18.1621  4.0171   1
  -3   3  -1 14.8160  4.7366   1
   3   3   1 12.8418  3.0888   3
   3   3   1 9.92328 3.98813   4
   3   3   1 16.2430  3.5119   7
  -3   3  -1 11.3236  4.6404   1
  -3   3  -1 14.4768  4.1812   7
  -3   3  -1 16.0571  3.7696   6
  -3   3  -1 10.9673  4.3983   2
  -3   3  -1 12.2674  4.9789   4
   3   3   1 16.3499  3.4903   2
   3   3   1 13.5808  4.6512   9
  -3   3  -1 12.6100  5.9707   9
   3   3   1 16.5338  3.2097   5
  -3   3  -1 17.0471  5.9223   9
  -4  -3  -1 143.651  11.850   7
   4  -3   1 139.401  15.760   4
   4  -3   1 160.066  14.746   1
   4  -3   1 119.890  13.411   3
  -4  -3  -1 134.853  12.681   2
  -4  -3  -1 128.812  10.878   6
  -4  -3  -1 121.793  14.183   9
   4  -3   1 128.828  15.443   9
  -4  -3  -1 135.203  15.371   9
   4  -3   1 112.618  13.641   5
   4  -3   1 115.670  12.861   8
  -4  -3  -1 133.168  11.427  10
  -4  -3  -1 115.959  12.312   1
  -4  -3  -1 127.586  13.054   1
   4  -3   1 137.746  13.503   6
  -4  -3  -1 140.279  12.506   7
   4  -3   1 136.710  16.212   9
   4   3   1 147.403  13.177   1
  -4   3  -1 144.625  13.675   7
   4   3   1 138.297  12.043   8
  -4   3  -1 123.271  13.867   1
   4   3   1 127.895  12.211   5
  -4   3  -1 129.538  14.233   4
  -4   3  -1 122.716  14.185   2
  -4   3  -1 141.662  12.641   6
  -4   3  -1 120.290  15.566   9
   4   3   1 150.947  14.086   4
  -4   3  -1 136.284  16.273   9
   4   3   1 125.796  12.352   3
  -5  -3  -1 626.352  44.471   1
  -5  -3  -1 543.108  49.344   9
  -5  -3  -1 513.136  43.395   7
  -5  -3  -1 543.451  44.682   1
   5  -3   1 582.355  47.411   3
  -5  -3  -1 517.871  40.746  10
   5  -3   1 571.177  45.213   8
   5  -3   1 495.939  47.482   5
   5  -3   1 631.545  51.886   9
   5  -3   1 599.724  51.354   4
  -5  -3  -1 592.698  50.733   9
  -5  -3  -1 600.002  45.669   2
  -5   3  -1 516.270  45.232   7
  -5   3  -1 595.053  46.355   1
  -5   3  -1 504.001  43.927   6
  -5   3  -1 667.174  48.064   2
  -5   3  -1 490.303  50.830   9
   5   3   1 553.565  48.788   4
   5   3   1 588.737  43.899   8
  -5   3  -1 477.311  50.498   9
  -6  -3  -1 327.756  31.983   2
  -6  -3  -1 415.646  31.270   1
  -6  -3  -1 360.458  35.020   9
  -6  -3  -1 368.010  29.696   7
  -6  -3  -1 426.486  28.845  10
  -6  -3  -1 399.772  36.659   9
   6  -3   1 319.556  31.525   8
  -6  -3  -1 402.250  31.027   1
  -6   3  -1 360.872  37.460   9
  -6   3  -1 354.717  33.816   2
  -6   3  -1 337.879  36.960   9
  -6   3  -1 380.726  32.432   7
  -6   3  -1 329.345  32.559   1
  -7  -3  -1 140.421  17.864   9
  -7  -3  -1 145.900  19.191   9
  -7  -3  -1 143.818  14.493   1
  -7  -3  -1 135.758  14.179   1
  -7  -3  -1 125.655  13.280  10
   7  -3   1 154.867  17.126   8
  -7  -3  -1 156.330  16.659   2
  -7   3  -1 142.906  17.002   1
  -7   3  -1 149.962  16.702   7
  -7   3  -1 145.339  21.009   9
  -7   3  -1 116.378  17.219   2
  -7   3  -1 166.686  15.681  10
  -8  -3  -1 109.226  17.077   9
  -8  -3  -1 88.5149 10.6855  10
  -8   3  -1 98.0308 13.9600   1
  -8   3  -1 89.8736 18.6546   9
  -8   3  -1 73.4135 11.6674  10
  -8   3  -1 106.875  16.716   2
   8  -4  -1 17.9077  6.7352   8
  -8  -4   1 3.51581 5.55593   9
  -8  -4   1 -6.0725  6.6626   2
  -8   4   1 -7.2367  8.5887   9
  -8   4   1 4.29474 8.39029   2
  -8   4   1 4.59982 5.32856   1
  -7  -4   1 1711.38  135.08   2
  -7  -4   1 1615.22  142.21   9
  -7  -4   1 1621.03  119.04  10
   7  -4  -1 1723.71  132.07   8
  -7  -4   1 1889.52  143.36   9
  -7   4   1 1733.37  136.67   2
  -7   4   1 1830.00  147.67   9
  -7   4   1 1536.70  131.24   7
  -7   4   1 1862.20  148.13   9
  -7   4   1 1727.68  131.91   1
   7   4  -1 1687.34  142.50   4
   6  -4  -1 48.2836  7.4351   8
  -6  -4   1 54.5153  8.3191   2
  -6  -4   1 40.2308  4.4386  10
  -6  -4   1 49.7763  7.5660   9
   6   4  -1 31.4941  6.0513   4
  -6   4   1 49.8623 11.2772   9
  -6   4   1 59.6895 11.9155   9
  -6   4   1 31.6148  7.3426   1
  -6   4   1 39.3137  7.6553   7
  -6   4   1 26.5781  8.2056   2
   5  -4  -1 7.86425 5.39189   8
   5  -4  -1 -1.5604  2.9624   3
   5  -4  -1 6.45673 5.46355   1
  -5  -4   1 3.54486 2.08098  10
   5  -4  -1 7.04343 6.48155   4
  -5  -4   1 2.12214 3.75569   9
  -5  -4   1 -2.1980  3.5768   2
   5  -4  -1 4.10655 3.90426   8
  -5  -4   1 6.14071 3.09343   9
   5  -4  -1 9.73144 4.34145   5
  -5   4   1 2.37178 3.82210   7
  -5   4   1 8.80646 6.52557   9
   5   4  -1 4.21712 2.61934   4
   5   4  -1 7.55317 2.90276   4
  -5   4   1 4.05789 6.63837   9
  -5   4   1 5.48393 5.40361   1
  -5   4   1 -1.1238  4.0989   2
  -5   4   1 -2.3832  4.1368   1
   5   4  -1 5.15402 2.37472   7
  -4  -4   1 96.9471  7.7252  10
   4  -4  -1 99.6106 11.3086   5
   4  -4  -1 107.333  11.341   6
   4  -4  -1 138.211  14.203   4
   4  -4  -1 88.1007 12.4878   9
  -4  -4   1 86.6220 10.5081   9
  -4  -4   1 91.2148 10.0344   2
   4  -4  -1 87.7872 10.3118   3
   4  -4  -1 89.8682  9.9287   8
  -4  -4   1 85.3838  9.5530   9
  -4  -4   1 102.514   9.258   5
   4  -4  -1 103.100  10.746   8
   4  -4  -1 97.0129 12.0095   1
  -4   4   1 92.9986  9.6959   3
  -4   4   1 97.2675 13.7890   9
  -4   4   1 110.418  14.161   9
  -4   4   1 84.3149 10.6429   7
  -4   4   1 95.0260 11.1036   1
  -4   4   1 95.5814 11.2331   2
  -4   4   1 84.0253 11.0078   5
   4   4  -1 87.4261  8.5915   7
   4   4  -1 106.497   8.537   7
   3  -4  -1 1842.58  149.15   7
   3  -4  -1 1972.74  148.52   6
   3  -4  -1 1890.65  148.92   8
   3  -4  -1 2183.22  165.25   9
   3  -4  -1 2093.76  163.77   4
   3  -4  -1 1991.20  149.04   7
   3  -4  -1 2270.86  159.87   5
   3  -4  -1 1964.71  148.82   8
   3  -4  -1 1867.00  150.18   1
  -3  -4   1 2028.55  162.26   9
   3  -4  -1 1810.32  155.03   3
   3   4  -1 1980.10  161.15   9
   3   4  -1 1847.33  147.59   7
   3   4  -1 1825.34  151.30   2
  -3   4   1 1642.23  157.93   5
   3   4  -1 2075.37  147.45   1
   3   4  -1 1999.06  161.16   9
   3   4  -1 2059.82  147.34   7
  -3   4   1 1875.00  151.68   2
  -3   4   1 1948.57  164.77   9
  -3   4   1 2053.06  149.37   7
  -3   4   1 1854.82  147.93   6
  -3   4   1 1930.30  162.40   4
  -3   4   1 1765.62  164.42   9
  -3   4   1 2263.10  154.84   3
  -3   4   1 1956.92  149.51   1
  -2  -4   1 372.764  31.668   1
   2  -4  -1 375.475  33.488   7
   2  -4  -1 423.658  32.848   8
   2  -4  -1 414.828  34.306   6
   2  -4  -1 509.546  33.237   8
   2  -4  -1 409.659  34.966   3
   2  -4  -1 474.869  34.978   1
   2  -4  -1 417.698  37.566   5
  -2  -4   1 433.322  36.258   9
   2  -4  -1 429.373  33.501   2
  -2  -4   1 401.816  32.008   1
  -2  -4   1 395.216  31.529   7
   2  -4  -1 478.139  34.186   7
  -2  -4   1 423.226  35.775   5
   2  -4  -1 451.900  32.822   6
   2  -4  -1 333.079  37.972   9
   2  -4  -1 483.577  36.996   4
   2  -4  -1 490.370  34.702   1
   2   4  -1 374.071  32.134   7
  -2   4   1 383.079  33.385   7
  -2   4   1 430.394  38.789   9
   2   4  -1 379.476  34.440   4
  -2   4   1 361.050  34.451   3
  -2   4   1 381.925  37.655   9
  -2   4   1 424.130  34.116   6
   2   4  -1 400.415  36.043   9
   2   4  -1 399.689  32.301   7
  -2   4   1 365.763  32.171   8
   2   4  -1 417.663  32.832   3
   2   4  -1 437.991  33.078   2
   2   4  -1 387.682  32.316   1
   2   4  -1 437.826  35.243   9
   2   4  -1 441.144  34.626   4
   2   4  -1 439.304  31.499   6
  -2   4   1 444.168  33.454   2
  -2   4   1 336.807  33.685   1
  -2   4   1 352.627  34.793   5
  -2   4   1 361.856  33.926   1
  -1  -4   1 2488.06  194.97   1
  -1  -4   1 2687.21  207.25   5
  -1  -4   1 2658.91  202.85   3
  -1  -4   1 2740.63  214.33   9
  -1  -4   1 2403.74  193.24   6
   1  -4  -1 2261.65  215.99   9
   1  -4  -1 2619.81  196.03   7
   1  -4  -1 2346.70  196.27   1
   1  -4  -1 2915.70  198.84   2
   1  -4  -1 2450.27  214.15   4
   1  -4  -1 2965.96  197.06   6
   1  -4  -1 2503.20  211.21   5
  -1  -4   1 2508.86  212.86   4
   1  -4  -1 2670.22  196.06   8
  -1  -4   1 2651.54  194.90   6
  -1  -4   1 2416.96  214.27   9
  -1  -4   1 2885.80  209.22   5
   1  -4  -1 2702.47  205.21   3
  -1  -4   1 2564.75  194.61   7
  -1  -4   1 2683.54  195.68   7
   1  -4  -1 2444.86  196.28   7
   1  -4  -1 2369.54  195.99   8
   1   4  -1 2417.94  213.84   9
  -1   4   1 2618.66  195.98   7
  -1   4   1 2624.31  196.61   1
   1   4  -1 2556.75  193.49   6
  -1   4   1 2685.53  216.54   9
   1   4  -1 2918.57  195.61   1
  -1   4   1 2427.83  204.66   3
   1   4  -1 2658.68  204.12   3
  -1   4   1 2317.04  207.65   5
  -1   4   1 2412.87  196.46   1
   1   4  -1 2628.87  215.20   9
   1   4  -1 2577.70  195.19   8
   1   4  -1 2631.09  213.43   4
  -1   4   1 2806.31  181.04  10
  -1   4   1 2701.83  196.68   7
   1   4  -1 2945.22  195.19   7
  -1   4   1 2390.87  198.62   2
   1   4  -1 2807.32  195.23   1
   1   4  -1 2510.16  194.71   6
  -1   4   1 2469.74  196.03   8
   1   4  -1 2686.80  195.12   8
  -1   4   1 2467.20  214.08   4
   0  -4  -1 1849.44  142.75   1
   0  -4   1 1940.26  141.96   1
   0  -4   1 2035.45  141.53   7
   0  -4  -1 1713.89  156.69   9
   0  -4   1 1598.40  141.44   8
   0  -4   1 1820.32  147.84   3
   0  -4  -1 2205.75  143.08   1
   0  -4   1 1838.55  155.90   9
   0  -4   1 1913.19  141.34   8
   0  -4  -1 1850.57  142.01   7
   0  -4   1 2055.61  155.95   9
   0  -4  -1 1637.13  141.97   7
   0  -4  -1 1730.23  147.66   3
   0  -4  -1 1791.11  141.66   8
   0  -4  -1 1780.65  141.64   6
   0  -4   1 1887.83  141.43   6
   0  -4   1 1828.39  141.70   1
   0  -4  -1 2195.34  131.33  10
   0  -4  -1 1740.19  155.06   4
   0  -4   1 1937.81  151.91   5
   0  -4   1 1770.02  140.19   6
   0  -4   1 2047.06  155.04   4
   0  -4  -1 2045.76  141.91   8
   0   4  -1 1927.06  148.18   3
   0   4  -1 1930.45  141.72   8
   0   4   1 2083.26  155.56   4
   0   4   1 1992.96  150.62   5
   0   4   1 1802.42  142.01   7
   0   4  -1 1676.67  141.88   1
   0   4  -1 1868.31  141.78   1
   0   4   1 1872.76  143.46   2
   0   4   1 1842.08  157.50   9
   0   4   1 1666.98  142.06   1
   0   4  -1 1863.78  141.37   6
   0   4   1 1721.20  147.86   3
   0   4  -1 1773.32  141.49   7
   0   4  -1 1834.16  156.09   9
   0   4   1 2216.76  143.26   1
   0   4  -1 1865.50  140.40   6
   0   4  -1 1808.40  155.14   4
   0   4   1 1834.06  141.86   8
   0   4   1 1872.45  142.19   7
   0   4  -1 1886.51  142.22   8
   0   4   1 1886.91  131.29  10
   0   4  -1 2055.42  155.89   9
   0   4   1 1830.65  141.97   6
  -1  -4  -1 748.495  55.910   8
   1  -4   1 842.314  63.150   4
  -1  -4  -1 709.106  52.691  10
   1  -4   1 781.824  57.522   1
  -1  -4  -1 703.773  58.788   3
  -1  -4  -1 790.521  58.012   1
   1  -4   1 688.606  63.400   9
   1  -4   1 805.976  58.066   1
   1  -4   1 778.692  57.235   8
  -1  -4  -1 640.055  61.899   4
  -1  -4  -1 713.578  57.206   7
  -1  -4  -1 747.335  56.017   8
  -1  -4  -1 650.559  56.726   7
  -1  -4  -1 788.371  62.297   4
   1  -4   1 781.106  59.897   3
   1  -4   1 729.614  61.537   5
  -1  -4  -1 771.778  56.588   6
   1  -4   1 703.644  57.258   6
   1  -4   1 809.202  57.029   8
  -1  -4  -1 769.602  64.298   9
   1  -4   1 733.788  57.242   7
   1   4   1 654.768  52.610  10
   1   4   1 714.970  59.133   3
  -1   4  -1 842.438  57.474   8
  -1   4  -1 636.562  63.189   9
   1   4   1 827.788  57.444   7
   1   4   1 823.361  62.934   4
   1   4   1 836.904  57.192   6
  -1   4  -1 697.539  62.956   4
   1   4   1 738.800  56.481   8
   1   4   1 777.034  60.408   5
  -1   4  -1 639.923  57.081   7
  -1   4  -1 735.774  58.016   1
  -1   4  -1 742.965  57.625   1
   1   4   1 740.757  57.590   7
   1   4   1 734.071  63.934   9
   1   4   1 739.377  62.468   4
  -1   4  -1 739.001  57.191   8
   1   4   1 692.126  57.537   1
  -1   4  -1 661.993  56.377   6
  -1   4  -1 690.337  59.762   3
  -2  -4  -1 284.306  22.275   2
  -2  -4  -1 296.696  23.332   1
  -2  -4  -1 295.970  21.501  10
   2  -4   1 264.411  23.563   8
  -2  -4  -1 275.667  23.915   1
   2  -4   1 285.232  23.722   8
   2  -4   1 316.413  24.662   1
   2  -4   1 295.259  23.915   7
   2  -4   1 314.736  27.489   9
  -2  -4  -1 313.033  24.548   4
   2  -4   1 263.617  26.306   4
  -2  -4  -1 310.237  22.621   6
   2  -4   1 266.535  26.944   9
  -2  -4  -1 270.164  22.749   7
  -2  -4  -1 297.444  24.954   5
   2  -4   1 272.570  24.724   3
   2  -4   1 337.417  26.418   5
   2  -4   1 293.272  23.915   6
   2  -4   1 275.511  23.102   6
  -2  -4  -1 232.564  26.542   9
  -2  -4  -1 336.364  27.028   9
  -2  -4  -1 257.883  23.153   7
   2   4   1 245.267  26.003   9
  -2   4  -1 326.961  24.951   2
   2   4   1 260.422  21.141  10
   2   4   1 262.546  25.181   4
  -2   4  -1 246.122  23.578   7
   2   4   1 258.372  22.248   2
   2   4   1 332.144  23.363   7
  -2   4  -1 232.593  24.361   3
   2   4   1 310.166  22.435   8
  -2   4  -1 242.175  26.899   9
  -2   4  -1 288.923  23.447   8
   2   4   1 249.601  23.524   7
   2   4   1 304.025  23.754   1
  -2   4  -1 309.565  24.258   1
  -2   4  -1 269.251  23.744   8
   2   4   1 297.832  23.149   6
  -2   4  -1 316.361  23.332   6
  -2   4  -1 294.397  27.635   9
  -2   4  -1 262.113  24.562   1
   2   4   1 268.999  24.170   5
   2   4   1 287.984  23.691   3
  -3  -4  -1 814.280  59.479   7
  -3  -4  -1 798.657  59.365   1
   3  -4   1 632.457  63.851   5
   3  -4   1 716.016  66.702   9
  -3  -4  -1 797.404  59.700   2
   3  -4   1 800.619  60.036   8
  -3  -4  -1 896.570  63.775   5
  -3  -4  -1 718.204  58.673   7
  -3  -4  -1 658.826  54.538  10
  -3  -4  -1 827.204  66.804   9
   3  -4   1 758.917  67.031   9
  -3  -4  -1 829.496  66.095   9
  -3  -4  -1 656.861  59.632   1
  -3  -4  -1 836.121  58.140   6
   3  -4   1 691.156  66.196   4
   3  -4   1 772.110  59.956   6
   3  -4   1 824.617  59.553   6
   3  -4   1 749.037  62.601   3
   3  -4   1 881.806  60.139   8
   3  -4   1 697.673  60.625   1
   3   4   1 814.360  62.566   5
  -3   4  -1 730.993  67.149   9
   3   4   1 730.375  61.296   3
   3   4   1 742.735  59.525   1
  -3   4  -1 706.442  66.112   4
   3   4   1 759.782  59.755   2
  -3   4  -1 647.544  59.834   7
   3   4   1 805.839  59.268   7
   3   4   1 834.644  65.813   9
  -3   4  -1 805.126  59.333   6
  -3   4  -1 774.353  67.250   9
  -3   4  -1 822.804  61.524   1
  -3   4  -1 800.485  60.779   1
   3   4   1 774.327  64.843   4
   3   4   1 751.870  58.455   8
  -3   4  -1 708.858  61.538   2
  -3   4  -1 745.692  59.286   8
   3   4   1 809.275  60.097   7
   4  -4   1 126.924  16.770   9
  -4  -4  -1 122.416  11.759  10
   4  -4   1 142.739  14.317   6
   4  -4   1 130.458  16.165   4
   4  -4   1 119.766  16.090   9
  -4  -4  -1 138.415  12.736   2
   4  -4   1 159.740  15.098   3
   4  -4   1 122.130  14.686   5
  -4  -4  -1 118.605  14.904   9
  -4  -4  -1 135.143  12.197   7
  -4  -4  -1 131.840  12.772   1
  -4  -4  -1 158.651  12.977   7
  -4  -4  -1 124.069  13.346   1
   4  -4   1 142.522  15.128   1
  -4  -4  -1 130.192  11.024   6
  -4  -4  -1 134.250  15.838   9
   4  -4   1 120.975  13.646   8
  -4   4  -1 147.522  17.657   9
  -4   4  -1 129.154  14.708   1
   4   4   1 133.265  13.164   1
   4   4   1 167.949  14.786   4
  -4   4  -1 151.690  14.575   7
  -4   4  -1 152.265  15.654   4
   4   4   1 144.013  12.703   5
   4   4   1 136.325  12.068   8
  -4   4  -1 141.283  17.091   9
   4   4   1 121.465  12.613   3
  -4   4  -1 143.431  15.345   2
  -4   4  -1 134.973  13.101   6
  -5  -4  -1 125.296  12.392   1
   5  -4   1 118.534  13.363   8
  -5  -4  -1 148.113  16.576   9
  -5  -4  -1 115.383  11.352  10
  -5  -4  -1 126.664  11.406   7
  -5  -4  -1 112.497  12.609   1
  -5  -4  -1 123.606  12.646   2
   5  -4   1 151.315  15.146   3
   5  -4   1 92.0395 13.3797   5
  -5  -4  -1 120.897  14.443   9
  -5   4  -1 119.956  13.823   7
  -5   4  -1 152.704  18.196   9
  -5   4  -1 133.152  17.211   9
   5   4   1 111.996  12.130   3
  -5   4  -1 120.035  14.427   1
   5   4   1 121.615  11.940   8
  -5   4  -1 104.432  14.408   2
   5   4   1 144.824  14.472   4
  -5   4  -1 116.622  12.726   6
  -6  -4  -1 21.4298  5.7802   1
   6  -4   1 47.3381  8.5104   8
  -6  -4  -1 34.2789  7.2911   2
  -6  -4  -1 37.5984  5.0574   7
  -6  -4  -1 30.4781  5.7714  10
  -6  -4  -1 26.6271  7.9483   9
  -6  -4  -1 36.9187  9.8338   9
  -6  -4  -1 28.0198  6.0714   1
   6   4   1 30.2086  6.3253   3
  -6   4  -1 18.2065  8.0374   2
  -6   4  -1 41.8295  9.1720   1
  -6   4  -1 42.2005  8.7647   7
  -6   4  -1 28.4434 10.9089   9
  -7  -4  -1 32.6841  9.0077   9
  -7  -4  -1 47.6110  7.0980  10
  -7  -4  -1 27.2060  5.5935   1
  -7  -4  -1 49.4001 11.1471   9
  -7  -4  -1 30.5821  5.7313   1
   7  -4   1 30.7106  9.2117   8
  -7   4  -1 15.1409 11.9420   9
  -7   4  -1 44.7817 10.2509   1
  -7   4  -1 38.7324 10.5428   2
  -7   4  -1 26.9156  8.8646   7
  -8  -4  -1 29.0948  6.8330  10
  -8   4  -1 28.0551 11.4522   2
  -8   4  -1 32.1822  9.8926   1
   8  -5  -1 204.031  21.795   8
  -8   5   1 211.153  24.887   2
  -8   5   1 233.205  28.344   9
  -8   5   1 199.418  21.195   1
  -8   5   1 222.748  21.688   7
  -7  -5   1 214.797  21.348   9
   7  -5  -1 184.727  20.324   8
  -7  -5   1 233.713  20.134   9
  -7  -5   1 235.728  21.872   2
  -7   5   1 198.663  22.600   2
  -7   5   1 236.221  21.473   7
   7   5  -1 186.028  18.505   3
  -7   5   1 197.982  21.020   1
   7   5  -1 203.231  20.154   4
  -7   5   1 223.146  27.233   9
   6  -5  -1 100.011  12.898   7
   6  -5  -1 122.913  12.711   8
  -6  -5   1 122.194  13.061   9
  -6  -5   1 90.7409 12.0326   2
  -6  -5   1 98.6034 10.9634   9
  -6   5   1 80.5841 12.1889   7
  -6   5   1 107.376  14.375   2
   6   5  -1 108.997  11.182   4
  -6   5   1 122.936  17.651   9
  -6   5   1 106.415  13.127   1
  -6   5   1 111.073  17.869   9
   5  -5  -1 38.7441  7.5324   7
  -5  -5   1 43.1527  7.2273   2
   5  -5  -1 35.2624  6.7917   8
   5  -5  -1 49.8474  8.4476   5
  -5  -5   1 41.5629  7.3022   9
  -5  -5   1 43.4737  6.1674   9
   5  -5  -1 56.1427  8.5124   3
   5  -5  -1 59.2042 10.4822   1
   5  -5  -1 52.2298 10.3767   4
   5   5  -1 39.5370  6.0809   4
  -5   5   1 66.5201 10.3530   1
  -5   5   1 29.1544 10.4140   9
  -5   5   1 44.5744  8.3393   1
   5   5  -1 41.2813  5.4754   4
  -5   5   1 42.5404  8.8005   2
  -5   5   1 52.7485 11.6721   9
   5   5  -1 53.6252  5.2240   3
  -5   5   1 50.5502  8.4193   7
   4  -5  -1 12.2529  5.2269   5
  -4  -5   1 6.23776 4.36726   9
   4  -5  -1 15.1460  6.1266   4
   4  -5  -1 4.16841 4.82586   8
   4  -5  -1 30.7181  8.4084   9
   4  -5  -1 12.4872  5.0424   6
   4  -5  -1 2.99048 4.05570   7
  -4  -5   1 30.7132  4.8064   9
   4  -5  -1 8.75407 4.30265   8
   4  -5  -1 11.6964  4.6312   3
   4  -5  -1 2.62473 4.55662   1
   4   5  -1 6.92609 2.75767   7
   4   5  -1 6.92595 2.50417   4
  -4   5   1 10.5519  4.7335   7
  -4   5   1 8.02078 7.06420   9
  -4   5   1 4.84005 6.32266   9
   4   5  -1 21.9463  3.5325   4
  -4   5   1 3.01736 4.53056   1
  -4   5   1 2.90360 4.72083   5
   4   5  -1 4.42849 2.92983   7
   4   5  -1 9.91646 2.12666   3
  -4   5   1 10.8784  4.4333   4
  -4   5   1 9.89233 4.07498   6
  -4   5   1 12.0084  4.1599   3
  -4   5   1 11.4455  5.0313   2
   3  -5  -1 3323.91  253.07   8
  -3  -5   1 3283.22  250.42   7
   3  -5  -1 3131.19  254.02   1
   3  -5  -1 3234.44  277.35   4
  -3  -5   1 3039.41  250.30   7
   3  -5  -1 3151.22  270.39   5
  -3  -5   1 3531.74  250.46   1
   3  -5  -1 3630.16  279.54   9
   3  -5  -1 3488.07  252.24   6
   3  -5  -1 3387.08  253.29   8
  -3  -5   1 3618.11  276.44   9
  -3  -5   1 3451.47  250.63   1
   3  -5  -1 3115.88  252.72   7
   3  -5  -1 3485.13  263.69   3
   3  -5  -1 2947.64  250.58   6
  -3   5   1 3580.91  251.90   6
   3   5  -1 3378.91  251.67   7
   3   5  -1 3326.11  274.69   4
   3   5  -1 3123.47  274.42   4
  -3   5   1 3753.14  263.37   3
  -3   5   1 3263.41  278.86   9
  -3   5   1 2877.65  253.01   1
  -3   5   1 3566.39  276.36   4
  -3   5   1 3270.42  253.00   7
   3   5  -1 3364.11  274.87   9
   3   5  -1 3703.52  251.46   1
  -3   5   1 3220.08  268.72   5
   3   5  -1 3625.36  257.12   2
  -3   5   1 3446.17  257.47   2
  -3   5   1 3031.03  278.23   9
   3   5  -1 3390.95  251.23   7
  -3   5   1 3336.47  252.09   8
   3   5  -1 3322.01  261.17   3
   2  -5  -1 2194.05  155.54   6
   2  -5  -1 2188.43  156.90   8
   2  -5  -1 1879.86  157.11   6
   2  -5  -1 2123.74  172.00   4
  -2  -5   1 2137.79  171.53   9
  -2  -5   1 2265.53  167.89   5
  -2  -5   1 2081.95  153.85   6
  -2  -5   1 2027.17  155.91   1
   2  -5  -1 1761.53  163.48   3
   2  -5  -1 2048.09  157.24   7
  -2  -5   1 2378.10  165.48   5
  -2  -5   1 2185.55  155.48   1
   2  -5  -1 2107.69  157.25   7
   2  -5  -1 2099.99  158.06   1
   2  -5  -1 1970.95  156.71   8
   2  -5  -1 1942.30  174.04   9
  -2  -5   1 1990.78  155.33   7
  -2  -5   1 1997.51  153.63   6
  -2   5   1 1903.60  173.67   9
  -2   5   1 1973.12  157.06   6
  -2   5   1 2074.21  157.97   1
   2   5  -1 2008.81  170.04   4
   2   5  -1 1925.55  158.53   2
   2   5  -1 2074.81  170.61   9
  -2   5   1 1834.32  157.41   1
  -2   5   1 2039.12  157.07   7
   2   5  -1 1943.92  171.91   9
  -2   5   1 2301.02  173.74   9
  -2   5   1 2050.98  159.04   2
   2   5  -1 2167.14  156.13   7
   2   5  -1 2072.48  155.75   1
  -2   5   1 2103.55  156.48   8
  -2   5   1 2260.24  164.05   3
   2   5  -1 2395.31  156.14   7
   2   5  -1 1993.08  154.27   6
  -2   5   1 1903.87  166.18   5
   2   5  -1 1874.80  161.86   3
  -1  -5   1 43.8142  5.6960   4
  -1  -5   1 36.3072  4.7184   6
  -1  -5   1 55.9747  5.7608   3
  -1  -5   1 52.0700  8.0157   9
   1  -5  -1 30.3552  7.1272   7
  -1  -5   1 38.6616  7.8549   5
   1  -5  -1 57.5002  7.7532   4
  -1  -5   1 32.5687  6.9950   1
   1  -5  -1 50.4575  8.3674   1
  -1  -5   1 51.1468  5.5835   7
  -1  -5   1 46.9620  5.8746   5
   1  -5  -1 43.3555  8.1598   1
   1  -5  -1 34.5481  9.9625   9
   1  -5  -1 73.1034  7.0984   8
  -1  -5   1 41.4079  6.1552   1
   1  -5  -1 41.6397 11.0905   5
  -1  -5   1 43.1914  6.8997   7
   1  -5  -1 36.7949  6.4196   8
  -1  -5   1 38.3306  7.4929   9
   1  -5  -1 50.3732  8.3304   3
   1  -5  -1 61.1068  7.6051   7
   1  -5  -1 51.7523  5.8974   2
  -1  -5   1 42.0625  7.3199   6
   1  -5  -1 70.0109 10.0666   6
  -1   5   1 51.4064  6.6418   8
  -1   5   1 73.1269  9.0516   1
  -1   5   1 41.9012  7.2349   7
   1   5  -1 44.7429  7.1788   6
   1   5  -1 47.3458  5.6916   8
  -1   5   1 48.5312  6.4511  10
   1   5  -1 42.0887  6.2255   1
   1   5  -1 40.5438  6.0706   7
   1   5  -1 40.9420  6.5091   4
  -1   5   1 35.2818  7.2977   7
   1   5  -1 39.6835  7.2576   9
  -1   5   1 39.4109  8.0146   1
   1   5  -1 34.9940  8.9043   9
   1   5  -1 53.8598  5.4692   8
  -1   5   1 50.5093  5.5871   2
  -1   5   1 56.1473  8.4923   3
  -1   5   1 50.8694  6.8500   5
   1   5  -1 57.0919  5.6789   6
  -1   5   1 30.0997  6.5873   4
   1   5  -1 46.1031  7.3002   3
  -1   5   1 47.3181  8.8858   9
   0  -5   1 610.828  49.206   1
   0  -5  -1 573.740  48.230   8
   0  -5   1 655.616  49.468   1
   0  -5  -1 581.190  50.331   1
   0  -5  -1 671.137  48.479   8
   0  -5  -1 522.873  55.436   9
   0  -5   1 599.805  49.522   6
   0  -5  -1 740.160  54.157   4
   0  -5   1 697.212  49.545   7
   0  -5   1 599.803  53.456   5
   0  -5   1 645.169  54.832   9
   0  -5  -1 664.061  51.312   3
   0  -5  -1 593.098  49.915   6
   0  -5   1 570.236  54.252   9
   0  -5   1 525.968  47.641   6
   0  -5  -1 636.283  49.569   7
   0  -5   1 645.582  48.757   7
   0  -5   1 615.618  53.245   4
   0  -5   1 589.014  48.108   8
   0  -5  -1 630.597  49.940   7
   0  -5  -1 547.825  55.040   5
   0  -5   1 593.321  51.303   3
   0  -5   1 679.524  47.951   8
   0  -5  -1 623.898  50.261   1
   0   5   1 624.770  50.532   6
   0   5   1 605.925  51.590   3
   0   5   1 643.468  50.118   1
   0   5  -1 625.202  49.144   8
   0   5  -1 688.829  48.651   8
   0   5   1 648.872  45.867  10
   0   5   1 668.897  51.874   5
   0   5   1 656.054  54.024   4
   0   5   1 668.417  48.494   2
   0   5   1 557.252  49.228   7
   0   5   1 579.969  48.664   8
   0   5  -1 581.127  49.303   6
   0   5  -1 605.880  49.143   1
   0   5  -1 680.232  55.249   9
   0   5  -1 568.351  53.583   4
   0   5  -1 573.977  54.261   9
   0   5   1 724.645  50.890   1
   0   5  -1 712.587  49.255   7
   0   5   1 633.595  49.806   7
   0   5   1 747.478  57.920   9
   0   5  -1 551.902  51.511   3
   0   5  -1 593.570  48.002   6
   1  -5   1 235.870  24.546   9
   1  -5   1 299.643  24.697   5
   1  -5   1 291.399  22.256   1
  -1  -5  -1 252.007  19.561   8
  -1  -5  -1 288.897  23.132   4
   1  -5   1 214.677  24.106   9
  -1  -5  -1 249.282  21.197   7
  -1  -5  -1 239.254  25.320   9
   1  -5   1 227.642  20.968   8
  -1  -5  -1 195.910  21.523   1
   1  -5   1 229.809  21.997   1
  -1  -5  -1 233.705  19.622  10
  -1  -5  -1 289.030  21.493   3
  -1  -5  -1 265.891  21.643   7
   1  -5   1 199.316  20.316   6
   1  -5   1 234.801  23.600   4
   1  -5   1 210.310  21.490   6
  -1  -5  -1 254.283  20.899   6
   1  -5   1 275.110  21.696   7
   1  -5   1 314.363  21.408   8
   1  -5   1 251.178  22.715   3
  -1   5  -1 247.152  22.737   1
  -1   5  -1 234.546  22.703   3
   1   5   1 270.951  21.761   7
   1   5   1 244.222  22.029   5
  -1   5  -1 278.104  20.971   6
   1   5   1 278.391  22.170   6
  -1   5  -1 272.084  24.238   4
   1   5   1 254.013  25.674   9
  -1   5  -1 245.495  21.598   7
  -1   5  -1 266.350  21.594   8
   1   5   1 233.037  21.775   1
  -1   5  -1 290.810  25.282   9
  -1   5  -1 220.992  21.345   8
   1   5   1 257.020  23.574   4
   1   5   1 233.659  20.481   8
  -1   5  -1 260.954  22.146   1
   1   5   1 258.915  19.937  10
   1   5   1 246.823  21.243   8
   1   5   1 275.637  22.219   7
   1   5   1 233.754  21.708   3
  -2  -5  -1 878.362  63.741  10
   2  -5   1 1006.82   73.05   3
   2  -5   1 947.036  70.610   1
  -2  -5  -1 946.841  69.153   1
  -2  -5  -1 856.723  69.708   1
   2  -5   1 903.453  69.740   7
   2  -5   1 932.772  69.424   8
   2  -5   1 930.303  76.744   4
   2  -5   1 980.161  70.017   6
   2  -5   1 891.864  77.519   9
   2  -5   1 854.172  74.767   5
  -2  -5  -1 876.973  69.188   7
  -2  -5  -1 893.453  77.557   9
   2  -5   1 836.487  68.560   6
  -2  -5  -1 925.383  68.638   7
   2  -5   1 853.560  69.345   8
  -2  -5  -1 996.412  74.447   4
  -2  -5  -1 821.737  67.782   6
   2   5   1 885.197  69.796   7
  -2   5  -1 965.367  68.863   6
   2   5   1 1005.82   69.07   8
   2   5   1 852.086  68.126   8
  -2   5  -1 1055.78   78.33   9
   2   5   1 786.118  71.254   3
  -2   5  -1 937.837  69.992   7
   2   5   1 866.649  75.409   4
  -2   5  -1 809.223  72.441   3
  -2   5  -1 1002.57   71.46   2
   2   5   1 835.168  72.735   5
  -2   5  -1 944.557  71.041   1
  -2   5  -1 943.649  69.481   8
   2   5   1 898.118  76.698   9
  -2   5  -1 1058.90   78.66   9
   2   5   1 771.378  69.273   1
  -2   5  -1 853.239  69.456   6
   2   5   1 739.008  75.518   4
  -2   5  -1 956.844  69.586   8
  -2   5  -1 862.040  70.077   1
  -2   5  -1 730.544  76.255   4
   2   5   1 835.441  69.032   7
   3  -5   1 1061.38   92.07   8
   3  -5   1 1237.31   92.45   6
   3  -5   1 1091.37   93.00   1
  -3  -5  -1 1122.07  101.44   9
  -3  -5  -1 1158.94   90.78   7
   3  -5   1 1385.75   91.82   6
  -3  -5  -1 1169.00   91.35   1
   3  -5   1 1241.74   96.57   3
  -3  -5  -1 1323.76   84.64  10
  -3  -5  -1 1190.82   92.03   2
   3  -5   1 1114.37   98.74   5
  -3  -5  -1 982.435  91.658   1
  -3  -5  -1 1178.84   91.54   7
   3  -5   1 1036.06  101.35   4
  -3  -5  -1 1138.36   89.80   6
   3  -5   1 1231.69  102.64   9
  -3  -5  -1 1297.37  102.52   9
  -3   5  -1 1031.07   96.02   3
  -3   5  -1 1167.48   91.77   8
  -3   5  -1 1135.18   92.81   1
   3   5   1 1355.01   92.70   7
  -3   5  -1 1272.62  103.35   9
  -3   5  -1 1222.06   93.93   1
  -3   5  -1 1315.98  103.49   9
   3   5   1 1248.28  101.08   9
  -3   5  -1 1139.89   91.29   6
   3   5   1 1301.67   90.79   8
  -3   5  -1 1418.37   95.27   2
   3   5   1 1217.90   91.99   1
   3   5   1 1085.72   94.67   3
  -3   5  -1 1042.33   92.26   7
   3   5   1 1293.81   92.16   2
   3   5   1 1195.19   96.58   5
   3   5   1 1302.54  100.23   4
   4  -5   1 2040.99  188.04   5
  -4  -5  -1 2353.99  175.39   7
   4  -5   1 2179.93  194.71   9
  -4  -5  -1 2184.36  194.04   9
   4  -5   1 2632.34  195.23   4
   4  -5   1 2340.81  184.31   3
  -4  -5  -1 1991.67  192.77   9
   4  -5   1 2095.81  176.68   8
  -4  -5  -1 2149.89  178.18   2
   4  -5   1 2536.18  176.53   6
  -4  -5  -1 2558.27  172.92   6
  -4  -5  -1 2455.10  174.73   7
  -4  -5  -1 2221.33  175.87   1
  -4  -5  -1 2342.31  162.14  10
   4  -5   1 2777.90  196.10   9
   4  -5   1 2295.97  177.78   1
   4   5   1 2318.36  178.44   2
  -4   5  -1 1999.78  194.84   9
  -4   5  -1 2202.58  176.81   7
  -4   5  -1 2236.29  177.36   1
  -4   5  -1 2335.71  180.99   2
  -4   5  -1 2020.02  194.78   9
  -4   5  -1 2251.19  175.02   6
  -4   5  -1 2617.03  178.95   1
   4   5   1 2429.90  175.14   8
  -4   5  -1 2434.98  193.73   4
   4   5   1 2572.97  192.45   4
   4   5   1 2374.65  182.65   3
  -5  -5  -1 207.446  17.104   1
  -5  -5  -1 185.398  19.885   9
  -5  -5  -1 182.888  15.984   7
   5  -5   1 225.199  19.100   8
  -5  -5  -1 180.186  17.419   1
   5  -5   1 202.523  19.845   3
  -5  -5  -1 189.546  21.298   9
  -5  -5  -1 171.580  15.782  10
  -5  -5  -1 168.522  17.109   2
   5  -5   1 187.733  19.943   5
  -5   5  -1 203.196  20.262   1
  -5   5  -1 173.635  19.141   7
  -5   5  -1 187.767  23.483   9
  -5   5  -1 172.070  17.530   6
   5   5   1 206.027  19.579   4
  -5   5  -1 197.275  20.157   2
   5   5   1 192.871  17.595   3
  -5   5  -1 168.359  22.597   9
   6  -5   1 127.997  14.635   8
  -6  -5  -1 136.402  17.611   9
  -6  -5  -1 111.600  11.690  10
  -6  -5  -1 93.6318 14.5190   9
  -6  -5  -1 126.792  12.299   1
  -6  -5  -1 113.512  12.364   1
  -6   5  -1 98.5716 18.7509   9
  -6   5  -1 149.454  16.200   7
  -6   5  -1 124.378  15.863   1
  -6   5  -1 154.165  17.491   2
  -7  -5  -1 120.569  15.476   9
  -7  -5  -1 109.153  17.227   9
  -7  -5  -1 105.446  11.442  10
  -7   5  -1 109.837  15.544   7
  -7   5  -1 112.534  15.917   1
  -7   5  -1 101.353  16.390   2
  -8   6   1 217.586  21.692   1
  -8   6   1 179.682  23.260   2
  -8   6   1 210.650  29.119   9
  -8   6   1 187.024  20.953   7
  -7  -6   1 14.1437  6.2675   9
  -7  -6   1 6.97378 4.49317   9
   7  -6  -1 15.9426  7.4118   8
  -7   6   1 19.1690  8.8140   2
   7   6  -1 3.11390 5.18162   4
  -7   6   1 21.7358  7.7010   7
  -7   6   1 9.22350 6.93687   1
   7   6  -1 13.4150  4.1408   3
  -7   6   1 7.89446 9.24798   9
   6  -6  -1 267.471  25.714   8
  -6  -6   1 286.759  27.441   9
   6  -6  -1 314.575  27.343   7
  -6  -6   1 316.421  26.269   2
  -6  -6   1 300.647  25.987   9
  -6   6   1 244.082  32.505   9
  -6   6   1 278.802  32.688   9
  -6   6   1 330.063  27.855   1
   6   6  -1 303.069  24.341   3
  -6   6   1 283.301  26.845   7
  -6   6   1 322.657  28.367   2
   6   6  -1 232.114  25.549   4
   5  -6  -1 22.7280  7.2369   5
  -5  -6   1 15.8332  5.9949   9
   5  -6  -1 13.6122  5.7182   7
  -5  -6   1 19.2510  4.8929   9
   5  -6  -1 12.3069  5.7515   3
   5  -6  -1 12.5221  5.6178   8
   5   6  -1 15.2042  4.1493   4
  -5   6   1 9.02413 5.75688   2
   5   6  -1 14.3409  4.9377   4
  -5   6   1 13.0928  6.9485   1
  -5   6   1 15.4628  9.8931   9
  -5   6   1 20.1016  9.3079   9
  -5   6   1 19.4936  6.6315   7
   5   6  -1 15.1412  3.4005   3
   4  -6  -1 71.7216 12.3699   5
   4  -6  -1 97.7759 13.8672   1
   4  -6  -1 99.2043 11.8268   7
   4  -6  -1 91.1514 12.4302   6
  -4  -6   1 101.221  12.232   9
   4  -6  -1 85.6739 10.6750   8
   4  -6  -1 92.0743 14.8032   9
  -4  -6   1 102.216  11.650   9
   4  -6  -1 78.1387 11.5818   3
   4  -6  -1 124.805  15.110   4
   4   6  -1 102.819   9.237   3
  -4   6   1 99.3820 11.1096   3
  -4   6   1 100.424  11.771   2
   4   6  -1 112.335  10.736   7
  -4   6   1 89.2464 11.5193   6
  -4   6   1 100.083  12.046   4
  -4   6   1 97.7363 12.7092   5
  -4   6   1 97.0470 13.3675   1
   4   6  -1 88.5973  9.9214   4
  -4   6   1 93.5002 12.2306   7
   4   6  -1 110.085  10.936   4
  -4   6   1 77.8600 15.4606   9
  -4   6   1 98.1753 15.8870   9
  -3  -6   1 63.0113  9.3078   9
   3  -6  -1 58.4433  7.9635   8
   3  -6  -1 67.1485  8.1877   6
  -3  -6   1 67.8421  6.7343   1
   3  -6  -1 52.7636 11.0738   5
  -3  -6   1 65.3218  6.6981   1
  -3  -6   1 66.8368  7.6639   5
   3  -6  -1 50.6194  8.7217   3
   3  -6  -1 44.1929  8.3031   7
   3  -6  -1 62.2445 10.3203   4
  -3  -6   1 61.9526  5.8245   7
   3  -6  -1 62.0858  9.7797   6
  -3  -6   1 67.7385 10.3548   5
  -3  -6   1 54.4303  5.7136   7
   3  -6  -1 64.9998 10.7036   1
   3  -6  -1 41.2674 11.6150   9
  -3   6   1 83.7592 11.1377   1
  -3   6   1 63.4974 10.3961   1
   3   6  -1 50.9038  7.2381   1
   3   6  -1 60.6597  7.6974   4
  -3   6   1 60.2812  9.0971   7
  -3   6   1 64.7405  8.9134   3
  -3   6   1 63.2355  9.2793   5
  -3   6   1 55.9801  7.0163   8
  -3   6   1 63.2271  9.4500   6
   3   6  -1 68.0815  8.1861   7
   3   6  -1 57.6430  6.6301   3
  -3   6   1 61.6351  9.0197   4
  -3   6   1 62.9967 12.7590   9
   3   6  -1 64.6121  7.4027   7
  -3   6   1 52.4850  7.8793   2
  -3   6   1 56.4300 11.7079   9
   2  -6  -1 8.77472 5.43200   6
   2  -6  -1 8.63029 5.06753   1
   2  -6  -1 7.73008 4.26043   7
   2  -6  -1 3.41629 4.17667   7
  -2  -6   1 5.21524 1.98329   6
   2  -6  -1 5.49823 4.10168   8
   2  -6  -1 5.87712 4.77968   8
   2  -6  -1 11.1835  4.9854   3
  -2  -6   1 4.13325 5.59469   5
   2  -6  -1 6.64933 3.27254   6
  -2  -6   1 6.85284 2.62192   7
  -2  -6   1 7.63486 3.52040   7
   2  -6  -1 18.0271  8.2708   9
   2  -6  -1 26.1849  6.6450   4
  -2  -6   1 4.70624 4.81181   9
  -2  -6   1 7.39577 3.06525   5
   2  -6  -1 10.9191  6.8631   5
  -2  -6   1 8.65842 2.55269   6
  -2  -6   1 22.3049  4.2027   1
  -2  -6   1 11.8879  4.9253   1
  -2   6   1 9.38652 3.91797   2
  -2   6   1 10.2212  4.7625   7
   2   6  -1 12.1019  4.0925   3
   2   6  -1 20.9845  4.3455   7
   2   6  -1 8.25444 3.94903   1
  -2   6   1 8.00370 5.46592   1
   2   6  -1 18.9203  7.4230   9
  -2   6   1 1.86664 4.15555   4
  -2   6   1 9.31494 5.14974   3
   2   6  -1 4.53049 2.15538   8
   2   6  -1 11.3355  3.9985   7
  -2   6   1 2.09916 3.41454   8
  -2   6   1 22.1543  8.3299   9
  -2   6   1 6.15318 5.10565   1
  -2   6   1 6.60468 6.03184   9
  -2   6   1 6.25379 3.83899   5
   2   6  -1 0.80110 3.62323   4
   2   6  -1 7.90020 2.92569   8
   2   6  -1 7.60768 3.04400   2
  -2   6   1 11.8899  5.4732   6
   2   6  -1 6.52187 4.11200   9
   1  -6  -1 362.214  44.841   5
   1  -6  -1 465.314  41.060   1
  -1  -6   1 490.319  38.617   7
   1  -6  -1 479.123  42.434   3
  -1  -6   1 489.136  40.142   6
  -1  -6   1 525.748  40.082   3
   1  -6  -1 480.542  43.761   4
   1  -6  -1 544.943  47.229   9
  -1  -6   1 480.915  44.230   9
  -1  -6   1 545.708  39.731   1
   1  -6  -1 470.606  39.074   8
  -1  -6   1 440.499  37.613   6
   1  -6  -1 520.588  41.210   7
   1  -6  -1 444.835  41.526   6
   1  -6  -1 473.554  40.166   7
  -1  -6   1 441.665  43.847   9
  -1  -6   1 487.003  43.622   5
  -1  -6   1 487.599  40.130   7
   1  -6  -1 447.497  40.844   1
  -1   6   1 484.415  40.932   7
  -1   6   1 469.321  40.221   7
  -1   6   1 387.026  41.687   3
   1   6  -1 449.852  39.307   7
  -1   6   1 476.380  36.842  10
  -1   6   1 582.519  44.140   4
  -1   6   1 544.093  39.676   8
   1   6  -1 528.617  38.344   8
   1   6  -1 530.493  40.396   6
  -1   6   1 444.495  38.917   2
   1   6  -1 488.102  39.436   1
   1   6  -1 521.543  45.863   9
   1   6  -1 480.127  41.788   3
   1   6  -1 523.430  38.755   8
   1   6  -1 557.988  38.652   6
   1   6  -1 499.278  42.938   4
  -1   6   1 510.838  45.222   9
  -1   6   1 480.292  41.065   1
  -1   6   1 592.297  42.214   1
   1   6  -1 443.292  43.375   9
  -1   6   1 510.168  41.796   5
   0  -6   1 195.049  18.912   7
   0  -6   1 207.101  20.033   6
   0  -6  -1 245.029  18.172   8
   0  -6   1 225.300  18.277   7
   0  -6   1 212.229  19.813   4
   0  -6   1 163.545  18.992   3
   0  -6   1 170.303  20.940   5
   0  -6  -1 179.820  22.948   5
   0  -6  -1 179.668  18.861   3
   0  -6   1 195.300  18.970   1
   0  -6  -1 217.265  20.530   4
   0  -6   1 193.512  17.133   8
   0  -6   1 203.478  21.446   9
   0  -6  -1 229.619  20.073   7
   0  -6   1 196.055  17.175   6
   0  -6   1 185.253  21.274   9
   0  -6  -1 218.477  19.073   7
   0  -6  -1 195.848  19.775   6
   0  -6   1 176.603  18.684   1
   0  -6  -1 179.667  22.682   9
   0  -6   1 236.197  17.115   8
   0  -6  -1 214.094  20.624   1
   0  -6  -1 216.853  17.421   8
   0  -6  -1 218.586  20.284   1
   0   6  -1 228.915  18.987   7
   0   6   1 168.069  18.586   5
   0   6  -1 230.826  22.749   9
   0   6  -1 209.851  19.593   6
   0   6   1 225.812  19.318   7
   0   6   1 210.431  20.607   4
   0   6   1 196.001  20.120   3
   0   6  -1 236.773  20.817   4
   0   6   1 210.809  24.420   9
   0   6  -1 191.481  18.745   1
   0   6  -1 205.486  17.682   6
   0   6   1 185.928  19.775   1
   0   6  -1 157.330  20.670   9
   0   6   1 204.196  19.221   7
   0   6   1 225.278  18.352   8
   0   6   1 219.677  16.986   2
   0   6   1 231.822  21.300   6
   0   6   1 217.850  18.028  10
   0   6  -1 224.304  18.640   8
   0   6  -1 180.493  19.991   3
   0   6  -1 214.600  18.763   8
  -1  -6  -1 1815.31  132.95   7
   1  -6   1 1803.56  132.27   8
  -1  -6  -1 1576.09  133.23   1
  -1  -6  -1 1766.28  144.59   4
   1  -6   1 1820.94  131.33   6
  -1  -6  -1 2005.82  132.05   6
  -1  -6  -1 2067.43  148.32   9
  -1  -6  -1 1899.11  131.07   8
  -1  -6  -1 1880.02  132.88   7
   1  -6   1 1553.73  142.45   5
   1  -6   1 1904.66  132.89   7
   1  -6   1 1742.29  138.69   3
   1  -6   1 1646.03  146.31   9
   1  -6   1 1847.26  133.21   1
   1  -6   1 1707.82  145.24   4
   1  -6   1 1557.25  132.38   8
   1  -6   1 1775.57  147.04   9
  -1  -6  -1 1630.54  137.04   3
   1  -6   1 1811.85  133.66   1
   1   6   1 1457.16  132.79   7
  -1   6  -1 1692.80  132.73   6
   1   6   1 1898.07  132.22   8
  -1   6  -1 1711.91  135.16   2
   1   6   1 1598.71  137.93   3
   1   6   1 1859.40  133.19   6
   1   6   1 1615.85  145.15   4
  -1   6  -1 2027.72  147.34   9
   1   6   1 1707.87  140.30   5
  -1   6  -1 1711.73  132.92   7
  -1   6  -1 1704.99  131.43   6
  -1   6  -1 1767.75  145.98   4
   1   6   1 1686.26  122.70  10
   1   6   1 1522.28  147.26   9
  -1   6  -1 1625.27  138.90   3
  -1   6  -1 1562.02  132.48   8
  -1   6  -1 1775.18  133.31   8
   1   6   1 1553.62  132.35   8
   1   6   1 1759.03  132.95   7
  -1   6  -1 1798.84  133.43   1
   1   6   1 1814.90  133.29   1
  -2  -6  -1 888.420  70.958   6
   2  -6   1 852.783  72.333   8
  -2  -6  -1 840.025  77.556   4
   2  -6   1 960.808  74.040   1
   2  -6   1 1020.87   73.52   6
  -2  -6  -1 936.972  73.757   3
  -2  -6  -1 919.532  72.340   1
   2  -6   1 948.168  80.207   4
  -2  -6  -1 966.772  72.615   7
  -2  -6  -1 921.622  66.771  10
   2  -6   1 922.709  81.348   9
   2  -6   1 891.800  76.160   3
   2  -6   1 969.228  78.816   5
  -2  -6  -1 924.301  73.162   1
   2  -6   1 913.869  72.360   8
  -2  -6  -1 866.107  81.193   9
  -2  -6  -1 867.599  71.664   7
  -2   6  -1 913.341  71.904   6
  -2   6  -1 908.163  73.580   1
   2   6   1 906.068  71.299   8
   2   6   1 944.122  72.083   8
  -2   6  -1 865.173  81.070   9
  -2   6  -1 873.434  80.327   4
   2   6   1 1023.13   73.67   7
   2   6   1 1011.93   76.26   5
  -2   6  -1 1045.76   76.65   3
  -2   6  -1 903.350  72.598   8
   2   6   1 1046.12   79.97   4
   2   6   1 1023.53   73.25   1
   2   6   1 1022.52   80.97   9
  -2   6  -1 819.809  72.324   8
  -2   6  -1 987.518  74.455   1
   2   6   1 868.758  74.787   3
  -2   6  -1 1055.92   73.63   6
  -2   6  -1 943.364  74.304   2
   3  -6   1 2018.19  197.64   4
  -3  -6  -1 2173.91  178.97   1
   3  -6   1 2450.06  199.65   9
  -3  -6  -1 2384.38  198.86   9
  -3  -6  -1 2147.68  197.67   9
  -3  -6  -1 2708.23  180.72   1
  -3  -6  -1 2529.05  165.95  10
  -3  -6  -1 2422.89  177.21   6
  -3  -6  -1 2459.01  178.69   7
   3  -6   1 2483.51  188.39   3
   3  -6   1 2372.46  193.02   5
   3  -6   1 2519.17  179.12   6
   3  -6   1 2242.62  180.49   8
   3  -6   1 2639.18  199.67   9
   3  -6   1 2346.06  180.06   6
   3  -6   1 2465.68  181.57   1
  -3  -6  -1 2123.76  179.21   7
  -3   6  -1 2654.97  184.69   2
  -3   6  -1 2627.87  188.70   3
  -3   6  -1 2306.33  180.83   1
   3   6   1 2453.18  180.27   1
  -3   6  -1 2164.29  180.44   7
   3   6   1 2540.88  197.45   9
  -3   6  -1 2094.06  179.92   8
   3   6   1 2176.38  180.18   7
  -3   6  -1 2080.67  178.51   6
   3   6   1 2363.08  190.00   5
   3   6   1 2782.18  197.01   4
  -3   6  -1 2161.17  181.50   1
   3   6   1 2389.78  181.22   2
  -3   6  -1 2338.85  199.86   9
   3   6   1 2497.58  179.05   8
   3   6   1 2242.35  186.48   3
  -3   6  -1 2289.11  199.46   9
   4  -6   1 314.260  28.512   1
   4  -6   1 294.244  31.361   9
   4  -6   1 288.980  29.271   5
  -4  -6  -1 342.427  25.559   1
   4  -6   1 297.429  26.605   8
  -4  -6  -1 304.464  23.237   6
  -4  -6  -1 327.861  24.657   2
  -4  -6  -1 285.414  30.437   9
  -4  -6  -1 261.555  25.886   1
  -4  -6  -1 321.921  29.607   9
  -4  -6  -1 302.103  24.502   7
  -4  -6  -1 311.171  25.433   7
  -4  -6  -1 269.297  23.385  10
  -4  -6  -1 289.804  23.274   6
   4  -6   1 299.897  28.064   3
  -4   6  -1 308.223  29.828   4
   4   6   1 301.452  24.458   8
  -4   6  -1 330.831  32.596   9
  -4   6  -1 295.721  27.268   7
   4   6   1 306.489  26.047   3
   4   6   1 268.084  27.896   4
  -4   6  -1 289.540  27.851   2
  -4   6  -1 365.944  33.453   9
  -4   6  -1 283.114  27.626   1
  -4   6  -1 295.147  25.944   6
  -5  -6  -1 1013.73   88.44   9
  -5  -6  -1 948.494  72.042  10
  -5  -6  -1 897.017  86.396   9
   5  -6   1 970.471  79.535   8
  -5  -6  -1 1105.82   77.63   1
   5  -6   1 1042.29   83.65   3
  -5  -6  -1 1111.12   78.70   1
  -5  -6  -1 1005.44   76.66   7
   5  -6   1 974.424  85.194   5
   5   6   1 1011.47   81.19   3
  -5   6  -1 920.895  80.079   7
   5   6   1 1081.84   86.25   4
  -5   6  -1 1059.67   81.41   1
  -5   6  -1 917.408  81.648   2
   6  -6   1 37.5723  8.7183   8
  -6  -6  -1 48.7550  6.3769   1
  -6  -6  -1 34.4343 11.0333   9
  -6  -6  -1 38.9804  6.6936  10
  -6  -6  -1 46.5337  6.9619   1
  -6  -6  -1 56.7767 10.0372   9
  -6   6  -1 45.1037 13.6571   9
  -6   6  -1 21.4079  8.5864   7
  -6   6  -1 24.0493  8.9967   2
  -6   6  -1 41.3000 10.9845   1
  -7  -6  -1 581.487  51.856   9
  -7  -6  -1 597.351  54.570   9
  -7  -6  -1 548.657  42.416  10
  -7   6  -1 581.528  51.498   2
  -7   6  -1 507.199  49.326   1
  -7   6  -1 582.843  49.844   7
  -8   7   1 11.5533  8.3112   1
  -8   7   1 2.83128 9.43662   2
  -7  -7   1 130.557  14.409   9
  -7  -7   1 137.610  16.235   9
   7  -7  -1 160.448  16.650   8
  -7   7   1 143.459  17.559   7
  -7   7   1 148.028  23.848   9
   7   7  -1 147.550  15.605   4
  -7   7   1 116.694  17.821   2
  -7   7   1 151.697  18.353   1
  -6  -7   1 41.2712  8.6255   9
   6  -7  -1 37.4818  8.8171   7
  -6  -7   1 30.3637  6.3801   9
   6  -7  -1 44.4369  8.8713   8
   6   7  -1 26.7857  7.6608   4
  -6   7   1 39.9344  9.7275   7
   6   7  -1 45.2324  6.2297   3
   6   7  -1 50.6959  7.4332   4
  -6   7   1 29.4890  9.4123   1
  -6   7   1 68.6587 16.2519   9
  -6   7   1 25.8888  9.3229   2
   5  -7  -1 227.779  22.315   3
  -5  -7   1 208.494  20.609   9
   5  -7  -1 198.475  19.821   8
   5  -7  -1 211.495  23.059   5
  -5  -7   1 174.759  21.092   9
   5  -7  -1 213.606  21.416   7
  -5   7   1 247.354  27.593   9
   5   7  -1 211.349  18.475   3
  -5   7   1 223.530  22.930   1
   5   7  -1 181.327  20.409   4
  -5   7   1 200.429  21.304   7
  -5   7   1 218.917  21.402   2
   5   7  -1 230.815  20.142   4
  -5   7   1 203.723  27.373   9
   4  -7  -1 498.072  39.405   7
  -4  -7   1 416.262  34.820   1
  -4  -7   1 482.194  34.908   1
  -4  -7   1 430.428  41.406   9
  -4  -7   1 421.713  41.180   5
   4  -7  -1 425.627  37.536   8
   4  -7  -1 391.628  39.083   6
   4  -7  -1 535.849  41.229   3
   4  -7  -1 492.184  43.961   4
   4  -7  -1 610.234  48.358   9
   4  -7  -1 485.977  43.115   5
   4  -7  -1 401.170  40.084   1
  -4   7   1 512.667  46.669   9
   4   7  -1 453.375  37.565   7
   4   7  -1 506.535  39.809   4
  -4   7   1 456.710  41.154   5
  -4   7   1 378.362  44.768   9
   4   7  -1 455.638  37.401   3
  -4   7   1 483.570  41.616   4
  -4   7   1 439.203  38.944   7
  -4   7   1 418.593  39.186   3
  -4   7   1 438.703  40.438   1
  -4   7   1 387.863  38.176   6
  -4   7   1 452.275  38.862   2
   4   7  -1 463.102  40.091   4
   3  -7  -1 55.1165 12.6936   9
   3  -7  -1 33.8351  6.6879   8
   3  -7  -1 47.1780  9.2038   6
  -3  -7   1 40.1483  7.9749   9
  -3  -7   1 26.0419  5.6492   5
  -3  -7   1 38.7272  8.6565   5
   3  -7  -1 27.7665  7.0221   7
  -3  -7   1 31.2523  5.0377   1
  -3  -7   1 24.2950  4.0878   7
   3  -7  -1 37.3504  6.7323   6
   3  -7  -1 33.4833  8.7056   4
   3  -7  -1 34.0446  7.7384   3
   3  -7  -1 31.7255  8.8071   1
   3  -7  -1 11.9699  7.9801   5
  -3  -7   1 37.5101  5.1561   1
  -3   7   1 39.5078 11.1086   9
  -3   7   1 44.3134  7.9641   5
  -3   7   1 25.4827  6.2255   2
   3   7  -1 34.0655  6.8373   7
  -3   7   1 28.8545  7.3901   7
  -3   7   1 38.5596  9.2836   1
  -3   7   1 49.2065  9.1379   6
   3   7  -1 24.3964  5.2717   3
  -3   7   1 46.3202  8.1664   3
   3   7  -1 26.6832  6.2570   4
   3   7  -1 32.8087  6.0236   1
  -3   7   1 27.4658  8.7050   1
  -3   7   1 31.2781 10.0586   9
  -3   7   1 37.4762  5.9251   8
   2  -7  -1 7.04863 6.08743   6
   2  -7  -1 8.36479 4.89360   7
  -2  -7   1 9.34052 4.27862   7
  -2  -7   1 13.3892  6.1359   9
  -2  -7   1 6.78256 2.45628   6
   2  -7  -1 36.2075  7.6414   3
   2  -7  -1 16.4546  8.5573   9
   2  -7  -1 17.1360  6.4295   4
   2  -7  -1 8.48055 5.81186   1
   2  -7  -1 14.5974  4.8846   8
  -2  -7   1 18.2380  5.7654   1
  -2  -7   1 18.8495  3.7648   6
  -2  -7   1 13.6537  3.4195   7
  -2  -7   1 7.88304 6.19333   5
   2  -7  -1 19.7134  8.6486   5
  -2  -7   1 11.9902  4.2297   1
   2   7  -1 10.2663  3.0562   8
  -2   7   1 12.5381  5.9650   6
  -2   7   1 6.50949 5.28861   4
  -2   7   1 13.1828  7.1829   9
  -2   7   1 18.9379  8.4386   9
  -2   7   1 15.3215  4.3236   2
   2   7  -1 12.8140  5.1227   3
   2   7  -1 16.5696  5.0613   7
  -2   7   1 21.3638  5.1337   8
  -2   7   1 3.65225 4.49657   5
  -2   7   1 9.16971 6.20250   1
   2   7  -1 -0.5938  6.6165   9
   2   7  -1 9.11119 3.63265   8
  -2   7   1 8.58588 5.27809   7
   2   7  -1 30.7690  5.5245   1
  -2   7   1 8.94130 6.18987   1
  -2   7   1 5.51547 4.87063   3
   2   7  -1 6.30044 4.87879   4
   1  -7  -1 2745.03  231.77   4
   1  -7  -1 2941.29  234.95   9
  -1  -7   1 2743.47  210.13   7
   1  -7  -1 3270.38  213.89   6
  -1  -7   1 2602.84  210.58   6
  -1  -7   1 2668.09  210.90   1
   1  -7  -1 2618.29  212.23   7
  -1  -7   1 2533.30  232.11   9
  -1  -7   1 3251.51  208.60   6
   1  -7  -1 2832.99  221.41   3
   1  -7  -1 2803.89  212.79   1
  -1  -7   1 2557.67  211.50   7
  -1  -7   1 3049.61  218.98   3
   1  -7  -1 2970.03  209.72   6
   1  -7  -1 2581.64  228.48   5
   1  -7  -1 2727.66  211.09   8
  -1  -7   1 2920.88  226.86   5
   1  -7  -1 3028.06  213.21   1
   1  -7  -1 2928.98  212.03   7
  -1   7   1 2558.36  221.21   3
   1   7  -1 2635.40  208.97   6
  -1   7   1 3211.88  213.19   7
  -1   7   1 3155.20  213.27   6
   1   7  -1 2602.00  230.89   4
  -1   7   1 2377.07  213.71   2
  -1   7   1 2655.05  232.78   9
   1   7  -1 2663.81  220.69   3
  -1   7   1 2486.56  223.98   5
   1   7  -1 2665.99  231.58   9
  -1   7   1 2677.66  231.46   4
  -1   7   1 2760.40  212.06   7
   1   7  -1 2734.94  210.62   8
  -1   7   1 2938.48  195.76  10
   1   7  -1 2981.66  211.25   8
  -1   7   1 2952.19  212.71   1
   1   7  -1 2501.09  233.22   9
   1   7  -1 3043.71  211.32   1
  -1   7   1 2613.79  211.59   8
   1   7  -1 2890.18  211.41   7
   0  -7   1 1996.05  148.45   7
   0  -7   1 1972.55  146.81   6
   0  -7  -1 2154.32  148.14   8
   0  -7  -1 1797.21  149.94   1
   0  -7   1 2210.00  164.71   9
   0  -7   1 1949.11  147.45   8
   0  -7   1 1934.48  155.55   3
   0  -7  -1 1629.77  149.30   7
   0  -7  -1 1888.16  150.80   1
   0  -7   1 1918.62  149.45   7
   0  -7   1 1919.29  164.54   9
   0  -7   1 1900.14  149.67   1
   0  -7  -1 1837.78  165.79   9
   0  -7  -1 1940.76  147.30   6
   0  -7   1 1988.87  147.68   8
   0  -7  -1 1867.15  162.40   5
   0  -7  -1 1958.99  147.85   8
   0  -7  -1 1970.06  155.22   3
   0  -7  -1 1773.06  149.41   6
   0  -7   1 1956.72  149.33   1
   0  -7   1 2035.76  160.92   5
   0  -7  -1 2220.56  149.82   7
   0  -7   1 1590.09  148.94   6
   0   7   1 1844.96  150.27   6
   0   7  -1 1701.17  148.30   8
   0   7  -1 1990.74  149.45   8
   0   7   1 1809.15  156.08   3
   0   7   1 1769.36  166.76   9
   0   7  -1 1983.88  149.23   7
   0   7   1 2254.90  138.85  10
   0   7   1 1959.77  149.85   2
   0   7   1 2279.88  158.10   5
   0   7  -1 1982.11  149.43   6
   0   7  -1 1935.94  147.35   6
   0   7   1 2092.88  150.36   1
   0   7   1 1979.31  149.59   7
   0   7  -1 2146.56  164.70   9
   0   7  -1 1800.24  163.06   4
   0   7  -1 1908.93  149.10   1
   0   7   1 1996.24  163.41   4
   0   7  -1 1795.31  165.02   9
   0   7   1 1848.83  164.16   9
   0   7   1 2296.07  149.26   8
   1  -7   1 750.245  64.541   1
  -1  -7  -1 873.089  69.707   4
   1  -7   1 770.446  64.891   6
   1  -7   1 819.103  65.255   1
  -1  -7  -1 826.081  63.735   6
   1  -7   1 782.701  63.047   8
  -1  -7  -1 767.831  62.625   6
   1  -7   1 923.990  65.117   7
  -1  -7  -1 770.230  65.141   1
  -1  -7  -1 746.488  72.325   9
  -1  -7  -1 723.002  64.002   7
   1  -7   1 638.740  71.224   9
  -1  -7  -1 935.635  65.926   3
  -1  -7  -1 834.802  64.702   7
  -1  -7  -1 728.496  71.286   5
   1  -7   1 793.667  71.618   9
   1  -7   1 825.721  64.169   7
   1  -7   1 874.232  67.778   3
   1  -7   1 808.996  70.695   5
   1  -7   1 784.064  62.840   6
   1  -7   1 813.705  63.331   8
   1   7   1 836.624  70.586   4
  -1   7  -1 815.215  64.675   7
  -1   7  -1 810.300  65.043   1
   1   7   1 827.147  65.087   7
  -1   7  -1 819.055  65.169   2
   1   7   1 918.438  74.738   9
  -1   7  -1 787.139  71.688   9
   1   7   1 820.119  63.228   8
   1   7   1 926.702  62.792   2
   1   7   1 810.370  63.771   8
   1   7   1 778.777  67.109   5
  -1   7  -1 734.160  64.629   6
   1   7   1 863.199  59.860  10
  -1   7  -1 821.948  63.925   8
  -1   7  -1 780.368  63.203   6
  -1   7  -1 723.531  67.645   3
   1   7   1 853.614  65.114   1
   1   7   1 809.516  66.970   3
  -1   7  -1 815.554  64.627   8
  -1   7  -1 971.878  71.930   4
   2  -7   1 1121.01  102.08   4
  -2  -7  -1 1337.86   85.70  10
  -2  -7  -1 1335.47   91.41   6
   2  -7   1 1349.18  104.84   9
  -2  -7  -1 1212.02   93.73   1
  -2  -7  -1 1164.82   92.73   7
  -2  -7  -1 1159.88  103.85   9
   2  -7   1 1192.77   93.64   6
   2  -7   1 1224.29  100.77   5
  -2  -7  -1 1247.79   92.96   1
  -2  -7  -1 1041.33   91.69   7
  -2  -7  -1 1217.11   91.01   6
   2  -7   1 1073.85   92.53   8
   2  -7   1 1051.40   93.77   1
   2  -7   1 1271.73  103.87   9
  -2  -7  -1 1245.84   94.72   3
   2  -7   1 1127.56   97.31   3
  -2   7  -1 1247.57  104.61   9
  -2   7  -1 1208.47   93.72   7
  -2   7  -1 1157.20   94.75   2
   2   7   1 1202.01  101.88   4
   2   7   1 1320.20   93.54   1
   2   7   1 1062.75   93.44   7
  -2   7  -1 1128.26  103.62   9
   2   7   1 1284.40   97.65   5
  -2   7  -1 1152.61   92.03   6
  -2   7  -1 1130.93   97.69   3
   2   7   1 1140.56   96.02   3
   2   7   1 1159.59  103.37   9
  -2   7  -1 1119.70   92.80   8
   2   7   1 1235.57   92.54   8
   2   7   1 1414.76   92.01   8
  -2   7  -1 1190.36   94.22   1
  -3  -7  -1 105.883  15.244   9
   3  -7   1 105.109  14.669   4
  -3  -7  -1 111.844  11.106   7
   3  -7   1 123.668  14.494   1
   3  -7   1 113.270  13.703   3
  -3  -7  -1 105.678  12.704   1
  -3  -7  -1 98.7562 10.1649   6
   3  -7   1 140.346  17.649   9
  -3  -7  -1 108.176  15.720   9
  -3  -7  -1 118.032  11.104  10
  -3  -7  -1 106.113  10.229   6
  -3  -7  -1 108.400  11.980   1
   3  -7   1 94.1513 11.6695   6
   3  -7   1 162.478  17.888   9
   3  -7   1 122.674  12.715   8
   3  -7   1 118.415  14.075   6
  -3  -7  -1 127.772  12.341   7
   3  -7   1 81.9681 14.2154   5
  -3   7  -1 130.149  14.030   7
   3   7   1 130.430  13.359   1
   3   7   1 120.870  10.961   8
  -3   7  -1 107.859  16.325   9
   3   7   1 98.8845 12.8349   4
  -3   7  -1 103.828  13.703   1
  -3   7  -1 111.761  13.767   3
  -3   7  -1 113.106  12.222   6
   3   7   1 89.9425 12.6116   7
  -3   7  -1 114.493  13.283   2
   3   7   1 109.486  11.792   3
  -3   7  -1 141.393  18.362   9
  -3   7  -1 116.534  13.600   6
  -3   7  -1 112.021  14.787   1
   3   7   1 103.841  11.309   5
  -3   7  -1 101.723  12.398   8
  -4  -7  -1 230.120  19.454  10
   4  -7   1 201.688  23.616   1
  -4  -7  -1 252.660  26.391   9
   4  -7   1 243.957  22.185   8
  -4  -7  -1 269.767  21.349   1
   4  -7   1 256.017  24.017   3
   4  -7   1 224.046  24.839   5
  -4  -7  -1 244.442  25.040   9
  -4  -7  -1 238.871  18.551   6
  -4  -7  -1 235.953  18.530   6
  -4  -7  -1 214.753  21.634   1
  -4  -7  -1 228.257  19.901   7
  -4   7  -1 205.266  23.154   2
  -4   7  -1 262.431  24.617   1
   4   7   1 227.047  22.356   7
   4   7   1 236.453  21.689   3
  -4   7  -1 258.332  22.148   6
  -4   7  -1 211.700  23.011   3
  -4   7  -1 272.677  28.606   9
   4   7   1 263.813  20.158   8
  -4   7  -1 220.115  23.042   7
   4   7   1 212.665  23.254   4
  -5  -7  -1 89.8381 10.7177   1
  -5  -7  -1 99.4243 15.0619   9
  -5  -7  -1 91.2084  9.5440   1
  -5  -7  -1 94.5295  8.9109   7
   5  -7   1 93.5168 11.6620   8
  -5  -7  -1 62.2079  8.9022  10
   5  -7   1 69.7165 13.0784   5
  -5  -7  -1 77.2228 12.4303   9
  -5   7  -1 71.6721 13.3892   1
   5   7   1 100.094  10.852   3
  -5   7  -1 55.3908 11.5032   7
  -5   7  -1 68.1696 12.0772   2
  -5   7  -1 85.3035 16.9342   9
  -6  -7  -1 1281.26   99.94   1
  -6  -7  -1 1218.71   93.08  10
  -6  -7  -1 1515.84   99.57   1
  -6  -7  -1 1407.18  114.56   9
  -6  -7  -1 1226.14  111.36   9
   6  -7   1 1201.63  102.80   8
  -6   7  -1 1535.95  105.37   7
  -6   7  -1 1145.27  105.52   2
  -6   7  -1 1206.75  104.42   1
  -7  -7  -1 62.3721 15.2112   9
  -7  -7  -1 87.7767  9.9355  10
  -7   7  -1 74.7576 14.5791   1
  -7   7  -1 69.4906 14.7869   2
  -7  -8   1 37.1415  8.9253   9
  -7   8   1 49.9322 10.9654   7
  -7   8   1 48.3282 11.7775   1
  -7   8   1 29.7956 10.9307   2
  -6  -8   1 2.51841 6.33490   9
   6  -8  -1 0.41504 6.32127   8
   6  -8  -1 8.81568 6.27063   7
  -6  -8   1 1.01704 4.56369   9
   6   8  -1 4.46775 6.95597   4
   6   8  -1 5.48152 5.42392   4
  -6   8   1 -4.0451  6.1759   2
   6   8  -1 4.65474 3.83180   3
  -6   8   1 -0.2695  6.7503   7
  -6   8   1 3.44946 8.03897   1
  -6   8   1  9.1198 11.5824   9
   5  -8  -1 2375.10  176.04   7
   5  -8  -1 2053.56  174.34   8
   5  -8  -1 2596.23  183.84   3
  -5  -8   1 2389.99  187.06   5
  -5  -8   1 2587.17  191.09   9
  -5  -8   1 2355.93  189.72   9
   5  -8  -1 2102.36  187.27   5
   5   8  -1 2170.46  189.59   4
   5   8  -1 2287.16  179.39   3
  -5   8   1 2115.58  175.25   7
  -5   8   1 2090.14  173.87   6
  -5   8   1 2320.67  196.34   9
  -5   8   1 2052.77  177.99   2
   5   8  -1 2335.93  188.87   4
  -5   8   1 2339.25  177.62   1
   4  -8  -1 499.005  43.189   3
   4  -8  -1 424.064  45.085   5
  -4  -8   1 492.784  43.985   9
   4  -8  -1 401.570  42.172   1
  -4  -8   1 485.023  36.295   7
  -4  -8   1 493.367  44.554   5
  -4  -8   1 509.172  36.297   7
  -4  -8   1 435.026  36.917   1
  -4  -8   1 447.161  36.837   1
   4  -8  -1 395.430  40.313   7
   4  -8  -1 460.451  39.772   8
  -4   8   1 450.848  42.680   1
  -4   8   1 492.645  41.543   7
  -4   8   1 498.490  42.033   3
  -4   8   1 439.141  47.768   9
   4   8  -1 501.047  40.463   7
  -4   8   1 489.880  48.689   9
  -4   8   1 501.152  41.912   6
   4   8  -1 522.060  39.877   3
   4   8  -1 469.080  36.697   8
   4   8  -1 482.985  42.570   4
  -4   8   1 474.989  40.861   2
  -4   8   1 458.021  43.063   5
  -4   8   1 503.313  38.254   8
   3  -8  -1 248.363  26.575   6
   3  -8  -1 264.710  25.408   7
  -3  -8   1 244.781  27.881   5
  -3  -8   1 272.432  23.003   1
  -3  -8   1 258.957  20.561   6
  -3  -8   1 245.769  22.022   7
   3  -8  -1 369.364  30.367   4
   3  -8  -1 262.343  24.131   8
  -3  -8   1 288.342  23.014   1
   3  -8  -1 229.234  29.886   5
   3  -8  -1 276.701  31.915   9
   3  -8  -1 264.511  26.973   1
   3  -8  -1 292.810  24.378   6
  -3  -8   1 265.614  27.011   9
   3  -8  -1 219.735  25.900   3
   3   8  -1 270.427  25.946   4
  -3   8   1 250.111  25.874   5
  -3   8   1 246.392  30.588   9
   3   8  -1 278.382  22.072   8
  -3   8   1 283.359  30.943   9
   3   8  -1 308.486  21.825   8
  -3   8   1 299.594  27.557   1
   3   8  -1 293.361  25.160   7
  -3   8   1 264.387  26.502   3
  -3   8   1 242.903  23.972   2
  -3   8   1 302.027  26.280   7
  -3   8   1 276.188  26.916   6
   3   8  -1 232.992  24.169   3
  -3   8   1 273.938  27.405   1
   2  -8  -1 554.956  44.184   7
   2  -8  -1 655.866  48.900   4
  -2  -8   1 448.999  41.426   1
  -2  -8   1 532.147  40.927   7
  -2  -8   1 574.620  43.813   1
  -2  -8   1 510.347  39.721   6
  -2  -8   1 541.898  47.562   5
   2  -8  -1 607.412  51.136   5
   2  -8  -1 455.130  50.061   9
   2  -8  -1 521.074  46.017   3
  -2  -8   1 489.098  42.007   7
  -2  -8   1 447.184  40.454   6
   2  -8  -1 442.722  43.913   1
   2  -8  -1 475.229  44.834   6
  -2  -8   1 520.765  40.789   3
  -2  -8   1 517.641  47.535   9
   2  -8  -1 460.766  41.771   8
  -2   8   1 518.289  45.264   5
  -2   8   1 445.818  43.837   1
  -2   8   1 612.407  44.636   7
   2   8  -1 544.388  44.820   3
   2   8  -1 658.040  51.602   9
   2   8  -1 504.412  40.914   8
  -2   8   1 624.105  52.099   9
   2   8  -1 488.984  46.111   4
   2   8  -1 531.362  40.800   8
  -2   8   1 491.648  46.817   4
  -2   8   1 568.426  42.559   2
  -2   8   1 509.474  45.925   3
   2   8  -1 472.368  42.475   7
  -2   8   1 504.941  49.038   9
   2   8  -1 494.675  41.943   1
   1  -8  -1 11.2275  4.9056   8
  -1  -8   1 17.1431  5.9337   7
   1  -8  -1 12.2003  6.2050   8
  -1  -8   1 16.2339  5.7359   1
  -1  -8   1 26.6381  8.5702   5
  -1  -8   1 20.6670  4.6173   7
   1  -8  -1 13.2783  5.6426   3
   1  -8  -1 16.5546  7.7091   9
   1  -8  -1 10.9999  6.1188   1
  -1  -8   1 14.0182  6.9265   9
  -1  -8   1 12.3783  5.5909   6
  -1  -8   1 9.44071 3.79243   3
   1  -8  -1 10.5387  5.8190   7
   1  -8  -1 15.4791  7.2428   6
   1  -8  -1 17.3400  4.8903   6
   1  -8  -1 10.5926  6.1322   1
   1  -8  -1 12.7488  8.4014   5
  -1  -8   1 20.4859  3.8388   6
  -1   8   1 8.07477 5.61829   3
   1   8  -1 7.26366 7.83377   9
  -1   8   1 18.2489  5.5387  10
   1   8  -1 22.0682  6.9879   4
   1   8  -1 13.5846  6.2027   3
   1   8  -1 22.6520  6.6581   9
  -1   8   1 16.1123  5.6267   5
  -1   8   1 14.2652  3.9458   2
   1   8  -1 13.7616  5.6995   8
  -1   8   1 3.85966 5.92515   1
  -1   8   1 20.2580  7.4560   6
  -1   8   1 14.0869  6.1756   4
   1   8  -1 10.7854  5.4620   7
   1   8  -1 16.1512  4.5224   6
  -1   8   1 14.7329  5.8011   7
   1   8  -1 23.8777  5.5771   8
  -1   8   1 17.9183  7.4246   9
   1   8  -1 22.1654  5.8726   1
   0  -8   1 222.084  20.883   1
   0  -8   1 203.418  23.321   9
   0  -8  -1 202.087  21.663   6
   0  -8   1 227.059  21.859   1
   0  -8   1 205.906  18.500   6
   0  -8   1 233.488  17.982   8
   0  -8   1 215.707  21.077   3
   0  -8   1 216.559  22.104   6
   0  -8   1 208.901  19.696   7
   0  -8  -1 222.355  26.921   5
   0  -8   1 230.684  24.598   5
   0  -8  -1 214.294  21.483   7
   0  -8  -1 173.215  21.022   1
   0  -8  -1 247.301  18.743   8
   0  -8   1 202.716  17.971   8
   0  -8  -1 241.857  23.451   1
   0  -8  -1 213.094  20.637   7
   0  -8  -1 235.133  18.368   8
   0  -8  -1 194.242  19.049   6
   0  -8   1 223.061  24.149   9
   0  -8   1 183.823  20.474   7
   0  -8  -1 219.163  25.573   9
   0  -8  -1 214.801  20.920   3
   0   8  -1 233.799  19.655   6
   0   8  -1 227.554  21.083   1
   0   8   1 198.747  20.588   5
   0   8  -1 204.553  22.491   4
   0   8   1 232.480  18.466   2
   0   8  -1 237.237  20.012   8
   0   8   1 178.308  21.648   3
   0   8  -1 181.241  21.841   3
   0   8   1 208.500  20.907   7
   0   8   1 202.866  22.630   6
   0   8  -1 270.699  24.743   9
   0   8  -1 221.064  20.812   7
   0   8   1 247.295  24.675   9
   0   8  -1 227.411  25.443   9
   0   8   1 185.491  21.403   1
   0   8   1 232.180  28.185   9
   0   8  -1 271.212  22.685   6
   0   8   1 235.063  19.848  10
   0   8   1 199.381  22.414   4
   1  -8   1 2158.56  152.60   6
  -1  -8  -1 1897.37  154.79   7
  -1  -8  -1 1898.46  171.65   9
   1  -8   1 2146.87  153.43   8
   1  -8   1 1926.96  166.92   5
   1  -8   1 1799.12  153.38   8
  -1  -8  -1 1871.51  151.99   6
  -1  -8  -1 1887.08  155.19   1
   1  -8   1 1701.63  154.62   1
   1  -8   1 2306.70  155.93   1
   1  -8   1 2090.52  161.86   3
  -1  -8  -1 1900.88  167.87   4
  -1  -8  -1 1947.29  153.25   6
   1  -8   1 2253.53  171.21   9
  -1  -8  -1 1871.90  159.28   3
   1  -8   1 1880.92  154.95   6
  -1  -8  -1 2167.47  154.72   7
   1  -8   1 1926.54  154.82   7
  -1  -8  -1 1944.21  168.14   5
   1  -8   1 1912.02  171.16   9
  -1   8  -1 1948.16  171.75   9
   1   8   1 2069.77  169.35   4
  -1   8  -1 2029.82  154.28   8
   1   8   1 1770.46  154.65   1
  -1   8  -1 2282.09  157.26   2
  -1   8  -1 1987.49  155.04   6
   1   8   1 2177.13  161.68   3
  -1   8  -1 2016.92  169.75   4
  -1   8  -1 2296.10  171.67   9
  -1   8  -1 1981.31  154.94   7
  -1   8  -1 1984.10  152.88   6
   1   8   1 2038.10  163.03   5
   1   8   1 2144.21  170.45   9
   1   8   1 1799.43  154.80   7
  -1   8  -1 1931.96  162.33   3
   1   8   1 2228.76  154.52   2
  -1   8  -1 1993.71  155.27   1
   1   8   1 2240.31  174.46   9
   1   8   1 2264.61  154.50   8
  -2  -8  -1 177.697  16.837   6
  -2  -8  -1 211.216  23.027   9
   2  -8   1 162.171  22.195   9
   2  -8   1 176.710  21.845   5
   2  -8   1 217.996  22.604   9
   2  -8   1 164.949  18.405   7
  -2  -8  -1 199.026  16.599   6
  -2  -8  -1 178.702  17.359   7
  -2  -8  -1 157.909  18.090   1
   2  -8   1 200.377  20.200   1
   2  -8   1 183.020  19.613   3
  -2  -8  -1 203.049  16.662   3
  -2  -8  -1 170.226  18.915   1
   2  -8   1 190.315  18.063   8
   2  -8   1 194.098  19.946   6
  -2  -8  -1 187.561  18.223   7
  -2   8  -1 184.952  18.720   2
   2   8   1 208.441  23.152   9
  -2   8  -1 203.937  20.680   3
   2   8   1 188.021  19.788   7
  -2   8  -1 195.242  19.472   7
   2   8   1 213.630  17.176   8
  -2   8  -1 189.021  20.070   1
  -2   8  -1 188.851  18.478   8
   2   8   1 207.621  18.625   8
  -2   8  -1 183.725  23.059   9
   2   8   1 174.735  20.157   4
   2   8   1 200.674  18.143   5
  -2   8  -1 190.228  21.074   4
  -2   8  -1 178.733  17.676   6
   2   8   1 164.653  18.323   3
  -2   8  -1 163.798  22.098   9
  -3  -8  -1 18.4659  6.8387   1
  -3  -8  -1 32.0732  5.3119   7
   3  -8   1 13.2298  7.2036   1
  -3  -8  -1 29.7594  6.0415   7
  -3  -8  -1 19.9991  5.8138   1
   3  -8   1 21.8445  7.1788   6
   3  -8   1 13.2752  6.2600   8
   3  -8   1 32.0262  9.4710   5
  -3  -8  -1 24.1001  4.3009   6
   3  -8   1 33.4501  7.6627   3
  -3  -8  -1 32.5317 10.1074   9
  -3  -8  -1 22.7237  4.4148   6
  -3  -8  -1 25.8262  9.1840   9
  -3   8  -1 12.4128  5.4565   6
  -3   8  -1 28.7629  7.4491   3
  -3   8  -1 13.3725  6.5601   6
  -3   8  -1 31.9936  8.2116   7
  -3   8  -1 22.6943  9.9326   9
  -3   8  -1 13.4794  8.3148   9
   3   8   1 23.2504  7.7329   4
  -3   8  -1 20.2538  8.2826   1
  -3   8  -1 8.71206 5.80432   2
   3   8   1 16.1702  6.8080   7
   3   8   1 34.3927  6.2796   3
  -3   8  -1 17.1005  7.5247   8
   4  -8   1 26.4511  9.4877   5
  -4  -8  -1 43.2775  7.0770   1
  -4  -8  -1 27.2982  7.2702   1
  -4  -8  -1 28.0546  6.1403  10
  -4  -8  -1 34.9027  3.9969   6
  -4  -8  -1 26.2200 10.1489   9
   4  -8   1 43.0962  8.3306   8
  -4  -8  -1 27.7352  5.2512   7
  -4  -8  -1 29.9248  9.5657   9
  -4  -8  -1 35.0909  3.9326   6
   4  -8   1 44.8772 10.3765   1
   4   8   1 39.1565  8.0192   4
   4   8   1 18.9437  7.1958   7
  -4   8  -1 36.7213 10.3231   1
  -4   8  -1 28.2374  8.1883   2
  -4   8  -1 15.6350 10.6904   9
   4   8   1 35.9448  6.8552   3
  -4   8  -1 41.2326  9.3019   3
  -4   8  -1 30.7725  8.7261   7
   5  -8   1 0.96055 6.55483   5
  -5  -8  -1 -0.5501  8.0779   9
  -5  -8  -1 4.76984 4.65981  10
  -5  -8  -1 8.01293 3.53737   7
  -5  -8  -1 10.0494  5.4906   1
  -5  -8  -1 6.76874 4.83793   1
  -5  -8  -1 3.95165 6.44143   9
   5  -8   1 6.15292 6.13989   8
  -5   8  -1 9.99495 6.79679   2
  -5   8  -1 15.3478  8.0095   7
  -5   8  -1 1.88312 7.13573   1
  -6  -8  -1 86.1330 14.1694   9
  -6  -8  -1 94.6376 10.3553   1
  -6  -8  -1 92.4952 10.8814  10
  -6  -8  -1 109.497  10.369   1
  -6  -8  -1 111.264  17.386   9
  -6   8  -1 98.7094 15.4379   2
  -6   8  -1 113.594  16.386   7
  -6   8  -1 74.6367 15.6576   1
  -7  -8  -1 398.970  38.406   9
  -7  -8  -1 319.263  27.545  10
  -7   8  -1 352.181  35.604   2
  -7   8  -1 331.597  34.681   1
  -7  -9   1 0.99183 8.58272   5
  -7   9   1 13.4153  9.7711   1
  -7   9   1 -1.2172  7.5017   2
  -6  -9   1 637.387  56.584   9
   6  -9  -1 612.739  55.391   7
  -6  -9   1 683.644  58.062   9
  -6  -9   1 736.885  59.763   5
  -6   9   1 690.982  57.418   1
   6   9  -1 636.466  58.605   4
  -6   9   1 577.575  54.740   7
  -6   9   1 598.176  55.589   2
   5  -9  -1 23.7362  7.7579   8
   5  -9  -1 29.1310 10.5502   5
   5  -9  -1 28.1832  8.4037   7
  -5  -9   1 37.5539  8.8514   9
  -5  -9   1 26.2707  8.6793   9
  -5  -9   1 42.8382 10.9003   5
  -5   9   1 22.9549  8.9387   7
  -5   9   1 35.4622  9.3112   2
  -5   9   1 19.3089 11.1430   1
   5   9  -1 35.0527  8.4511   4
   5   9  -1 32.4790  6.4679   3
   4  -9  -1 1580.56  135.26   8
  -4  -9   1 1890.41  132.61   1
  -4  -9   1 1723.05  132.25   1
   4  -9  -1 1746.95  148.14   5
  -4  -9   1 2028.20  149.06   9
  -4  -9   1 1866.66  146.47   5
   4  -9  -1 1949.23  139.82   1
  -4  -9   1 1649.85  131.59   7
   4  -9  -1 1602.08  136.23   7
  -4   9   1 1655.79  137.66   2
  -4   9   1 1516.47  152.19   9
  -4   9   1 2000.04  137.61   7
  -4   9   1 1671.58  136.64   6
   4   9  -1 1711.82  139.59   3
  -4   9   1 1595.51  141.35   3
  -4   9   1 1682.47  138.48   1
   4   9  -1 1779.70  147.16   4
   4   9  -1 1852.42  133.09   8
  -3  -9   1 234.402  19.402   7
  -3  -9   1 203.475  24.947   5
  -3  -9   1 242.407  24.932   9
  -3  -9   1 238.921  17.950   6
  -3  -9   1 228.406  18.069   6
   3  -9  -1 206.347  28.358   5
   3  -9  -1 197.579  22.505   7
   3  -9  -1 203.280  24.239   1
  -3  -9   1 219.882  20.811   1
  -3  -9   1 218.478  19.685   7
   3  -9  -1 229.164  21.518   8
  -3  -9   1 231.455  20.460   1
   3   9  -1 223.720  22.305   3
  -3   9   1 235.996  27.882   9
  -3   9   1 230.082  24.198   3
  -3   9   1 250.158  30.071   9
  -3   9   1 193.629  24.011   1
   3   9  -1 232.318  23.389   4
   3   9  -1 291.475  23.523   7
  -3   9   1 227.863  23.127   7
  -3   9   1 238.824  23.913   5
   3   9  -1 255.478  19.632   8
  -3   9   1 199.253  21.081   2
  -3   9   1 161.374  23.061   6
  -2  -9   1 228.609  25.586   5
   2  -9  -1 228.019  23.322   7
  -2  -9   1 238.781  22.130   7
   2  -9  -1 228.311  24.305   1
  -2  -9   1 234.316  23.425   1
  -2  -9   1 202.986  20.175   6
   2  -9  -1 217.068  28.194   5
  -2  -9   1 224.723  20.427   7
  -2  -9   1 238.513  19.342   3
   2  -9  -1 251.097  25.493   6
   2  -9  -1 242.532  29.631   9
   2  -9  -1 249.929  24.722   3
  -2  -9   1 225.283  21.502   1
   2  -9  -1 215.679  21.349   8
  -2  -9   1 228.333  19.266   6
  -2  -9   1 257.380  26.117   9
   2   9  -1 222.635  23.310   3
  -2   9   1 271.384  29.781   9
  -2   9   1 255.024  25.302   3
   2   9  -1 246.765  22.325   1
  -2   9   1 219.315  21.283   2
   2   9  -1 235.970  28.214   9
  -2   9   1 243.962  24.606   1
  -2   9   1 226.212  23.234   5
   2   9  -1 263.238  21.440   8
   2   9  -1 263.329  21.327   8
  -2   9   1 262.437  27.805   9
   2   9  -1 250.332  22.974   7
  -2   9   1 218.241  23.072   7
  -2   9   1 223.830  24.774   4
   2   9  -1 222.295  23.945   4
  -1  -9   1 54.8067  9.7228   1
   1  -9  -1 51.2884 11.6088   6
  -1  -9   1 66.6614  8.9371   7
   1  -9  -1 74.6953  9.3284   6
  -1  -9   1 65.1199 13.2018   5
   1  -9  -1 92.4275 15.5970   9
  -1  -9   1 79.4229 11.3685   6
  -1  -9   1 77.2328 11.1592   7
  -1  -9   1 76.0379 13.3397   9
   1  -9  -1 83.4104 11.9106   7
   1  -9  -1 74.2603 12.1394   1
   1  -9  -1 80.4419 12.8400   1
   1  -9  -1 89.1427 16.6093   5
  -1  -9   1 79.9605  8.2801   6
   1  -9  -1 76.8154  8.9849   8
   1  -9  -1 80.7127 11.4844   3
  -1  -9   1 85.0869  9.1925   3
  -1   9   1 61.1614 15.5158   9
  -1   9   1 76.3150 12.3707   3
  -1   9   1 72.7633 10.2282  10
   1   9  -1 62.8677  9.8523   1
   1   9  -1 70.8368 10.6293   7
  -1   9   1 58.4821 11.2085   4
  -1   9   1 62.2920  8.2126   2
   1   9  -1 57.7859  9.7511   8
  -1   9   1 58.9658 11.2295   1
  -1   9   1 64.6678 10.2826   5
  -1   9   1 70.5571 12.7646   6
   1   9  -1 92.7445 12.3573   3
  -1   9   1 76.3787 11.4530   7
   1   9  -1 77.9474 11.9179   4
  -1   9   1 90.2780 14.0854   9
   1   9  -1 83.7699 15.5165   9
   0  -9  -1 465.965  44.652   6
   0  -9   1 507.917  41.517   6
   0  -9   1 534.115  43.038   7
   0  -9   1 495.608  43.898   1
   0  -9  -1 477.446  44.646   3
   0  -9  -1 434.572  49.804   5
   0  -9  -1 507.443  44.901   7
   0  -9  -1 511.020  41.015   8
   0  -9  -1 530.555  41.438   8
   0  -9   1 519.327  45.138   3
   0  -9  -1 566.137  47.025   1
   0  -9  -1 629.000  52.849   9
   0  -9   1 453.121  44.456   1
   0  -9   1 492.251  43.975   7
   0  -9  -1 561.850  44.254   7
   0  -9   1 569.427  40.749   8
   0  -9   1 497.775  44.926   6
   0  -9   1 523.068  49.701   9
   0  -9  -1 544.798  45.101   1
   0  -9   1 449.080  48.156   5
   0  -9   1 530.151  40.817   8
   0  -9  -1 526.240  42.155   6
   0   9   1 605.609  42.038   2
   0   9   1 483.797  44.371   1
   0   9   1 535.864  45.337   5
   0   9   1 623.528  45.433   7
   0   9   1 585.340  54.348   9
   0   9   1 556.859  48.414   4
   0   9  -1 427.682  45.982   3
   0   9  -1 624.496  49.174   4
   0   9   1 523.411  46.623   3
   0   9  -1 433.622  42.451   8
   0   9  -1 523.296  44.230   1
   0   9  -1 501.259  51.117   9
   0   9   1 527.367  41.105  10
   0   9  -1 503.286  49.112   9
   0   9  -1 514.586  44.125   7
   0   9   1 590.948  50.003   9
   1  -9   1 83.1117 11.7157   1
   1  -9   1 47.6313 11.8339   5
  -1  -9  -1 44.0210  7.7567   4
  -1  -9  -1 37.9164  6.4025   3
  -1  -9  -1 56.1250  8.8506   7
  -1  -9  -1 39.5060  8.5857   7
   1  -9   1 34.6938 10.4294   9
   1  -9   1 51.1727 10.7728   6
  -1  -9  -1 35.8025 11.6948   9
   1  -9   1 29.6645  7.8805   7
  -1  -9  -1 21.5219 10.9870   5
  -1  -9  -1 37.6994  7.9756   6
   1  -9   1 44.0874  9.1899   1
   1  -9   1 52.4133 12.0446   9
   1  -9   1 23.0929  6.0417   6
  -1  -9  -1 51.0115  6.8848   6
   1  -9   1 56.1145  7.3148   8
  -1  -9  -1 29.3909  8.3470   1
  -1   9  -1 52.4083 10.3190   4
  -1   9  -1 50.1656  7.8523   6
  -1   9  -1 31.8879 10.6393   9
   1   9   1 45.1684 10.8437   9
   1   9   1 46.1004  9.3773   7
  -1   9  -1 51.4153  9.5205   7
   1   9   1 32.0386  7.0141   5
   1   9   1 50.5614  9.6469   1
   1   9   1 58.5250 10.2528   3
  -1   9  -1 38.6505  7.5768   2
   1   9   1 43.8820  9.7146   4
   1   9   1 34.0645  8.4855   8
   1   9   1 45.7175 13.8749   9
  -1   9  -1 38.1101  9.4048   6
  -1   9  -1 27.5951  8.4804   1
  -1   9  -1 35.5983  9.7681   3
  -1   9  -1 55.4162  9.1675   8
   1   9   1 45.7777  4.8942   2
  -1   9  -1 44.6592 12.9081   9
   2  -9   1 14.5323  7.3275   6
  -2  -9  -1 19.8226  4.2440   3
  -2  -9  -1 17.5342  5.9094   7
  -2  -9  -1 24.5558  6.2262   7
   2  -9   1 23.4890  6.0454   8
  -2  -9  -1 30.6824  5.1521   6
  -2  -9  -1 11.5420  6.5180   1
   2  -9   1 26.3794  6.0889   6
  -2  -9  -1 10.7359  4.8310   6
  -2  -9  -1 37.2608 11.9110   5
   2  -9   1 25.2163  9.7925   9
   2  -9   1 38.8111  9.3661   1
  -2  -9  -1 27.4557  7.7250   1
   2  -9   1 24.7193  9.3575   9
   2  -9   1 11.3556  5.9936   7
  -2  -9  -1 21.3419  9.9692   9
   2  -9   1 27.8610 10.6040   5
   2   9   1 22.1428  5.4589   5
  -2   9  -1 26.6991  7.2529   2
   2   9   1 22.4249  7.8713   4
  -2   9  -1 26.6495  6.2900   6
  -2   9  -1 21.5914  8.5802   1
  -2   9  -1 17.7736  7.6218   4
   2   9   1 26.9506  8.1134   7
  -2   9  -1 14.0375  9.0330   9
  -2   9  -1 15.9080  6.9407   8
   2   9   1 20.0738  7.4926   8
   2   9   1 24.9350  6.9934   3
  -2   9  -1 14.9565  7.3884   3
   2   9   1 35.2939 11.6124   9
  -2   9  -1 25.8620  7.9404   7
  -3  -9  -1 138.364  12.507   6
  -3  -9  -1 144.619  15.927   1
   3  -9   1 151.075  15.709   8
   3  -9   1 134.126  19.472   5
  -3  -9  -1 136.313  12.829   6
  -3  -9  -1 129.531  20.204   9
   3  -9   1 132.710  17.690   1
  -3  -9  -1 163.066  20.712   9
   3  -9   1 142.721  16.327   7
  -3  -9  -1 132.855  13.558   7
   3   9   1 186.079  18.610   7
  -3   9  -1 142.091  15.454   8
   3   9   1 120.524  14.935   3
  -3   9  -1 105.950  16.453   3
  -3   9  -1 167.400  19.284   1
   3   9   1 117.415  17.283   4
  -3   9  -1 138.422  17.087   7
  -3   9  -1 124.622  15.788   2
   4  -9   1 239.849  29.533   5
   4  -9   1 274.318  26.581   7
  -4  -9  -1 275.065  21.351   6
  -4  -9  -1 323.746  23.572   7
  -4  -9  -1 256.326  21.304   6
  -4  -9  -1 244.114  24.900   1
   4  -9   1 274.537  25.484   8
  -4  -9  -1 219.240  29.596   9
  -4  -9  -1 305.442  30.230   9
  -4   9  -1 300.973  29.214   1
   4   9   1 297.444  25.826   3
  -4   9  -1 309.651  28.047   7
  -4   9  -1 260.762  26.632   2
  -4   9  -1 224.934  26.871   3
   5  -9   1 137.734  20.500   5
  -5  -9  -1 151.761  15.705   1
  -5  -9  -1 164.182  19.956   9
  -5  -9  -1 132.582  20.831   9
   5  -9   1 180.943  19.572   7
   5  -9   1 123.621  16.707   8
  -5  -9  -1 157.258  13.754   7
  -5   9  -1 140.919  18.520   2
  -5   9  -1 170.856  21.430   1
  -5   9  -1 134.909  18.727   7
  -6  -9  -1 242.553  20.546   1
  -6  -9  -1 217.211  28.476   9
  -6  -9  -1 233.031  26.188   9
   6  -9   1 231.890  25.479   7
  -6   9  -1 281.133  29.177   1
  -6   9  -1 226.195  25.933   2
  -7 -10   1 404.785  42.101   5
  -7  10   1 452.843  42.576   1
  -7  10   1 412.898  40.471   2
  -6 -10   1 532.676  48.070   5
  -6 -10   1 465.155  45.258   9
   6 -10  -1 475.438  44.425   7
  -6 -10   1 521.081  44.987   9
  -6  10   1 506.175  47.370   1
  -6  10   1 484.888  44.615   2
   6  10  -1 447.303  46.686   4
  -5 -10   1 1114.40   84.67   9
   5 -10  -1 957.686  76.862   8
  -5 -10   1 929.119  83.249   9
  -5 -10   1 913.931  83.521   5
   5 -10  -1 960.576  78.487   7
   5 -10  -1 793.908  83.935   5
  -5  10   1 917.889  78.005   7
  -5  10   1 971.906  81.292   1
  -5  10   1 884.898  78.200   2
   5  10  -1 1033.01   83.81   4
   4 -10  -1 18.2723  7.0764   8
  -4 -10   1 19.2196  3.9953   7
  -4 -10   1 21.4026 10.0618   5
   4 -10  -1 14.2936  6.8077   7
   4 -10  -1 11.6625  9.6578   5
  -4 -10   1 8.53270 4.36411   1
  -4 -10   1 25.0527  9.1144   9
  -4 -10   1 23.8741  5.0609   1
   4  10  -1 1.48810 7.67141   8
  -4  10   1 6.34174 9.22498   1
   4  10  -1 10.7981  6.4570   3
  -4  10   1 26.2536  9.0248   7
  -4  10   1 16.2541  8.4699   3
   4  10  -1 7.29846 6.57281   4
  -4  10   1 16.8385  6.8294   2
  -3 -10   1 430.549  35.189   6
   3 -10  -1 417.206  46.645   5
  -3 -10   1 447.382  43.793   9
   3 -10  -1 446.882  38.661   8
   3 -10  -1 396.878  41.354   1
  -3 -10   1 400.275  37.288   1
  -3 -10   1 474.751  35.063   6
  -3 -10   1 465.322  38.323   1
  -3 -10   1 443.983  37.017   7
  -3 -10   1 501.901  44.627   5
   3 -10  -1 478.695  40.886   7
  -3  10   1 464.009  39.066   2
  -3  10   1 456.075  42.881   3
  -3  10   1 499.911  43.115   1
  -3  10   1 378.270  39.653   7
  -3  10   1 429.487  41.604   5
   3  10  -1 495.406  41.491   3
   3  10  -1 454.087  37.819   8
   3  10  -1 517.243  43.068   4
   3  10  -1 535.609  40.921   7
  -2 -10   1 394.859  32.356   7
   2 -10  -1 381.262  34.934   1
  -2 -10   1 325.549  29.974   6
   2 -10  -1 380.040  31.236   8
  -2 -10   1 349.152  36.146   5
   2 -10  -1 415.698  36.270   6
   2 -10  -1 349.178  39.158   5
  -2 -10   1 359.058  36.788   9
   2 -10  -1 344.414  33.160   7
  -2 -10   1 357.457  31.381   1
  -2 -10   1 379.037  29.413   3
  -2 -10   1 484.533  35.160   1
  -2 -10   1 392.107  29.082   6
  -2  10   1 296.259  33.435   1
  -2  10   1 411.439  36.349   3
  -2  10   1 392.672  34.123   5
   2  10  -1 350.033  33.742   3
   2  10  -1 334.236  30.910   8
  -2  10   1 334.723  33.063   7
   2  10  -1 432.636  33.842   7
  -2  10   1 297.697  34.596   4
  -2  10   1 309.618  30.789   2
   2  10  -1 310.922  34.386   4
  -1 -10   1 118.678  17.557   9
  -1 -10   1 106.077  14.065   1
  -1 -10   1 142.620  13.702   7
  -1 -10   1 117.919  11.704   6
   1 -10  -1 123.072  20.483   5
   1 -10  -1 100.358  18.364   9
   1 -10  -1 106.992  15.197   7
   1 -10  -1 119.923  12.984   8
  -1 -10   1 133.513  15.352   6
   1 -10  -1 111.076  16.198   1
  -1 -10   1 105.125  17.504   5
  -1 -10   1 127.886  14.986   7
   1 -10  -1 131.160  13.337   6
   1 -10  -1 171.441  18.771   6
  -1 -10   1 121.623  12.722   3
   1  10  -1 121.912  14.138   1
  -1  10   1 104.296  14.923   7
  -1  10   1 115.339  14.433   5
   1  10  -1 134.616  15.310   7
  -1  10   1 106.440  15.991   3
  -1  10   1 122.440  12.769   2
   1  10  -1 137.595  16.447   3
   1  10  -1 105.671  13.835   8
   1  10  -1 126.925  20.060   9
  -1  10   1 127.761  16.407   4
  -1  10   1 95.4741 15.0618   1
   1  10  -1 114.000  15.601   4
  -1  10   1 128.458  19.055   9
   0 -10  -1 2078.83  156.99   7
   0 -10   1 2180.13  156.41   1
   0 -10   1 1668.42  152.08   6
   0 -10  -1 2057.17  153.06   6
   0 -10  -1 1719.21  168.85   5
   0 -10  -1 1988.82  156.24   6
   0 -10   1 1918.14  172.15   9
   0 -10  -1 2294.85  153.26   8
   0 -10   1 1916.59  156.03   7
   0 -10   1 2073.78  152.39   8
   0 -10   1 2207.36  157.19   6
   0 -10   1 1883.71  168.08   5
   0 -10  -1 1863.83  173.00   9
   0 -10  -1 2262.47  157.47   1
   0 -10   1 1850.32  152.41   8
   0 -10  -1 1958.00  152.82   8
   0  10   1 2132.96  172.30   9
   0  10   1 2361.98  178.12   9
   0  10   1 1991.92  156.31   7
   0  10  -1 2137.72  170.85   4
   0  10  -1 2038.43  154.98   8
   0  10   1 2203.76  156.93   1
   0  10   1 2047.31  155.61   2
   0  10   1 1911.11  163.00   3
   0  10   1 1955.60  164.13   5
   0  10  -1 1958.08  173.77   9
   0  10  -1 1947.73  155.98   7
   0  10  -1 1803.48  163.00   3
   0  10  -1 2225.35  156.47   1
   1 -10   1 309.569  34.337   9
   1 -10   1 292.754  29.462   1
  -1 -10  -1 339.318  28.836   6
   1 -10   1 303.469  26.640   8
  -1 -10  -1 310.891  35.251   5
   1 -10   1 365.739  34.752   9
  -1 -10  -1 287.767  29.254   7
  -1 -10  -1 405.939  29.868   7
  -1 -10  -1 360.621  35.720   9
  -1 -10  -1 340.007  26.884   6
  -1 -10  -1 315.672  29.677   1
   1 -10   1 309.010  31.074   6
   1 -10   1 270.120  28.960   7
   1 -10   1 282.172  33.475   5
   1 -10   1 268.161  26.534   6
   1  10   1 323.004  37.785   9
  -1  10  -1 325.966  32.468   3
   1  10   1 312.942  30.961   3
  -1  10  -1 276.224  31.664   4
   1  10   1 269.953  28.616   5
   1  10   1 343.252  32.410   4
  -1  10  -1 389.103  29.223   2
   1  10   1 274.084  29.244   7
  -1  10  -1 278.931  28.187   8
  -1  10  -1 382.349  30.825   7
   1  10   1 333.592  25.587   2
  -1  10  -1 304.603  29.834   1
  -2 -10  -1 94.5888 11.5228   6
  -2 -10  -1 91.6771 10.4446   6
  -2 -10  -1 85.3113 13.3858   1
   2 -10   1 118.506  12.470   8
   2 -10   1 114.755  14.676   7
  -2 -10  -1 109.246  12.917   7
   2 -10   1 115.140  16.411   6
   2 -10   1 91.1376 14.5528   1
  -2 -10  -1 128.791  20.223   5
   2 -10   1 141.773  19.698   5
  -2 -10  -1 124.989  19.134   9
  -2  10  -1 84.9086 12.9237   8
  -2  10  -1 115.406  15.324   7
  -2  10  -1 101.172  16.059   3
   2  10   1 87.4738 14.5723   4
  -2  10  -1 85.9680 14.7956   1
   2  10   1 121.636  14.984   3
   2  10   1 101.625  15.128   7
   2  10   1 106.226  12.174   5
  -2  10  -1 83.2357 12.5713   2
  -2  10  -1 105.195  15.628   4
   3 -10   1 127.604  17.413   1
  -3 -10  -1 127.889  11.639   6
   3 -10   1 77.8909 17.1853   5
  -3 -10  -1 90.5053 19.1983   5
   3 -10   1 132.105  14.780   8
  -3 -10  -1 119.169  11.728   6
  -3 -10  -1 95.8977 12.5036   7
  -3 -10  -1 105.275  14.424   1
   3 -10   1 124.317  15.759   7
  -3 -10  -1 164.733  21.385   9
   3  10   1 130.711  17.923   4
   3  10   1 130.364  15.469   3
  -3  10  -1 140.319  18.320   1
  -3  10  -1 116.120  16.601   3
   3  10   1 113.236  16.776   7
  -3  10  -1 120.536  15.091   2
  -3  10  -1 111.380  14.636   8
  -3  10  -1 137.127  16.931   7
   4 -10   1 77.8877 17.4803   5
  -4 -10  -1 84.7093  7.9404   6
   4 -10   1 80.3511 12.4092   8
  -4 -10  -1 93.5026 12.2625   1
  -4 -10  -1 84.0762  8.0526   6
  -4 -10  -1 92.0396 10.1521   7
  -4 -10  -1 93.4252 16.8047   9
  -4 -10  -1 81.5182 15.9758   9
   4 -10   1 89.1060 14.0388   7
  -4  10  -1 105.627  16.468   1
  -4  10  -1 108.017  15.634   7
  -4  10  -1 77.1684 13.3668   2
   5 -10   1 -0.7858  7.3515   7
  -5 -10  -1 -9.2521  9.1790   9
  -5 -10  -1 11.7147  8.6216   9
  -5 -10  -1 -2.5503  5.1300   1
   5 -10   1 -6.0504  7.5762   5
  -5  10  -1 -1.5557  6.8496   7
  -5  10  -1 -3.0978  8.6027   1
  -5  10  -1 -13.410   5.995   2
  -6 -10  -1 7.15881 4.43423   1
   6 -10   1 1.57275 8.62893   7
  -6  10  -1 13.3492  8.2091   2
  -6  10  -1 -1.8035 10.4438   1
   6 -11  -1 5.05543 8.86313   7
  -6 -11   1 -0.8299  6.6715   9
  -6 -11   1 19.8473 10.5840   5
  -6  11   1  6.6188 11.8408   1
  -6  11   1 -3.2606  7.7573   2
   6  11  -1 16.2569 10.2240   4
  -5 -11   1 136.537  20.651   9
  -5 -11   1 193.109  23.987   5
   5 -11  -1 183.075  25.929   5
   5 -11  -1 187.663  21.424   7
  -5 -11   1 181.335  21.330   9
   5  11  -1 136.473  19.884   4
  -5  11   1 161.764  20.819   7
  -5  11   1 193.254  20.291   2
  -5  11   1 143.804  23.724   1
  -4 -11   1 16.0274  9.7816   5
   4 -11  -1 31.1027  8.6989   8
   4 -11  -1 33.0188 10.3780   7
   4 -11  -1 21.8443 11.9972   5
  -4 -11   1 33.3868  5.3907   7
  -4 -11   1 24.5822  5.9451   1
  -4 -11   1 24.9282  9.9272   9
  -4  11   1 30.3157  8.3845   2
   4  11  -1 35.2928  9.8074   4
  -4  11   1 34.2691 10.0892   7
  -4  11   1 26.9142 11.9901   1
   4  11  -1 36.8561  8.9352   8
  -3 -11   1 7.82718 8.12682   5
   3 -11  -1 -7.1469  6.5868   1
   3 -11  -1 8.51155 6.68073   8
  -3 -11   1 8.67728 3.42977   6
  -3 -11   1 5.39090 2.84592   6
   3 -11  -1 10.8842  7.5684   7
  -3 -11   1 6.83729 4.80988   7
  -3 -11   1 -3.2834  6.5999   9
   3 -11  -1 13.3924 10.5402   5
  -3 -11   1 -1.6100  4.5207   1
   3  11  -1 1.33935 7.51463   8
  -3  11   1 -0.5539  5.0634   2
  -3  11   1 10.9583  7.1090   5
  -3  11   1 1.00486 6.28089   7
   3  11  -1 1.47105 6.63312   4
  -3  11   1 10.2754  8.3608   1
  -3  11   1 3.60168 7.42609   3
  -2 -11   1 1577.88  128.74   5
   2 -11  -1 1455.38  131.39   5
  -2 -11   1 1395.00  115.68   6
   2 -11  -1 1406.74  116.88   8
   2 -11  -1 1409.82  119.44   7
  -2 -11   1 1299.01  114.31   6
  -2 -11   1 1531.90  118.27   7
  -2 -11   1 1535.57  119.04   3
  -2 -11   1 1589.55  117.89   1
  -2  11   1 1691.95  121.18   1
   2  11  -1 1585.70  117.53   8
   2  11  -1 1540.10  119.44   7
  -2  11   1 1702.96  126.40   3
  -2  11   1 1520.80  120.06   7
   2  11  -1 1478.35  123.85   3
  -2  11   1 1699.90  119.59   2
  -2  11   1 1547.65  125.78   5
   2  11  -1 1428.52  129.27   4
   1 -11  -1 1073.50   85.79   8
   1 -11  -1 1163.22   89.77   7
  -1 -11   1 1004.05   84.68   6
   1 -11  -1 1091.98   98.58   5
   1 -11  -1 1240.04   91.18   6
  -1 -11   1 1030.34   88.14   7
  -1 -11   1 1087.97   96.28   5
   1 -11  -1 1064.36   90.01   1
  -1 -11   1 1103.14   98.51   9
  -1 -11   1 1134.61   88.20   1
  -1 -11   1 1251.34   88.62   6
  -1  11   1 1138.25   92.88   5
   1  11  -1 1199.56   97.08   4
  -1  11   1 1186.51   90.15   1
  -1  11   1 1118.62   93.75   3
   1  11  -1 1061.91   92.64   3
  -1  11   1 1080.25   89.22   7
  -1  11   1 1080.95   96.97   4
  -1  11   1 1135.77   87.48   2
   1  11  -1 1089.75   87.16   8
   1  11  -1 999.029  88.350   7
   0 -11  -1 176.063  19.890   6
   0 -11   1 147.617  22.015   5
   0 -11   1 166.257  19.631   6
   0 -11  -1 137.183  18.331   1
   0 -11  -1 148.214  23.483   5
   0 -11  -1 160.280  13.950   8
   0 -11   1 180.426  18.841   1
   0 -11  -1 160.663  19.261   7
   0 -11   1 140.399  18.189   7
   0 -11  -1 151.650  15.545   6
   0 -11   1 176.220  15.682   6
   0  11  -1 170.808  18.847   7
   0  11   1 138.748  18.031   7
   0  11   1 157.455  14.851   2
   0  11  -1 168.307  20.286   3
   0  11  -1 137.006  15.986   2
   0  11   1 155.493  17.421   5
   0  11   1 144.771  19.208   3
   0  11  -1 162.641  19.767   4
   0  11  -1 130.654  16.697   8
   0  11   1 146.422  20.060   4
   1 -11   1 298.976  28.321   7
   1 -11   1 281.267  24.392   8
  -1 -11  -1 330.314  28.846   1
  -1 -11  -1 329.959  34.630   5
  -1 -11  -1 318.939  24.972   6
   1 -11   1 313.356  33.417   5
   1 -11   1 192.738  27.739   6
  -1 -11  -1 242.391  26.114   6
   1 -11   1 306.856  28.679   1
  -1 -11  -1 269.908  27.793   7
   1  11   1 281.280  27.106   5
  -1  11  -1 296.815  28.397   7
   1  11   1 302.464  30.465   4
  -1  11  -1 265.008  29.905   3
   1  11   1 269.054  27.926   7
  -1  11  -1 261.826  29.658   4
  -1  11  -1 327.941  29.285   1
  -1  11  -1 248.738  25.892   2
  -1  11  -1 292.112  26.861   8
   1  11   1 293.719  29.331   3
  -2 -11  -1 93.8877 19.3654   5
  -2 -11  -1 102.213  19.026   9
   2 -11   1 86.5613 14.1125   7
   2 -11   1 110.023  15.603   1
   2 -11   1 82.7151 17.4261   5
   2 -11   1 87.5179 12.0129   8
  -2 -11  -1 113.451  14.624   1
  -2 -11  -1 91.4330 11.6594   6
  -2 -11  -1 105.803  11.024   6
  -2 -11  -1 106.149  13.300   7
  -2  11  -1 92.4777 12.8269   2
   2  11   1 122.429  16.641   4
  -2  11  -1 72.5753 15.1346   1
  -2  11  -1 109.086  14.229   8
  -2  11  -1 91.6392 16.4194   3
   2  11   1 95.6950 15.8717   7
  -2  11  -1 109.365  15.732   7
   3 -11   1 11.4317  9.1089   1
  -3 -11  -1 39.5007 13.6692   5
   3 -11   1 14.0978  7.2759   8
   3 -11   1 12.6821 10.3746   5
  -3 -11  -1 16.6735 10.6825   9
  -3 -11  -1 20.7202  4.8388   6
  -3 -11  -1 24.6764  8.1810   1
  -3 -11  -1 16.6704  4.8525   6
  -3 -11  -1 17.0276  6.1857   7
   3 -11   1 17.6657  8.1184   7
  -3  11  -1 7.30230 8.80137   3
  -3  11  -1 22.3123 10.2648   1
  -3  11  -1 24.2711  9.3654   7
  -3  11  -1 26.9592  8.5978   2
   3  11   1 14.7716  9.5146   4
  -4 -11  -1 1130.60   94.08   6
  -4 -11  -1 1481.33  112.81   5
  -4 -11  -1 1437.71  113.37   9
   4 -11   1 1190.47  110.37   5
  -4 -11  -1 1316.86   96.90   7
   4 -11   1 1209.21  101.28   7
  -4 -11  -1 1206.01   98.43   1
   4 -11   1 1230.45   99.46   8
  -4 -11  -1 1262.45   94.14   6
  -4  11  -1 1204.52  101.60   7
  -4  11  -1 1440.25  104.54   1
  -4  11  -1 1170.13  101.59   2
  -5 -11  -1 93.5726 19.0791   5
   5 -11   1 59.9594 17.4147   5
  -5 -11  -1 66.3720 15.4894   9
   5 -11   1 72.8173 14.0796   7
  -5 -11  -1 72.9360 10.5172   1
  -5  11  -1 66.5712 13.6181   2
  -5  11  -1 64.5624 16.3891   1
  -6 -12   1  6.0405 10.2826   5
  -6  12   1 5.04463 7.59484   2
  -6  12   1 -13.427  10.933   1
   5 -12  -1 73.6441 14.5835   7
  -5 -12   1 79.4509 15.5474   9
   5 -12  -1 69.0126 19.1223   5
  -5 -12   1 94.3690 17.1408   5
  -5 -12   1 72.3007  7.6795   1
  -5 -12   1 70.5363 14.1481   9
   5  12  -1 79.1921 14.9852   4
  -5  12   1 74.7088 13.5865   2
  -5  12   1 65.5933 18.5244   1
  -4 -12   1 7.13129 8.54851   9
  -4 -12   1 8.28957 9.06845   5
  -4 -12   1 12.2228  4.3876   7
  -4 -12   1 3.91723 4.75058   1
   4 -12  -1 9.21339 7.79485   7
   4 -12  -1 15.5794 12.4590   5
   4 -12  -1 11.1300  7.7620   8
  -4  12   1 -8.2365  8.4441   1
   4  12  -1 -0.6566  7.5986   4
   4  12  -1 -0.1771  8.8570   8
  -4  12   1 8.71065 7.30537   2
  -4  12   1 -3.8773  6.2999   7
   3 -12  -1 33.9070 16.0398   5
   3 -12  -1 71.4400 11.3138   8
  -3 -12   1 67.0263 14.6668   5
  -3 -12   1 69.8724  7.3523   6
  -3 -12   1 55.0494 13.6227   9
  -3 -12   1 60.4937  9.5920   1
   3 -12  -1 44.7550 11.1670   7
  -3 -12   1 60.5374  9.2854   7
  -3 -12   1 55.3594  6.6761   6
   3 -12  -1 40.6689 12.9950   1
   3  12  -1 52.3784 11.9482   4
  -3  12   1 64.5029 10.7849   2
  -3  12   1 86.5411 14.5698   7
   3  12  -1 45.1720 11.2243   8
  -3  12   1 57.3957 14.5876   1
  -3  12   1 63.2546 13.9878   3
  -2 -12   1 1.93357 3.77973   6
  -2 -12   1 -2.4623  7.5325   5
   2 -12  -1 13.0370 11.7654   5
   2 -12  -1 -1.6253  6.4786   7
   2 -12  -1 9.26145 6.51763   8
   2 -12  -1 1.35861 7.54569   1
  -2 -12   1 -1.1993  4.7154   6
  -2 -12   1 12.3225  6.8097   7
  -2 -12   1 5.14909 5.71528   1
   2  12  -1 -0.9709  7.0590   4
  -2  12   1 2.79641 9.19177   1
  -2  12   1 -1.6754  6.6415   3
   2  12  -1 -4.7133  8.0219   8
   2  12  -1 -2.2702  6.3737   7
  -2  12   1 3.10232 6.75646   5
  -2  12   1 5.10053 5.14338   2
  -2  12   1 5.25344 5.93782   7
  -1 -12   1 563.896  51.251   6
   1 -12  -1 754.149  56.258   6
   1 -12  -1 664.775  53.748   7
   1 -12  -1 606.449  54.121   1
   1 -12  -1 568.759  48.892   8
  -1 -12   1 646.761  52.449   7
  -1 -12   1 585.162  51.808   1
   1 -12  -1 615.348  60.685   5
  -1 -12   1 655.638  48.940   6
  -1 -12   1 512.884  56.954   5
   1  12  -1 626.940  50.774   2
  -1  12   1 650.766  50.572   2
  -1  12   1 742.785  57.563   3
   1  12  -1 622.727  51.268   8
  -1  12   1 618.418  54.536   5
   1  12  -1 575.667  52.682   7
  -1  12   1 660.398  53.753   7
   1  12  -1 485.030  55.874   4
   0 -12  -1 5.57666 4.89201   6
   0 -12  -1  9.0129 11.0684   5
   0 -12   1 7.15659 6.64873   1
   0 -12   1 4.68104 4.40638   6
   0 -12  -1 9.54104 7.55539   1
   0 -12   1 7.47846 6.73581   7
   0 -12   1 18.9240  8.3387   6
   0 -12  -1 8.20662 7.04050   7
   0 -12   1 5.39765 9.48057   5
   0 -12  -1 7.10026 7.48380   6
   0  12   1 23.5527  9.0435   4
   0  12  -1 1.05370 7.66743   8
   0  12   1 10.0375  7.3350   7
   0  12   1 11.9094  7.0418   5
   0  12  -1 -0.3949  7.1348   3
   0  12  -1 -5.6491  6.7371   4
   0  12   1 5.55760 7.88800   3
   0  12  -1 1.47960 5.74964   2
   0  12  -1 10.4173  7.2925   7
   1 -12   1 199.588  27.695   5
   1 -12   1 217.653  18.982   8
   1 -12   1 187.848  22.927   1
   1 -12   1 186.948  24.360   6
  -1 -12  -1 215.114  22.794   7
   1 -12   1 202.585  23.005   7
  -1 -12  -1 181.876  22.610   1
  -1 -12  -1 218.401  22.041   6
  -1 -12  -1 234.269  30.058   5
  -1 -12  -1 208.665  19.631   6
   1  12   1 216.542  25.437   4
  -1  12  -1 210.704  22.040   8
  -1  12  -1 183.326  22.945   7
   1  12   1 251.125  24.638   7
   1  12   1 199.719  21.769   5
  -1  12  -1 224.295  21.319   2
  -1  12  -1 213.168  25.501   3
   2 -12   1 -7.7360  9.1909   5
   2 -12   1 3.55762 6.63020   8
   2 -12   1 0.41606 6.62996   7
  -2 -12  -1 11.0765  7.1998   1
   2 -12   1 5.82176 7.24521   1
  -2 -12  -1 -1.7447  4.5917   6
  -2 -12  -1 2.33975 3.81938   6
  -2 -12  -1  9.4912 10.2162   5
  -2 -12  -1 2.16037 6.34728   7
   2  12   1 12.8703  8.6198   4
  -2  12  -1 1.30238 6.66573   7
  -2  12  -1 3.90987 6.00021   2
   2  12   1 -6.4976  6.6688   7
  -2  12  -1 -9.6647  6.6774   3
  -2  12  -1 21.7253  9.3619   8
  -3 -12  -1 2181.91  163.47   6
  -3 -12  -1 2072.96  165.72   7
  -3 -12  -1 2594.72  186.44   5
  -3 -12  -1 2068.90  167.24   1
   3 -12   1 2138.90  183.47   5
  -3 -12  -1 2004.47  162.84   6
   3 -12   1 2235.67  169.99   7
   3 -12   1 2279.04  170.73   1
   3 -12   1 2164.38  167.05   8
  -3  12  -1 2335.75  170.55   7
  -3  12  -1 2111.80  171.23   1
   3  12   1 1799.64  183.71   4
  -3  12  -1 2067.02  170.66   2
  -3  12  -1 2573.86  179.58   3
  -4 -12  -1 29.4205  6.5932   7
  -4 -12  -1 22.1045  3.5538   6
  -4 -12  -1 17.5649  7.4899   1
  -4 -12  -1 19.1297  3.5032   6
  -4 -12  -1  5.8722 11.1466   5
   4 -12   1 18.0706  8.9755   7
   4 -12   1 27.2447 13.2580   5
  -4 -12  -1 38.3459 14.1064   9
  -4  12  -1 19.7513  9.4232   2
  -4  12  -1 33.7011 13.6957   1
   5 -12   1 610.444  62.273   5
  -5 -12  -1 541.278  59.688   9
  -5 -12  -1 660.170  63.281   5
  -5 -12  -1 702.118  51.491   1
  -5  12  -1 641.199  59.312   1
  -5  12  -1 556.128  54.596   2
  -5 -13   1 121.154  19.966   5
  -5 -13   1 97.1280 10.4794   1
   5  13  -1 100.362  17.605   4
  -5  13   1 107.651  22.890   1
  -5  13   1 116.242  16.866   2
   4 -13  -1 25.8415 15.1587   5
  -4 -13   1 20.5331 11.3799   5
  -4 -13   1 35.6865  7.5581   1
   4 -13  -1 33.8623 11.4194   7
   4  13  -1 27.8156 11.2666   4
  -4  13   1 34.3155 13.7539   1
   4  13  -1 37.4182 11.4923   8
  -4  13   1 35.0216 10.0051   2
  -3 -13   1 9.79865 9.92539   5
   3 -13  -1 20.5048  8.9289   8
  -3 -13   1 20.2513  7.5517   1
   3 -13  -1 36.8123 12.1580   1
  -3 -13   1 24.9890  4.7828   6
  -3 -13   1 27.2364  7.6423   7
   3 -13  -1 34.9631 10.1573   7
   3 -13  -1 31.7455 15.1408   5
  -3 -13   1 16.8480  4.9369   6
   3  13  -1 28.9395  9.7940   8
   3  13  -1 18.4009 10.2289   4
  -3  13   1 10.5485  7.8163   7
  -3  13   1 38.0682 13.5878   1
  -3  13   1 25.0328  8.4431   2
  -3  13   1 17.4326 10.2987   3
  -2 -13   1 1002.16   75.40   6
  -2 -13   1 1121.61   87.46   5
   2 -13  -1 927.032  88.960   5
   2 -13  -1 896.825  78.957   7
   2 -13  -1 896.784  80.441   1
  -2 -13   1 991.855  77.824   7
   2 -13  -1 949.555  75.705   8
  -2 -13   1 921.082  77.073   1
  -2 -13   1 856.985  73.723   6
  -2  13   1 893.736  79.271   7
   2  13  -1 906.257  85.391   4
  -2  13   1 1122.31   78.16   2
   2  13  -1 985.643  77.499   8
  -1 -13   1 649.840  59.679   5
   1 -13  -1 703.377  62.727   5
  -1 -13   1 555.821  51.121   6
   1 -13  -1 587.011  54.213   1
  -1 -13   1 609.052  48.930   6
   1 -13  -1 726.109  54.809   7
  -1 -13   1 571.017  52.051   1
  -1 -13   1 680.056  53.109   7
   1  13  -1 627.443  50.860   2
   1  13  -1 627.059  51.764   8
   1  13  -1 610.129  57.809   4
   1  13  -1 568.602  53.143   7
  -1  13   1 548.253  53.119   7
  -1  13   1 569.680  54.566   5
   0 -13  -1 122.385  17.325   1
   0 -13  -1 88.0908 15.2833   7
   0 -13   1 89.7345 15.1926   7
   0 -13  -1 102.195  20.220   5
   0 -13  -1 175.286  17.948   6
   0 -13   1 94.7809 15.1474   1
   0 -13   1 119.136  20.909   5
   0 -13   1 84.6244 15.5776   6
   0  13  -1 83.5977 16.3542   4
   0  13   1 104.399  14.899   5
   0  13   1 92.3324 15.9957   7
   0  13  -1 133.273  15.263   8
   0  13  -1 93.6781 16.0674   7
   0  13  -1 92.2584 12.7115   2
   1 -13   1 61.2928 13.1520   1
  -1 -13  -1 75.0633 13.0133   7
   1 -13   1 46.8314 15.3550   5
  -1 -13  -1 44.8996  8.5245   6
  -1 -13  -1 53.7753 12.4730   1
  -1 -13  -1 40.0794 14.7304   5
  -1 -13  -1 59.9512 11.0456   6
   1 -13   1 51.2476 11.9450   7
   1  13   1 45.5928 13.2643   4
  -1  13  -1 74.0351 12.5219   8
  -1  13  -1 55.9915 10.0099   2
  -1  13  -1 71.2278 14.0513   7
   1  13   1 53.4065 13.0380   7
  -2 -13  -1 161.427  19.291   7
   2 -13   1 183.317  26.843   5
  -2 -13  -1 182.445  27.776   5
   2 -13   1 176.648  22.391   1
  -2 -13  -1 170.289  17.800   6
  -2 -13  -1 168.558  16.464   6
   2 -13   1 158.829  20.776   7
  -2 -13  -1 149.200  19.985   1
   2 -13   1 160.488  17.518   8
  -2  13  -1 148.263  21.353   7
  -2  13  -1 161.204  19.223   2
  -2  13  -1 210.658  21.493   8
   2  13   1 168.858  23.261   4
  -3 -13  -1 -0.4641 10.1077   5
  -3 -13  -1 -1.7255  5.4579   7
   3 -13   1 12.5960  7.4428   8
  -3 -13  -1 0.77711 4.41158   6
  -3 -13  -1 5.07639 4.15994   6
  -3 -13  -1 0.66991 7.36286   1
   3 -13   1 -0.9728 11.3558   5
   3 -13   1 -9.0209  6.3506   7
   3 -13   1  7.4913 10.7906   1
  -3  13  -1 -0.8342  6.5371   2
  -3  13  -1 6.11608 9.43589   7
   3  13   1 1.59264 9.61879   4
   4 -13   1 839.339  85.367   5
  -4 -13  -1 845.311  73.807   1
  -4 -13  -1 1036.53   87.67   5
  -4 -13  -1 949.867  68.789   6
  -4 -13  -1 958.627  72.470   7
  -4 -13  -1 1007.19   88.82   9
  -4  13  -1 777.677  75.850   2
  -4 -14   1 23.0798 12.3992   5
  -4 -14   1 17.1995  7.1413   1
   4 -14  -1 10.7937 14.5279   5
  -4  14   1 29.7875  9.4772   2
   4  14  -1 24.4217 10.9248   4
  -3 -14   1 146.040  17.454   1
   3 -14  -1 181.769  18.803   8
   3 -14  -1 170.881  28.610   5
  -3 -14   1 154.122  23.456   5
  -3 -14   1 132.870  14.255   6
  -3 -14   1 161.200  14.194   6
  -3 -14   1 152.477  16.956   7
   3  14  -1 156.819  21.905   4
  -3  14   1 175.902  19.212   2
  -2 -14   1 202.386  26.150   5
  -2 -14   1 188.274  18.092   6
  -2 -14   1 192.065  20.665   1
  -2 -14   1 173.375  16.777   6
   2 -14  -1 137.894  22.145   1
   2 -14  -1 159.780  28.423   5
  -2 -14   1 193.092  20.323   7
  -2  14   1 161.144  22.396   7
   2  14  -1 152.289  23.037   4
   1 -14  -1 110.727  23.492   5
  -1 -14   1 121.774  15.976   6
  -1 -14   1 130.228  17.191   7
   1 -14  -1 136.344  19.466   1
  -1 -14   1 131.331  13.759   6
  -1 -14   1 95.0254 19.9281   5
  -1 -14   1 100.661  16.295   1
   1 -14  -1 138.411  18.404   7
   1  14  -1 114.361  19.345   4
  -1  14   1 115.543  18.142   7
   0 -14   1 1645.85  112.37   1
   0 -14  -1 1131.41  110.43   1
   0 -14  -1 1467.24  122.94   5
   0 -14   1 1258.15  110.12   7
   0 -14  -1 1380.16  111.59   7
   0 -14   1 1516.49  111.38   6
   0 -14   1 1443.25  122.15   5
   0  14  -1 1345.96  111.70   7
   0  14   1 1307.48  111.40   7
  -1 -14  -1 206.030  21.394   7
   1 -14   1 117.423  23.920   5
  -1 -14  -1 176.742  21.693   1
   1 -14   1 156.765  21.263   1
  -1 -14  -1 150.417  18.797   6
  -1 -14  -1 122.132  24.867   5
   1  14   1 189.045  22.878   7
  -1  14  -1 190.498  18.943   2
  -1  14  -1 130.661  21.001   7
   2 -14   1 6.97162 8.79213   1
  -2 -14  -1 30.6053  9.7278   7
  -2 -14  -1 24.3203  6.8713   6
   2 -14   1 23.6755 14.8791   5
  -2 -14  -1 12.9870  9.0947   1
  -2 -14  -1 36.1086  8.5363   6
  -2 -14  -1 32.5550 15.0849   5
  -2  14  -1 20.6378  8.8275   2
  -2  14  -1 38.7761 12.2660   7
   2  14   1 25.9521 12.1884   4
  -3 -14  -1 73.8923 13.2663   1
  -3 -14  -1 51.7113  7.5485   6
  -3 -14  -1 60.2584  8.4079   6
  -3 -14  -1 35.8846 16.5976   5
   3 -14   1 70.3890 18.3515   5
  -3  14  -1 50.5952 12.1461   2
   3  14   1 22.9112 13.4014   4
  -3 -15   1 22.1227  8.6107   1
  -3 -15   1 27.6987  5.3492   6
  -3 -15   1 26.7109  5.3252   6
   3 -15  -1 25.3204 16.4650   5
  -3 -15   1 32.7199 13.5471   5
   3  15  -1 28.4177 12.5836   4
  -2 -15   1 63.1274 12.4267   1
  -2 -15   1 66.2062 17.3253   5
  -2 -15   1 60.9024 10.1567   6
   2 -15  -1 96.2420 22.5719   5
   2 -15  -1 40.4728 14.3453   1
  -2 -15   1 74.9701  9.4131   6
   2  15  -1 57.9396 15.0939   4
   1 -15  -1 18.1915 13.3591   5
  -1 -15   1 29.7521 10.3430   1
  -1 -15   1 31.0053 13.9300   5
   1 -15  -1 15.1198  9.6315   1
  -1 -15   1 25.3057  9.2718   6
  -1  15   1 42.5628 13.0683   7
   0 -15   1 165.911  25.730   5
   0 -15   1 127.238  19.310   1
   0 -15  -1 131.844  20.371   1
   0 -15  -1 175.062  27.422   5
   0  15  -1 134.877  21.219   7
   0  15   1 152.038  20.767   7
  -1 -15  -1 15.8368  9.6292   1
  -1 -15  -1 27.3052  9.7705   6
   1 -15   1 22.0897 10.6430   1
   1 -15   1 13.3878 12.1614   5
  -1 -15  -1 16.7292 13.4073   5
  -1  15  -1 29.7905 12.3629   7
  -2 -15  -1 5.55090 6.15800   6
  -2 -15  -1 -0.3489 11.8657   5
   2 -15   1 12.7271 13.2284   5
   2 -15   1  6.9612 10.7833   1
  -2 -15  -1 10.9839  9.0002   1
  -2 -15  -1 21.8643  7.4654   6
  -2  15  -1 19.4327  8.7006   2
  -9   0   2 3.16427 3.37518  10
  -9   0   2 0.50751 3.13939  10
  -9   0   2 2.70189 7.78138   2
  -8   0   2 99.6615 13.8680   9
  -8   0   2 98.1421 12.6187   9
  -8   0   2 86.0291 14.1935   2
  -8   0   2 94.9147  8.9187  10
   7   0  -2 -5.0716  5.6712   4
  -7   0   2 -1.7516  5.1316   9
  -7   0   2 2.42774 2.51866  10
  -7   0   2 0.44669 4.61038   9
  -7   0   2 -8.9445  5.2873   2
   6   0  -2 451.452  39.565   4
   6   0  -2 486.923  36.650   3
  -6   0   2 459.722  38.722   2
  -6   0   2 430.937  39.248   9
  -6   0   2 396.392  39.762   9
   5   0  -2 3.65544 2.73270   4
   5   0  -2 1.57937 2.24949   7
   5   0  -2 2.10996 1.87887   3
  -5   0   2 1.80269 2.96178   5
  -5   0   2 -4.1538  3.9226   9
  -5   0   2 3.25663 4.21251   2
  -5   0   2 1.80355 3.41815   9
   4   0  -2 1286.67   98.14   7
   4   0  -2 1300.79   98.41   1
   4   0  -2 1261.05  101.23   3
  -4   0   2 1248.26  107.55   9
   4   0  -2 1251.37   97.71   7
  -4   0   2 1371.68  104.09   5
   4   0  -2 1400.54  106.56   9
  -4   0   2 1292.27   90.09  10
  -4   0   2 1205.99  107.72   9
  -3   0   2 0.21649 1.79388   1
   3   0  -2 2.31634 2.69387   1
  -3   0   2 10.8387  3.8621   2
  -3   0   2 4.87743 2.07025   5
   3   0  -2 0.29607 2.33312   9
  -3   0   2 -0.8808  1.5329   1
  -3   0   2 2.35144 1.78160  10
  -3   0   2 5.73383 3.63077   9
   3   0  -2 3.56249 2.06979   9
   3   0  -2 1.82804 2.15475   7
   3   0  -2 1.50352 1.08386   3
   3   0  -2 2.88975 2.16359   7
   2   0  -2 796.626  57.553   6
   2   0  -2 736.479  60.098   3
  -2   0   2 708.110  63.328   9
  -2   0   2 849.872  57.851   1
   2   0  -2 699.179  62.788   9
  -2   0   2 726.884  56.995   6
  -2   0   2 855.159  59.734   2
   2   0  -2 829.727  60.777   5
   2   0  -2 680.878  61.860   5
   2   0  -2 786.451  63.799   9
   2   0  -2 753.064  57.619   1
  -2   0   2 708.969  60.836   5
   2   0  -2 785.418  57.482   7
   2   0  -2 769.426  53.029  10
   2   0  -2 695.108  57.317   7
  -2   0   2 699.747  52.793  10
   2   0  -2 839.905  57.555   1
  -2   0   2 714.852  57.351   1
  -1   0   2 8.63635 3.08338   9
   1   0  -2 1.50339 1.90833   1
  -1   0   2 0.89809 1.42260   7
   1   0  -2 3.52359 1.77016   1
  -1   0   2 3.75622 2.72137   9
   1   0  -2 3.00619 1.91112   2
   1   0  -2 2.74417 1.81298   8
   1   0  -2 4.65420 1.77260   6
   1   0  -2 5.45064 2.31056   8
  -1   0   2 4.47303 1.71403   3
  -1   0   2 6.21181 2.00697   5
   1   0  -2 0.80001 2.34453   9
   1   0  -2 3.33407 1.79261   7
   1   0  -2 3.03377 2.81194   9
  -1   0   2 2.20044 1.83596   6
   1   0  -2 2.57142 1.75486   3
  -1   0   2 2.53915 1.51941  10
  -1   0   2 1.87922 1.84657   1
   1   0  -2 -1.3130  2.3636   4
   1   0  -2 3.12763 1.52449  10
   0   0   2 1200.14   98.45   8
   0   0   2 1472.46   98.74   1
   0   0   2 1347.03  108.57   9
   0   0   2 1250.73   98.80   1
   0   0   2 1172.27  107.78   4
   0   0  -2 1430.93   98.62   8
   0   0   2 1211.34   90.80  10
   0   0  -2 1311.82   97.83   6
   0   0  -2 1456.64  108.72   9
   0   0   2 1247.55   98.24   7
   0   0   2 1257.01  102.47   3
   1   0   2 -0.0728  1.6686   3
   1   0   2 0.36620 2.85500   9
   1   0   2 -0.8880  1.6857   6
  -1   0  -2 0.35018 1.70801  10
  -1   0  -2 4.89536 2.89639   1
  -1   0  -2 1.92840 2.00197   7
  -1   0  -2 -1.2337  2.8304   9
   1   0   2 -0.3795  2.4675   1
   1   0   2 0.75638 2.35355   8
   1   0   2 -3.7086  2.1978   5
  -1   0  -2 0.88870 3.04493   9
   1   0   2 -1.8649  2.8294   4
  -1   0  -2 5.69645 2.33960   6
   1   0   2 -2.2544  2.0629   1
   1   0   2 0.75106 1.87897   7
  -1   0  -2 -0.3794  2.3303   1
  -1   0  -2 7.21705 2.76082   8
   2   0   2 1555.62  118.99   6
  -2   0  -2 1635.55  119.62   8
  -2   0  -2 1806.43  120.42   1
  -2   0  -2 1605.37  118.87   6
   2   0   2 1674.93  132.20   9
   2   0   2 1415.02  119.53   7
  -2   0  -2 1538.72  119.75   7
   2   0   2 1569.10  119.84   8
  -2   0  -2 1376.94  131.71   9
   2   0   2 1649.98  132.22   9
   2   0   2 1643.23  120.31   1
  -2   0  -2 1656.12  120.60   1
   2   0   2 1564.21  127.64   5
  -2   0  -2 1401.28  110.47  10
   2   0   2 1633.13  131.50   4
  -2   0  -2 1728.93  132.69   9
  -2   0  -2 1576.80  131.39   4
  -2   0  -2 1459.98  122.22   2
   3   0   2 4.75288 3.81710   1
  -3   0  -2 0.12389 2.66709   7
   3   0   2 1.62369 2.94713   5
   3   0   2 0.79722 3.56818   4
  -3   0  -2 0.59416 3.78271   9
  -3   0  -2 0.90645 4.30467   9
  -3   0  -2 4.79081 4.13151   1
  -3   0  -2 2.57684 3.26697   2
   3   0   2 -2.3918  3.7729   9
  -3   0  -2 4.05609 2.70166   6
  -3   0  -2 12.1083  4.1527   4
   3   0   2 13.5623  4.1634   8
  -3   0  -2 0.00916 2.74919  10
   3   0   2 5.25548 4.80734   9
  -4   0  -2 237.763  18.883  10
  -4   0  -2 237.930  20.295   7
  -4   0  -2 224.530  19.298   6
  -4   0  -2 235.465  21.220   1
   4   0   2 260.656  24.286   9
  -4   0  -2 190.629  23.019   9
  -4   0  -2 214.061  20.867   2
  -4   0  -2 228.800  21.346   1
   4   0   2 240.092  23.270   4
   4   0   2 250.188  21.510   1
  -4   0  -2 212.500  23.527   9
   4   0   2 226.081  21.267   5
  -5   0  -2 6.96323 7.22954   9
  -5   0  -2 2.48406 5.02056   2
  -5   0  -2 2.97176 4.00762   7
  -5   0  -2 -1.1469  3.1055   6
  -5   0  -2 -6.3416  4.2413   1
  -5   0  -2 -3.6306  3.4887  10
  -5   0  -2 3.47378 6.40675   9
  -6   0  -2 596.255  58.033   9
  -6   0  -2 630.742  50.266   7
  -6   0  -2 622.918  51.681   1
  -6   0  -2 686.577  47.062  10
  -6   0  -2 656.146  48.637   6
  -6   0  -2 497.366  56.258   9
  -6   0  -2 627.031  52.527   2
  -7   0  -2 7.91729 6.49171   1
  -7   0  -2 0.48247 5.80421   7
  -7   0  -2 7.17216 6.93323   2
  -7   0  -2 6.15678 5.65445  10
  -7   0  -2 2.90076 7.85140   9
  -9  -1   2 654.466  56.045   2
  -9   1   2 622.474  45.674  10
  -9   1   2 676.474  57.125   9
  -9   1   2 551.434  55.236   2
  -8  -1   2 0.07001 5.72711   9
  -8  -1   2 -2.2281  4.6393   9
  -8  -1   2 -7.7703  6.1617   2
  -8  -1   2 2.14437 2.46411  10
  -8   1   2 0.64234 7.30719   2
  -8   1   2 1.68465 5.86518   9
  -8   1   2 3.11750 7.25899   9
  -8   1   2 3.35290 3.48287  10
   8   1  -2 -2.5634  5.9601   4
   7  -1  -2 96.1378 13.9487   4
  -7  -1   2 90.0246 11.4444   9
  -7  -1   2 81.5443  7.6614  10
  -7  -1   2 101.927  11.028   9
  -7  -1   2 93.2845 12.9527   2
   7   1  -2 91.3679 12.0532   4
  -7   1   2 90.1635 13.6128   9
  -7   1   2 106.369  13.615   2
  -7   1   2 88.4705 12.1976   9
  -6  -1   2 904.828  81.948   9
   6  -1  -2 971.805  77.871   3
  -6  -1   2 971.905  67.988  10
  -6  -1   2 943.465  81.493   9
   6  -1  -2 995.065  83.329   4
  -6  -1   2 1025.17   78.81   2
  -6   1   2 1001.91   84.02   9
  -6   1   2 1050.06   74.08   1
  -6   1   2 1008.10   78.90   2
   6   1  -2 961.060  81.549   4
  -6   1   2 1029.37   74.20   1
  -6   1   2 827.709  82.640   9
   5  -1  -2 115.073  10.759   7
  -5  -1   2 120.875  10.544   5
  -5  -1   2 108.008  11.517   9
   5  -1  -2 110.814  10.464   3
   5  -1  -2 112.370  11.900   4
  -5  -1   2 105.693  10.638   5
  -5  -1   2 111.126  10.710   9
  -5  -1   2 87.5235 11.8563   2
  -5   1   2 121.604  10.100   1
  -5   1   2 128.999  12.992   5
   5   1  -2 105.430   9.515   7
  -5   1   2 77.3174 11.7339   2
  -5   1   2 102.070  12.713   9
  -5   1   2 108.809  13.365   9
  -5   1   2 113.561  11.809   5
  -5   1   2 119.670   9.468   7
  -5   1   2 101.115  10.251   1
  -4  -1   2 388.927  34.866   9
  -4  -1   2 402.953  29.074  10
   4  -1  -2 353.050  32.603   7
   4  -1  -2 501.732  34.574   1
   4  -1  -2 417.682  33.490   3
  -4  -1   2 447.582  33.846   5
   4  -1  -2 379.914  33.257   7
  -4  -1   2 442.889  34.828   2
  -4  -1   2 401.213  33.900   5
  -4  -1   2 423.799  35.224   9
   4  -1  -2 391.787  35.486   4
  -4   1   2 475.532  36.140   5
  -4   1   2 430.257  37.112   9
   4   1  -2 391.533  31.702   7
   4   1  -2 450.354  32.050   7
  -4   1   2 421.717  32.041   7
  -4   1   2 355.097  36.706   9
  -4   1   2 423.938  32.566   1
  -4   1   2 354.092  32.086   1
  -4   1   2 452.332  34.893   2
  -4   1   2 458.859  35.061   5
   3  -1  -2 325.216  27.080   7
  -3  -1   2 336.951  27.441   5
  -3  -1   2 331.834  28.732   9
   3  -1  -2 327.419  27.580   3
   3  -1  -2 355.777  28.193   5
  -3  -1   2 341.156  28.390   2
   3  -1  -2 325.315  30.354   9
  -3  -1   2 299.359  28.019   5
   3  -1  -2 434.318  28.586   1
   3  -1  -2 325.361  27.194   6
  -3  -1   2 349.633  23.838  10
   3  -1  -2 354.685  27.391   7
  -3   1   2 313.945  30.567   9
   3   1  -2 363.898  26.041   7
  -3   1   2 354.790  28.378   2
  -3   1   2 318.640  24.655  10
  -3   1   2 330.342  26.906   1
  -3   1   2 323.977  26.468   7
  -3   1   2 369.034  30.585   5
   3   1  -2 347.416  26.317   1
   3   1  -2 336.487  25.972   7
  -3   1   2 330.385  28.404   5
  -3   1   2 332.965  27.038   1
  -2  -1   2 905.236  70.899   1
  -2  -1   2 935.452  65.308  10
  -2  -1   2 951.239  77.836   9
   2  -1  -2 972.882  71.912   6
   2  -1  -2 769.624  77.167   5
  -2  -1   2 891.787  75.229   5
   2  -1  -2 907.590  65.983  10
  -2  -1   2 974.626  73.459   2
   2  -1  -2 909.702  74.998   3
   2  -1  -2 844.730  71.558   1
   2  -1  -2 1071.13   71.73   7
   2  -1  -2 1046.95   73.50   2
   2  -1  -2 902.092  71.869   1
  -2  -1   2 1000.93   77.76   9
   2  -1  -2 980.521  71.496   7
   2  -1  -2 963.622  70.978   8
  -2  -1   2 981.522  70.709   1
   2  -1  -2 926.911  78.330   9
   2  -1  -2 974.679  79.514   9
  -2   1   2 857.252  65.710  10
   2   1  -2 1015.60   77.57   9
   2   1  -2 902.038  70.871   1
   2   1  -2 961.653  70.433   6
   2   1  -2 997.485  78.002   9
   2   1  -2 798.140  73.885   3
  -2   1   2 977.077  75.723   5
  -2   1   2 857.400  73.176   2
   2   1  -2 1024.30   70.83   1
  -2   1   2 946.128  71.560   6
  -2   1   2 880.439  79.027   9
   2   1  -2 946.308  70.697   7
   2   1  -2 860.597  65.238  10
   2   1  -2 868.229  73.208   2
  -2   1   2 903.950  71.798   7
  -2   1   2 1037.47   71.40   7
  -2   1   2 1028.52   71.57   1
  -1  -1   2 184.756  14.769   9
   1  -1  -2 172.849  13.489   2
   1  -1  -2 128.582  12.920   8
   1  -1  -2 166.508  13.826   3
   1  -1  -2 209.745  15.974   9
  -1  -1   2 173.779  14.448   9
   1  -1  -2 167.498  13.427   1
  -1  -1   2 155.196  12.822   1
   1  -1  -2 138.913  13.025   7
   1  -1  -2 149.215  13.122   6
  -1  -1   2 165.482  13.669   5
   1  -1  -2 146.843  12.048  10
  -1  -1   2 149.525  11.611  10
   1  -1  -2 178.615  15.183   9
   1  -1  -2 159.817  13.326   7
  -1  -1   2 138.416  12.463   6
  -1  -1   2 148.641  13.019   3
  -1  -1   2 163.456  12.596   7
   1  -1  -2 147.205  13.437   1
  -1   1   2 166.799  13.286   7
   1   1  -2 150.956  12.546   6
   1   1  -2 149.246  12.620   7
  -1   1   2 141.421  13.507   3
   1   1  -2 166.270  13.169   3
   1   1  -2 154.885  12.507   8
  -1   1   2 161.097  13.553   1
  -1   1   2 201.971  15.902   9
   1   1  -2 174.346  14.606   9
   1   1  -2 169.511  14.155   4
   1   1  -2 124.352  13.046   3
  -1   1   2 151.871  13.292   6
  -1   1   2 167.216  12.721   8
   1   1  -2 152.502  12.426   8
  -1   1   2 154.497  13.247   7
   1   1  -2 148.911  13.025   1
  -1   1   2 160.375  13.756   5
   1   1  -2 143.633  14.230   9
   1   1  -2 178.480  13.070   1
   1   1  -2 145.721  11.623  10
  -1   1   2 133.854  13.327   2
   0  -1   2 14.6781  2.8226   7
   0  -1   2 19.3735  3.8285   4
   0  -1  -2 22.7591  3.2841   8
   0  -1  -2 22.7014  3.2719   6
   0  -1   2 19.1203  2.9919   6
   0  -1  -2 15.2812  3.2291   1
   0  -1   2 20.7540  2.8807   8
   0  -1   2 14.4288  2.7606   3
   0  -1   2 16.3099  3.8342   9
   0  -1   2 24.8485  3.8074   5
   0  -1   2 22.1912  3.4369   8
   0  -1   2 24.4805  4.4812   9
   0  -1  -2 24.3149  4.1137   4
   0  -1   2 32.8487  3.8668   1
   0  -1   2 25.6747  3.7433   1
   0  -1  -2 32.5527  4.4122   1
   0  -1  -2 17.3727  3.1084   3
   0  -1  -2 21.6856  4.5907   9
   0  -1  -2 22.8204  3.6584   7
   0  -1  -2 25.5406  3.3806   7
   0  -1   2 15.7207  3.2239   3
   0   1   2 22.8901  4.0856   1
   0   1   2 13.4397  2.9100   3
   0   1  -2 20.7371  3.9734   4
   0   1   2 22.7201  4.3155   4
   0   1   2 17.7477  3.0250   7
   0   1   2 21.6749  2.9329  10
   0   1   2 15.8472  3.3070   5
   0   1  -2 20.2319  4.2611   9
   0   1   2 19.9808  3.4445   1
   0   1   2 23.8364  3.1346   8
   0   1  -2 28.0885  3.7681   1
   0   1  -2 22.2067  3.0264   6
   0   1  -2 24.0999  3.8258   1
   0   1  -2 18.8734  3.0483   7
   0   1  -2 21.8822  3.3941   8
   0   1   2 14.0113  4.1105   9
  -1  -1  -2 2679.19  196.30   9
  -1  -1  -2 2069.15  178.21   1
   1  -1   2 2152.17  195.56   9
   1  -1   2 2121.26  176.95   6
  -1  -1  -2 2394.80  196.19   9
   1  -1   2 2301.83  189.90   5
  -1  -1  -2 2310.57  177.05   6
   1  -1   2 2076.41  178.32   1
   1  -1   2 2693.43  178.75   8
   1  -1   2 2682.80  178.74   1
  -1  -1  -2 2546.75  178.22   7
  -1  -1  -2 2065.78  164.46  10
  -1  -1  -2 2563.78  178.56   8
  -1  -1  -2 2295.87  178.64   7
   1  -1   2 2663.94  178.32   7
   1  -1   2 2469.07  195.48   4
  -1   1  -2 2400.04  177.09   6
   1   1   2 2208.50  195.86   9
  -1   1  -2 2096.99  195.39   4
   1   1   2 2227.57  177.95   7
   1   1   2 2363.50  189.77   5
   1   1   2 2413.49  195.99   9
   1   1   2 2328.86  164.56  10
  -1   1  -2 2105.86  178.05   7
  -1   1  -2 2577.18  196.08   9
   1   1   2 2235.87  178.49   8
  -1   1  -2 2408.05  178.72   8
   1   1   2 2441.73  178.81   1
   1   1   2 2574.65  195.51   4
  -1   1  -2 2405.20  178.72   1
  -1   1  -2 2581.48  178.63   1
   1   1   2 2443.57  185.65   3
   1   1   2 2395.52  178.35   1
  -1   1  -2 2515.64  196.29   9
   1   1   2 2218.15  177.02   6
  -1   1  -2 2290.14  164.43  10
  -2  -1  -2 714.798  58.354   6
   2  -1   2 670.413  64.952   4
   2  -1   2 822.039  65.949   9
   2  -1   2 784.125  59.154   7
  -2  -1  -2 724.283  59.951   2
   2  -1   2 730.628  59.512   1
   2  -1   2 699.145  58.890   8
  -2  -1  -2 709.716  65.683   9
  -2  -1  -2 742.642  54.507  10
   2  -1   2 845.800  63.435   5
  -2  -1  -2 764.340  60.011   1
  -2  -1  -2 694.364  58.236   8
  -2  -1  -2 817.207  65.632   9
   2  -1   2 930.703  66.124   9
  -2  -1  -2 779.279  58.899   7
   2  -1   2 822.510  58.762   6
  -2  -1  -2 775.314  64.778   4
   2   1   2 742.801  61.249   3
  -2   1  -2 620.688  65.399   9
   2   1   2 691.099  65.314   9
  -2   1  -2 847.954  65.337   4
  -2   1  -2 749.725  58.549   6
   2   1   2 774.497  59.383   1
   2   1   2 720.229  58.524   6
   2   1   2 845.443  65.330   4
  -2   1  -2 770.596  59.790   1
  -2   1  -2 810.135  60.893   2
  -2   1  -2 854.516  59.278   7
   2   1   2 779.676  65.839   9
   2   1   2 777.101  58.798   8
  -2   1  -2 776.120  59.963   1
   2   1   2 802.316  62.949   5
   2   1   2 816.278  59.047   7
  -2   1  -2 726.931  58.818   8
  -2   1  -2 717.026  65.550   9
   3  -1   2 681.564  48.723   1
  -3  -1  -2 561.662  48.397   2
  -3  -1  -2 499.627  53.003   9
   3  -1   2 620.901  52.900   4
  -3  -1  -2 626.630  46.887   6
   3  -1   2 526.660  53.152   9
   3  -1   2 590.159  53.110   9
   3  -1   2 669.892  47.665   8
  -3  -1  -2 595.922  48.632   1
  -3  -1  -2 556.909  48.032   7
  -3  -1  -2 552.052  52.900   9
   3  -1   2 634.684  51.087   5
  -3  -1  -2 586.469  51.811   4
  -3  -1  -2 606.179  43.918  10
  -3  -1  -2 586.804  47.427   7
   3   1   2 575.999  50.359   5
  -3   1  -2 643.830  44.000  10
   3   1   2 608.828  48.035   1
  -3   1  -2 670.144  49.012   1
  -3   1  -2 639.084  47.056   6
  -3   1  -2 726.477  54.142   9
   3   1   2 606.593  47.145   8
  -3   1  -2 532.244  48.753   2
  -3   1  -2 614.209  53.869   9
   3   1   2 605.484  52.360   4
   3   1   2 645.073  53.259   9
  -3   1  -2 579.623  47.668   7
   3   1   2 640.533  53.222   9
  -3   1  -2 603.182  52.476   4
  -4  -1  -2 867.842  86.942   9
  -4  -1  -2 904.021  77.866   7
   4  -1   2 960.619  87.118   9
  -4  -1  -2 1045.52   78.98   7
  -4  -1  -2 1034.45   79.46   1
   4  -1   2 1077.04   79.47   1
  -4  -1  -2 988.680  76.866   6
   4  -1   2 1205.18   82.93   3
  -4  -1  -2 1147.30   79.32   1
  -4  -1  -2 987.453  72.253  10
  -4  -1  -2 1032.27   86.92   9
  -4  -1  -2 935.224  79.743   2
   4  -1   2 1008.65   86.56   4
   4  -1   2 1026.49   83.46   5
  -4   1  -2 1127.65   88.08   9
  -4   1  -2 1101.33   81.00   2
   4   1   2 973.094  82.821   5
  -4   1  -2 1064.01   78.58   7
  -4   1  -2 1011.53   72.29  10
  -4   1  -2 867.789  87.149   9
   4   1   2 1082.23   86.32   4
   4   1   2 1142.98   87.40   9
  -4   1  -2 971.349  79.307   1
  -4   1  -2 877.841  77.066   6
   4   1   2 1041.19   78.08   8
   4   1   2 901.252  78.511   1
  -5  -1  -2 7.67818 4.09347  10
  -5  -1  -2 1.83780 5.31283   1
   5  -1   2 6.10798 4.25965   3
  -5  -1  -2 14.8456  7.7510   9
  -5  -1  -2 10.0366  3.8287   6
  -5  -1  -2 2.96466 4.66268   2
  -5  -1  -2 0.91978 4.05968   7
  -5  -1  -2 1.64411 5.51670   9
  -5   1  -2 20.0695  8.0451   9
  -5   1  -2 0.50920 4.46865   7
  -5   1  -2 6.71686 5.92615   2
  -5   1  -2 7.62548 6.82209   9
  -5   1  -2 7.63891 4.09988   6
  -5   1  -2 8.62918 4.75818  10
  -5   1  -2 4.90727 5.56108   1
  -6  -1  -2 3.25111 6.45822   9
  -6  -1  -2 -1.3966  4.0178   7
  -6  -1  -2 3.90727 4.63211  10
  -6  -1  -2 18.3403  6.9291   2
  -6  -1  -2 0.23563 7.42189   9
  -6  -1  -2 1.93635 5.45393   1
  -6  -1  -2 -0.3798  3.4592   6
  -6   1  -2 7.94473 5.18512  10
  -6   1  -2 6.20814 6.58167   2
  -6   1  -2 10.0497  8.1104   9
  -6   1  -2 4.22786 4.92146   7
  -6   1  -2 -1.3982  3.9444   6
  -6   1  -2 -0.8827  5.7174   1
  -7  -1  -2 1527.19  105.31  10
  -7  -1  -2 1352.85  113.98   1
  -7  -1  -2 1628.40  117.88   2
  -7  -1  -2 1276.72  126.26   9
  -7  -1  -2 1433.73  113.10   7
  -7   1  -2 1466.20  117.88   2
  -7   1  -2 1453.01  127.79   9
  -7   1  -2 1522.29  115.57   1
  -7   1  -2 1416.60  105.47  10
  -7   1  -2 1582.09  114.30   7
  -9  -2   2 114.322  16.402   2
  -9   2   2 112.139  15.541   9
  -9   2   2 92.2298 10.0921  10
  -9   2   2 64.8056 14.8560   2
  -8  -2   2 75.2714 10.4698   9
  -8  -2   2 96.1140 10.5634   9
  -8  -2   2 98.2805 14.2308   2
  -8   2   2 83.3858  8.2205   1
   8   2  -2 71.7614 11.5893   4
  -8   2   2 80.2044 13.7945   2
  -8   2   2 109.993  15.942   9
  -8   2   2 96.0147 13.8978   9
  -7  -2   2 13.1139  4.3816   9
   7  -2  -2 9.88988 8.00779   4
  -7  -2   2 8.30021 6.23213   2
  -7  -2   2 3.34376 4.15333   9
   7   2  -2 4.94964 4.95063   4
  -7   2   2 9.91445 7.33891   9
  -7   2   2 8.82892 6.70733   2
  -7   2   2 12.1968  4.1627   1
  -7   2   2 20.6919  4.8932   1
  -7   2   2 -0.4182  7.3448   9
   6  -2  -2 362.978  33.443   7
  -6  -2   2 320.511  34.899   2
   6  -2  -2 442.233  38.467   4
  -6  -2   2 403.858  35.238   9
   6  -2  -2 426.055  34.694   3
  -6  -2   2 403.831  34.894   9
  -6   2   2 422.655  32.459   7
  -6   2   2 423.058  33.458   1
  -6   2   2 448.649  39.456   9
  -6   2   2 395.678  36.016   2
  -6   2   2 450.544  38.545   9
   6   2  -2 442.319  31.673   7
  -6   2   2 377.836  32.649   1
   5  -2  -2 1350.61  105.47   7
  -5  -2   2 1595.86  110.57   5
   5  -2  -2 1228.49  109.17   3
   5  -2  -2 1439.20  115.86   4
  -5  -2   2 1372.78  108.52   2
  -5   2   2 1393.11  117.03   9
  -5   2   2 1288.65  104.59   7
  -5   2   2 1371.75  104.82   1
  -5   2   2 1275.59  112.31   5
  -5   2   2 1439.11  108.90   2
  -5   2   2 1215.72  105.10   1
  -5   2   2 1533.49  117.76   9
  -5   2   2 1432.06  113.67   5
   5   2  -2 1390.17  103.52   7
   4  -2  -2 2121.90  168.02   5
   4  -2  -2 1895.09  164.66   3
   4  -2  -2 2451.80  174.51   9
   4  -2  -2 1975.76  159.81   1
   4  -2  -2 2155.87  173.65   4
   4  -2  -2 2142.58  158.82   7
  -4  -2   2 2082.96  162.43   2
   4  -2  -2 2049.23  159.29   7
  -4   2   2 2457.75  169.09   5
  -4   2   2 1993.55  158.58   1
  -4   2   2 1823.80  174.76   9
  -4   2   2 1909.52  158.01   7
  -4   2   2 1967.00  158.23   1
  -4   2   2 2267.76  175.62   9
  -4   2   2 2152.38  162.69   2
  -4   2   2 2137.59  170.35   5
   3  -2  -2 468.198  35.622   3
   3  -2  -2 464.787  33.113   8
   3  -2  -2 452.299  34.986   6
   3  -2  -2 444.748  34.822   7
   3  -2  -2 420.266  35.484   1
   3  -2  -2 459.572  37.388   4
  -3  -2   2 409.284  35.148   2
   3  -2  -2 441.071  34.530   7
   3  -2  -2 391.668  36.498   5
   3  -2  -2 464.189  39.454   9
  -3   2   2 438.982  38.949   9
  -3   2   2 433.826  38.623   5
  -3   2   2 394.947  34.642   1
  -3   2   2 475.835  33.585   6
  -3   2   2 410.765  34.362   1
  -3   2   2 439.971  35.357   2
  -3   2   2 397.908  34.180   3
  -3   2   2 405.591  33.858   7
  -3   2   2 376.651  35.932   5
  -3   2   2 422.742  31.424  10
  -2  -2   2 2160.43  187.89   5
   2  -2  -2 2516.60  177.73   7
  -2  -2   2 2266.16  193.53   9
   2  -2  -2 2014.40  177.76   1
  -2  -2   2 2496.55  176.63   1
  -2  -2   2 2384.41  176.57   1
  -2  -2   2 2161.28  193.44   9
   2  -2  -2 2444.84  177.73   8
  -2  -2   2 2419.74  176.69   7
   2  -2  -2 2301.45  181.04   2
   2  -2  -2 1970.53  195.52   9
   2  -2  -2 2289.18  177.63   6
   2  -2  -2 2259.23  177.75   1
   2  -2  -2 2463.45  186.05   3
   2  -2  -2 2603.56  177.77   7
  -2   2   2 2601.53  178.35   7
   2   2  -2 2449.91  176.50   1
  -2   2   2 2298.14  177.40   6
  -2   2   2 2272.42  184.86   3
   2   2  -2 2681.14  175.54   6
   2   2  -2 2430.76  193.63   9
  -2   2   2 2151.42  177.21   7
   2   2  -2 2498.76  193.63   9
  -2   2   2 2045.31  177.93   1
  -2   2   2 2117.81  180.86   2
   2   2  -2 2731.03  176.61   1
   2   2  -2 2582.76  163.04  10
   2   2  -2 2182.24  175.42   6
   2   2  -2 2203.75  176.31   7
   2   2  -2 2766.56  181.38   2
  -2   2   2 2040.32  195.31   9
  -2   2   2 2488.34  163.95  10
  -1  -2   2 324.601  29.195   4
  -1  -2   2 318.674  29.811   9
   1  -2  -2 381.563  31.878   9
   1  -2  -2 378.368  27.803   2
   1  -2  -2 341.365  27.607   7
   1  -2  -2 305.059  27.573   7
   1  -2  -2 308.719  27.380   8
  -1  -2   2 306.344  28.771   5
   1  -2  -2 345.832  28.988   3
  -1  -2   2 369.097  26.911   6
  -1  -2   2 326.157  29.775   9
  -1  -2   2 400.929  28.054   3
  -1  -2   2 320.652  26.518   6
  -1  -2   2 402.066  27.160   1
  -1  -2   2 340.477  26.766   7
   1  -2  -2 361.952  28.020   1
   1  -2  -2 369.869  27.936   6
  -1  -2   2 335.173  27.028   1
   1  -2  -2 354.217  25.434  10
  -1   2   2 313.997  27.783   2
  -1   2   2 400.744  28.306   6
   1   2  -2 394.925  28.216   3
  -1   2   2 419.051  28.414   1
   1   2  -2 307.811  27.759   3
  -1   2   2 356.427  31.556   9
   1   2  -2 304.696  29.761   9
  -1   2   2 343.837  27.680   7
   1   2  -2 323.104  29.906   9
   1   2  -2 293.411  29.380   4
   1   2  -2 313.755  27.060   1
  -1   2   2 349.882  27.213   8
   1   2  -2 379.969  26.705   6
   1   2  -2 410.537  27.070   7
   1   2  -2 386.177  26.887   8
  -1   2   2 334.167  25.436  10
   1   2  -2 328.714  26.487   8
  -1   2   2 378.034  27.921   7
   1   2  -2 328.739  27.107   1
  -1   2   2 337.834  28.867   3
  -1   2   2 338.959  29.015   5
   0  -2   2 904.207  88.225   9
   0  -2  -2 956.719  80.826   1
   0  -2  -2 1039.38   81.26   2
   0  -2   2 1038.14   80.46   1
   0  -2  -2 948.544  88.708   9
   0  -2   2 1018.93   83.36   3
   0  -2  -2 936.922  79.832   6
   0  -2  -2 1055.65   80.32   8
   0  -2   2 1141.04   88.50   9
   0  -2   2 1163.91   80.48   8
   0  -2   2 1079.90   79.96   6
   0  -2   2 1096.24   85.83   5
   0  -2   2 933.935  79.957   8
   0  -2   2 987.364  79.526   6
   0  -2  -2 1117.76   89.40   9
   0  -2  -2 1198.98   81.06   7
   0  -2  -2 1109.01   83.73   3
   0  -2   2 1046.85   80.08   7
   0  -2   2 1160.39   88.18   4
   0  -2   2 1174.60   80.60   1
   0  -2  -2 1113.41   80.81   1
   0  -2  -2 1037.56   80.40   7
   0   2  -2 933.063  83.715   3
   0   2   2 1136.89   81.19   1
   0   2   2 1026.41   83.66   3
   0   2   2 998.371  88.160   4
   0   2   2 1109.86   80.88   7
   0   2   2 1035.60   80.39   8
   0   2   2 1152.42   74.44  10
   0   2  -2 1070.83   80.23   8
   0   2  -2 1060.94   80.54   1
   0   2   2 1047.51   80.36   7
   0   2  -2 1056.33   79.64   6
   0   2  -2 1035.36   80.51   1
   0   2   2 1058.63   85.49   5
   0   2  -2 1039.83   88.48   9
   0   2  -2 973.051  80.512   8
   0   2  -2 1113.43   88.18   4
   0   2   2 1168.79   80.84   1
   0   2  -2 1063.55   80.24   7
   1  -2   2 2.45141 2.48463   3
  -1  -2  -2 6.78209 2.96578   1
  -1  -2  -2 0.47481 1.93094   3
  -1  -2  -2 -0.1940  2.5527   7
  -1  -2  -2 -3.6320  3.3176   9
  -1  -2  -2 -0.2143  2.0345   6
   1  -2   2 2.97607 2.78205   8
   1  -2   2 1.58005 2.92169   1
  -1  -2  -2 0.84076 2.61569   8
  -1  -2  -2 0.54595 2.24408   7
  -1  -2  -2 0.15231 3.55521   9
   1  -2   2 2.93766 3.72475   9
   1  -2   2 2.90048 2.98543   8
  -1  -2  -2 4.44685 3.33333   1
   1  -2   2 2.09447 2.13262   7
   1  -2   2 7.13898 3.24659   5
   1  -2   2 7.74299 2.97642   1
   1  -2   2 8.21959 3.77349   4
  -1  -2  -2 -2.9013  1.6776  10
   1   2   2 3.17071 2.72811   1
   1   2   2 3.58883 2.44699   6
   1   2   2 -0.6192  3.1841   9
  -1   2  -2 0.13363 3.09675   1
   1   2   2 4.39476 2.62053   5
   1   2   2 4.19103 3.29941   4
  -1   2  -2 1.45211 2.03864   6
  -1   2  -2 4.17098 2.69663   7
   1   2   2 1.74191 2.47598   8
  -1   2  -2 16.3928  3.8778   8
   1   2   2 -1.4033  2.8518   1
   1   2   2 2.68022 2.28688   3
   1   2   2 2.52341 2.15834  10
  -1   2  -2 1.89423 3.63462   4
  -1   2  -2 0.81030 2.87074   1
  -1   2  -2 0.69176 3.39192   9
   1   2   2 -0.7871  2.0082   7
  -1   2  -2 -0.9420  3.2569   9
   1   2   2 5.90574 4.21554   9
  -2  -2  -2 643.011  50.735   6
   2  -2   2 695.052  57.594   9
  -2  -2  -2 626.043  51.769   2
   2  -2   2 667.977  51.220   6
   2  -2   2 730.145  51.946   8
   2  -2   2 740.110  51.791   7
  -2  -2  -2 659.325  57.357   9
   2  -2   2 596.798  51.333   8
  -2  -2  -2 665.528  52.310   1
  -2  -2  -2 661.059  56.266   4
  -2  -2  -2 752.553  52.415   7
   2  -2   2 632.582  57.558   9
  -2  -2  -2 623.831  47.417  10
   2  -2   2 745.475  55.485   5
  -2  -2  -2 616.426  51.118   7
   2  -2   2 599.926  52.138   1
   2  -2   2 691.302  57.054   4
   2  -2   2 594.286  53.841   3
  -2   2  -2 703.341  52.428   1
   2   2   2 684.600  57.419   9
  -2   2  -2 641.322  50.874   6
   2   2   2 639.268  47.289  10
   2   2   2 668.233  51.080   8
  -2   2  -2 599.450  51.327   8
   2   2   2 598.903  53.127   3
   2   2   2 705.603  54.685   5
   2   2   2 667.531  57.319   9
   2   2   2 697.436  51.116   6
  -2   2  -2 626.057  57.537   9
   2   2   2 684.861  51.336   7
   2   2   2 693.312  51.809   1
  -2   2  -2 677.863  53.238   2
  -2   2  -2 641.096  52.239   1
   2   2   2 603.930  56.367   4
  -2   2  -2 714.635  58.128   9
  -2   2  -2 705.828  51.877   7
  -3  -2  -2 4044.33  276.91   6
   3  -2   2 3217.39  306.43   9
  -3  -2  -2 4309.49  279.03   7
  -3  -2  -2 4209.38  279.84   7
   3  -2   2 4073.98  306.79   4
  -3  -2  -2 3791.70  284.10   2
   3  -2   2 3668.57  279.95   8
   3  -2   2 3981.16  306.96   9
   3  -2   2 3408.00  291.24   3
   3  -2   2 3534.86  280.30   8
   3  -2   2 3880.03  277.59   6
   3  -2   2 3572.29  279.79   1
  -3  -2  -2 3480.55  279.52   1
   3  -2   2 3811.53  297.46   5
  -3  -2  -2 3869.03  306.46   9
  -3  -2  -2 3684.99  279.26   1
  -3  -2  -2 4216.29  305.11   4
  -3  -2  -2 3496.29  306.86   9
   3   2   2 3734.12  296.54   5
   3   2   2 3325.68  305.58   4
   3   2   2 3813.72  279.45   8
  -3   2  -2 3760.68  279.24   7
   3   2   2 3573.22  306.41   9
   3   2   2 3965.14  279.26   1
   3   2   2 3395.34  290.25   3
  -3   2  -2 3383.26  306.97   9
  -3   2  -2 3480.82  279.70   1
  -3   2  -2 3978.33  306.35   4
  -3   2  -2 3212.16  279.40   1
   3   2   2 3884.75  306.69   9
  -3   2  -2 3632.55  279.31   8
  -3   2  -2 3584.40  285.15   2
  -3   2  -2 3362.92  276.88   6
   4  -2   2 560.481  50.504   5
  -4  -2  -2 576.511  47.854   2
   4  -2   2 704.494  54.422   9
  -4  -2  -2 469.553  52.112   9
  -4  -2  -2 532.846  45.668   6
   4  -2   2 601.020  48.483   1
  -4  -2  -2 618.030  53.908   9
  -4  -2  -2 569.855  47.644   7
   4  -2   2 664.211  53.635   4
  -4  -2  -2 628.296  46.878   7
   4  -2   2 643.115  50.288   3
  -4  -2  -2 677.288  43.944  10
  -4  -2  -2 654.723  48.521   1
  -4  -2  -2 572.269  47.521   1
  -4   2  -2 572.841  47.541   7
  -4   2  -2 527.240  48.350   1
   4   2   2 671.236  53.287   9
   4   2   2 612.466  49.668   5
   4   2   2 537.152  47.355   1
   4   2   2 621.084  48.957   3
   4   2   2 527.463  51.859   4
  -4   2  -2 646.499  54.085   9
  -4   2  -2 525.917  53.478   9
   4   2   2 607.482  46.744   8
  -4   2  -2 520.803  48.894   2
  -4   2  -2 628.149  52.581   4
  -4   2  -2 620.010  46.746   6
  -5  -2  -2 13.1818  3.8663   6
   5  -2   2 21.3274  6.0841   5
  -5  -2  -2 16.5646  7.7045   9
   5  -2   2 16.7648  6.0613   8
  -5  -2  -2 22.8111  6.7693   1
  -5  -2  -2 14.3426  4.7504  10
   5  -2   2 10.3593  5.5480   3
  -5  -2  -2 6.95956 6.07263   9
  -5  -2  -2 12.1720  5.2392   2
  -5  -2  -2 13.0325  4.8481   7
  -5   2  -2 17.7142  5.0038   6
  -5   2  -2 16.9963  8.4922   9
   5   2   2 17.4430  5.2144   3
  -5   2  -2 18.9211  5.9945   7
  -5   2  -2 12.2265  6.5614   1
  -5   2  -2 18.0151  7.2145   2
  -5   2  -2 20.2108  8.5916   9
  -5   2  -2 15.5987  5.3669  10
  -6  -2  -2 56.7355  6.1770   6
  -6  -2  -2 57.2142 13.2724   9
  -6  -2  -2 55.7880  7.9962   7
  -6  -2  -2 32.1149 10.2234   9
  -6  -2  -2 54.3211  9.2501   2
  -6  -2  -2 53.7390  9.3597   1
  -6  -2  -2 46.9189  7.8117  10
   6  -2   2 59.9872  9.8383   8
  -6   2  -2 39.8604  9.7256   1
  -6   2  -2 57.7518  7.9561   6
  -6   2  -2 45.7675  9.4520   7
  -6   2  -2 54.6492 10.5691   2
  -6   2  -2 44.1819  8.1881  10
  -6   2  -2 48.6559 12.3812   9
  -7  -2  -2 13.4875  6.3313  10
  -7  -2  -2 3.18198 6.11209   1
  -7  -2  -2 1.84946 8.45991   9
  -7   2  -2 20.2169  7.3064  10
  -7   2  -2 26.6477  9.2051   2
  -7   2  -2 23.7087  9.1827   1
  -7   2  -2 11.4573  7.2279   7
  -7   2  -2 8.48258 8.53479   9
  -9  -3   2 7.61804 8.24877   2
  -9   3   2 20.0800  9.5897   9
  -9   3   2 2.23437 9.27594   2
  -8  -3   2 222.103  23.521   2
  -8   3   2 209.314  23.534   2
  -8   3   2 223.802  25.208   9
  -8   3   2 178.604  25.185   9
   8   3  -2 199.364  21.036   4
  -8   3   2 235.966  19.335   1
   7  -3  -2 1577.71  116.46   8
  -7  -3   2 1563.17  120.65   2
  -7   3   2 1418.99  130.46   9
  -7   3   2 1467.53  121.09   2
   7   3  -2 1481.03  125.81   4
  -7   3   2 1631.60  115.65   7
  -7   3   2 1489.39  116.55   1
  -7   3   2 1375.50  129.46   9
  -7   3   2 1584.90  116.06   1
   6  -3  -2 349.646  29.438   3
   6  -3  -2 326.073  32.791   4
  -6  -3   2 345.967  29.865   2
   6  -3  -2 324.991  27.222   8
   6  -3  -2 285.671  28.176   7
  -6   3   2 339.818  30.295   2
  -6   3   2 319.658  33.126   9
  -6   3   2 336.364  33.770   9
  -6   3   2 297.853  27.247   7
   6   3  -2 362.740  25.643   7
  -6   3   2 354.386  28.929   1
  -6   3   2 316.622  27.758   1
   5  -3  -2 1250.13   99.85   1
   5  -3  -2 1406.23   98.63   7
   5  -3  -2 1405.72  108.26   4
   5  -3  -2 1354.48   97.26   8
   5  -3  -2 1381.74  102.00   3
  -5  -3   2 1210.05  100.32   2
   5  -3  -2 1334.12  103.34   5
  -5   3   2 1342.14  101.08   2
  -5   3   2 1193.14   98.21   1
  -5   3   2 1300.22  109.79   9
  -5   3   2 1118.96  108.98   9
  -5   3   2 1203.87  104.56   5
  -5   3   2 1250.74   97.42   7
  -5   3   2 1072.22   97.35   1
   4  -3  -2 139.818  13.898   7
   4  -3  -2 140.421  12.459   8
   4  -3  -2 180.651  15.656   4
   4  -3  -2 126.865  15.155   1
  -4  -3   2 151.036  14.279   2
   4  -3  -2 120.428  13.844   5
   4  -3  -2 146.379  14.023   3
   4  -3  -2 147.897  16.578   9
  -4   3   2 130.926  13.172   7
  -4   3   2 143.042  17.292   9
  -4   3   2 152.972  17.641   9
  -4   3   2 152.084  14.580   2
  -4   3   2 122.655  13.857   1
  -4   3   2 153.201  14.781   5
  -4   3   2 133.630  12.445   6
  -4   3   2 163.482  14.370   1
   3  -3  -2 1122.69   95.67   1
  -3  -3   2 1196.86  101.75   9
   3  -3  -2 1199.95  101.44   5
   3  -3  -2 1228.01   95.01   7
   3  -3  -2 1277.74  103.28   4
   3  -3  -2 1315.58   94.91   7
   3  -3  -2 1287.76  105.77   9
  -3  -3   2 1269.82   99.03   5
   3  -3  -2 1213.20   93.79   8
   3  -3  -2 1080.67   94.64   6
  -3  -3   2 1302.32  101.66   9
   3  -3  -2 1147.77   98.29   3
  -3   3   2 1172.97   96.15   2
  -3   3   2 1208.13  100.03   5
  -3   3   2 1112.95  104.61   9
  -3   3   2 1441.05  105.75   9
  -3   3   2 1260.69   87.05  10
  -3   3   2 1096.56   94.88   1
  -3   3   2 1422.35   94.53   7
   3   3  -2 1235.63   92.52   7
  -3   3   2 1268.60   93.95   6
   2  -3  -2 779.535  62.263   3
   2  -3  -2 690.407  58.699   7
  -2  -3   2 731.092  62.962   9
   2  -3  -2 625.746  64.601   5
   2  -3  -2 692.521  59.292   1
  -2  -3   2 744.012  57.403   7
   2  -3  -2 781.491  59.296   1
  -2  -3   2 781.766  57.087   1
   2  -3  -2 739.989  58.819   7
   2  -3  -2 721.150  66.368   9
   2  -3  -2 730.689  59.261   2
  -2  -3   2 740.886  61.251   5
   2  -3  -2 728.885  59.712   6
   2  -3  -2 704.297  58.267   8
  -2  -3   2 688.495  62.933   9
  -2  -3   2 773.959  57.395   1
  -2   3   2 709.606  61.043   3
  -2   3   2 806.244  57.537   8
   2   3  -2 776.535  59.255   3
   2   3  -2 799.351  57.131   6
   2   3  -2 722.244  59.761   3
   2   3  -2 757.218  56.660   6
  -2   3   2 752.705  59.548   7
  -2   3   2 838.867  54.228  10
   2   3  -2 770.282  57.136   7
   2   3  -2 745.550  62.803   9
  -2   3   2 861.034  62.149   5
  -2   3   2 718.207  58.485   7
   2   3  -2 685.904  59.248   2
  -2   3   2 770.722  59.872   1
  -2   3   2 788.862  59.463   2
   2   3  -2 799.309  57.225   1
   2   3  -2 769.326  63.260   9
  -2   3   2 793.989  59.814   6
   2   3  -2 792.209  62.376   4
   1  -3  -2 9069.21  675.04   3
  -1  -3   2 7894.84  646.09   1
   1  -3  -2 7640.00  643.87   6
  -1  -3   2 8527.22  646.16   1
   1  -3  -2 8552.15  659.34   2
   1  -3  -2 8140.65  647.13   1
   1  -3  -2 9054.59  649.95   8
   1  -3  -2 7767.49  709.98   9
  -1  -3   2 9095.15  674.12   3
   1  -3  -2 9938.72  648.00   1
  -1  -3   2 8440.76  688.37   5
  -1  -3   2 9207.31  707.87   4
   1  -3  -2 8202.20  647.04   7
  -1  -3   2 9873.81  643.93   6
  -1  -3   2 8637.90  708.47   9
  -1  -3   2 7842.57  645.76   7
  -1  -3   2 8677.78  708.45   9
  -1  -3   2 8430.85  643.06   6
  -1   3   2 8759.84  647.41   1
  -1   3   2 7697.82  709.97   9
   1   3  -2 9433.01  674.24   3
   1   3  -2 8205.54  646.01   7
  -1   3   2 7656.87  646.97   1
  -1   3   2 8610.52  659.63   2
   1   3  -2 9448.63  708.47   9
   1   3  -2 9174.64  642.97   6
  -1   3   2 8646.74  649.60   8
   1   3  -2 7809.88  645.95   1
  -1   3   2 8583.95  644.35   6
   1   3  -2 9759.82  649.77   8
  -1   3   2 9843.16  675.31   3
   1   3  -2 8034.50  707.93   4
   1   3  -2 8658.37  642.50   6
  -1   3   2 7926.82  646.84   7
   1   3  -2 9413.58  650.22   8
   1   3  -2 9999.99  708.89   9
  -1   3   2 7388.54  646.71   7
   0  -3   2 621.742  49.099   7
   0  -3  -2 639.236  51.324   3
   0  -3  -2 609.501  49.234   2
   0  -3   2 629.830  49.424   1
   0  -3   2 705.177  49.325   6
   0  -3  -2 644.820  49.896   7
   0  -3   2 650.603  51.427   3
   0  -3  -2 574.138  54.899   9
   0  -3   2 525.306  54.226   9
   0  -3  -2 600.036  49.057   8
   0  -3  -2 702.440  49.524   6
   0  -3  -2 759.160  50.820   1
   0  -3   2 630.334  49.448   1
   0  -3   2 615.699  53.762   4
   0  -3  -2 587.581  54.324   4
   0  -3  -2 547.308  55.388   9
   0  -3   2 656.090  48.689   6
   0  -3   2 616.661  54.584   9
   0  -3   2 638.665  48.675   8
   0  -3  -2 641.065  45.710  10
   0  -3  -2 624.090  49.429   7
   0  -3   2 639.657  49.021   8
   0  -3  -2 668.551  50.042   1
   0   3  -2 682.903  54.790   9
   0   3   2 676.377  50.106   7
   0   3  -2 615.822  49.446   1
   0   3   2 692.516  49.822   7
   0   3   2 779.508  50.520   1
   0   3   2 620.959  49.156   8
   0   3  -2 689.412  48.828   6
   0   3  -2 616.748  49.225   7
   0   3  -2 624.701  48.979   8
   0   3   2 652.648  52.441   5
   0   3   2 670.868  45.752  10
   0   3  -2 669.425  49.455   8
   0   3   2 612.191  51.378   3
   0   3  -2 588.589  51.364   3
   0   3  -2 608.345  54.094   4
   0   3   2 703.698  49.600   6
   0   3  -2 566.310  54.233   9
   0   3   2 714.489  50.575   1
   0   3  -2 533.177  49.328   1
  -1  -3  -2 1228.77  110.68   1
  -1  -3  -2 1523.83  115.14   3
   1  -3   2 1575.12  111.35   1
  -1  -3  -2 1510.60  110.67   7
  -1  -3  -2 1449.42  109.97   6
   1  -3   2 1593.62  122.64   9
   1  -3   2 1439.28  118.52   5
   1  -3   2 1631.97  110.71   6
   1  -3   2 1431.04  111.12   8
   1  -3   2 1590.55  122.62   9
  -1  -3  -2 1417.77  122.77   9
   1  -3   2 1413.10  110.77   8
  -1  -3  -2 1596.40  110.43   8
   1  -3   2 1368.52  110.74   7
   1  -3   2 1440.96  111.16   1
  -1  -3  -2 1289.07  110.98   7
  -1  -3  -2 1341.97  111.49   1
   1  -3   2 1349.10  115.54   3
  -1  -3  -2 1471.28  121.35   4
  -1  -3  -2 1441.73  122.66   9
  -1   3  -2 1379.09  110.99   8
   1   3   2 1475.84  121.59   4
  -1   3  -2 1346.62  111.12   1
   1   3   2 1419.01  111.05   1
  -1   3  -2 1668.69  110.10   6
   1   3   2 1508.78  111.48   7
   1   3   2 1407.93  110.16   6
  -1   3  -2 1321.31  110.73   7
  -1   3  -2 1255.47  121.81   9
   1   3   2 1375.50  115.11   3
  -1   3  -2 1503.87  111.37   8
   1   3   2 1514.40  110.78   7
  -1   3  -2 1658.89  111.68   1
   1   3   2 1567.07  110.76   8
   1   3   2 1677.05  102.58  10
  -1   3  -2 1577.47  121.99   4
   1   3   2 1293.92  122.27   9
   1   3   2 1405.15  117.61   5
  -2  -3  -2 45.1802  8.1452   9
  -2  -3  -2 34.6114  7.4763   9
   2  -3   2 59.2521  6.7594   7
  -2  -3  -2 55.5307  6.9011   7
  -2  -3  -2 30.2234  5.1168   6
  -2  -3  -2 46.4639  6.5458   4
   2  -3   2 43.1263  7.6049   9
   2  -3   2 43.4299  6.3386   6
   2  -3   2 56.3077  6.8947   8
  -2  -3  -2 37.0813  5.3142  10
   2  -3   2 44.6850  6.3088   8
  -2  -3  -2 50.8116  5.1400   2
  -2  -3  -2 56.8887  6.0313   7
   2  -3   2 49.1883  5.9479   6
   2  -3   2 46.8994  6.6158   3
  -2  -3  -2 31.2267  6.4826   1
   2  -3   2 32.4286  6.4808   5
   2  -3   2 41.8767  7.7267   9
   2  -3   2 36.3652  7.2010   4
   2  -3   2 39.5153  6.5173   1
   2   3   2 49.7343  6.6016   1
   2   3   2 39.8588  5.5970   7
   2   3   2 48.1045  5.5463  10
   2   3   2 49.8679  5.5695   8
   2   3   2 44.5911  5.7082   6
  -2   3  -2 37.6664  6.7134   1
   2   3   2 57.2833  8.4412   9
   2   3   2 37.9635  5.6304   3
  -2   3  -2 40.4639  7.1929   2
   2   3   2 35.0997  6.5820   4
  -2   3  -2 31.9033  5.8433   7
  -2   3  -2 76.7753  9.2973   9
   2   3   2 45.9245  5.9967   5
  -2   3  -2 44.9785  8.1008   9
   2   3   2 35.6311  7.2137   9
  -2   3  -2 46.1127  7.1367   1
  -2   3  -2 52.9678  6.1059   6
  -3  -3  -2 145.980  12.828  10
  -3  -3  -2 142.756  13.085   6
   3  -3   2 126.805  14.222   6
  -3  -3  -2 159.473  14.691   7
   3  -3   2 157.287  17.403   9
   3  -3   2 146.458  15.188   3
  -3  -3  -2 150.667  13.614   7
  -3  -3  -2 146.915  14.981   1
   3  -3   2 140.087  16.535   4
   3  -3   2 155.103  14.773   8
   3  -3   2 142.985  15.410   1
   3  -3   2 147.947  16.984   9
   3  -3   2 144.950  15.571   5
   3  -3   2 145.864  13.979   6
  -3  -3  -2 147.690  13.390   2
  -3  -3  -2 148.720  14.488   1
  -3  -3  -2 141.992  17.121   9
  -3  -3  -2 132.711  16.301   9
  -3   3  -2 169.944  17.651   9
   3   3   2 164.647  16.579   9
   3   3   2 145.492  14.487   5
  -3   3  -2 172.192  15.839   1
   3   3   2 170.648  14.883   1
   3   3   2 131.504  15.287   4
  -3   3  -2 181.445  16.106   2
   3   3   2 177.759  17.042   9
  -3   3  -2 144.547  15.391   1
  -3   3  -2 146.019  16.443   4
  -3   3  -2 136.905  13.884   8
  -3   3  -2 138.141  17.058   9
   3   3   2 156.736  13.520   8
   3   3   2 159.927  14.266   3
  -3   3  -2 152.730  14.668   7
  -3   3  -2 153.174  13.923   6
  -4  -3  -2 83.7350  8.7157  10
  -4  -3  -2 69.5540  7.9199   6
   4  -3   2 67.6115 11.5457   4
  -4  -3  -2 74.2539  8.8451   7
   4  -3   2 65.7523 11.9764   9
   4  -3   2 70.7533 10.1090   3
  -4  -3  -2 78.9297 10.3460   1
   4  -3   2 106.917  11.274   6
   4  -3   2 76.6353  9.8568   8
  -4  -3  -2 79.1897 11.3346   9
  -4  -3  -2 69.6531  8.4996   2
   4  -3   2 81.7313 11.9510   9
   4  -3   2 82.5465 10.7626   5
   4  -3   2 83.7533 11.2713   1
  -4  -3  -2 97.5440 10.1029   7
  -4  -3  -2 76.8570  9.5295   1
  -4  -3  -2 77.1911 12.1636   9
  -4   3  -2 52.9119 11.4838   9
   4   3   2 92.9552  9.6069   5
   4   3   2 87.1617 10.1287   1
  -4   3  -2 65.8701 10.5205   1
  -4   3  -2 85.1531 11.9634   4
  -4   3  -2 87.7080 13.2920   9
  -4   3  -2 62.1222 10.3591   2
   4   3   2 86.4042  8.8896   8
   4   3   2 67.9939  8.7775   3
  -4   3  -2 67.2355  9.4464   7
   4   3   2 64.8166 10.3748   4
  -4   3  -2 81.7322 11.2137   1
  -4   3  -2 74.4249  8.9328   6
  -5  -3  -2 324.909  25.482   1
  -5  -3  -2 297.823  29.399   9
  -5  -3  -2 250.554  21.847  10
  -5  -3  -2 248.991  23.734   2
  -5  -3  -2 244.285  22.926   7
  -5  -3  -2 255.995  27.085   9
   5  -3   2 266.997  24.447   8
   5  -3   2 286.012  25.939   3
   5  -3   2 281.649  26.032   5
  -5  -3  -2 260.189  21.754   6
  -5   3  -2 318.729  30.001   9
  -5   3  -2 274.117  23.447   6
   5   3   2 270.165  24.262   3
  -5   3  -2 263.980  25.860   1
  -5   3  -2 323.472  30.623   9
  -5   3  -2 243.495  24.404   7
  -5   3  -2 228.971  25.005   2
  -6  -3  -2 60.9971 11.4826   9
  -6  -3  -2 50.4151  7.9600  10
   6  -3   2 41.9544  9.5489   8
  -6  -3  -2 51.7412  7.5365   7
  -6  -3  -2 46.0793 12.2264   9
  -6  -3  -2 42.7664  8.8463   1
  -6  -3  -2 48.0006  8.5828   2
  -6   3  -2 45.9573  8.5574  10
  -6   3  -2 35.4377 10.1359   1
  -6   3  -2 50.4183  7.9806   6
  -6   3  -2 50.4051 13.0019   9
  -6   3  -2 31.0257  9.2579   2
  -6   3  -2 50.7797  9.6607   7
  -7  -3  -2 25.4463 10.5564   9
  -7  -3  -2 56.0404  9.5645   1
  -7  -3  -2 38.1744  7.9539  10
  -7   3  -2 27.1305  9.3071   7
  -7   3  -2 42.6408 11.3808   2
  -7   3  -2 63.2707 12.2790   1
  -8  -4   2 103.480  15.089   2
  -8   4   2 120.754  18.702   9
  -8   4   2 106.484  12.230   1
  -8   4   2 83.1262 15.0899   2
  -8   4   2 86.2260 18.3707   9
   8   4  -2 126.339  13.243   4
   7  -4  -2 380.729  33.422   8
  -7  -4   2 421.964  35.942   2
  -7   4   2 389.430  33.149   7
  -7   4   2 373.352  40.473   9
  -7   4   2 400.040  33.876   1
  -7   4   2 400.861  36.841   2
  -7   4   2 437.327  40.838   9
   7   4  -2 401.939  34.340   4
  -6  -4   2 1636.23  128.44   2
   6  -4  -2 1568.53  125.96   7
   6  -4  -2 1578.57  124.86   8
   6  -4  -2 1644.19  139.62   4
  -6   4   2 1849.98  126.80   1
  -6   4   2 1683.47  125.42   1
  -6   4   2 1737.20  125.16   7
  -6   4   2 1597.37  129.19   2
  -6   4   2 1519.35  134.36   5
  -6   4   2 1646.82  140.38   9
  -6   4   2 1495.86  140.04   9
   5  -4  -2 708.268  53.692   5
  -5  -4   2 678.364  51.062   5
   5  -4  -2 552.008  52.437   3
   5  -4  -2 676.469  56.750   4
  -5  -4   2 584.960  51.536   2
   5  -4  -2 635.494  51.227   7
   5  -4  -2 654.652  53.431   1
   5  -4  -2 635.607  49.798   8
  -5   4   2 519.921  49.889   7
  -5   4   2 679.535  54.821   5
  -5   4   2 614.772  58.588   9
  -5   4   2 681.474  58.880   9
  -5   4   2 607.692  52.285   2
  -5   4   2 661.620  51.715   1
  -5   4   2 616.921  50.998   1
   4  -4  -2 140.545  17.774   9
  -4  -4   2 160.951  14.613   2
   4  -4  -2 124.364  14.354   7
   4  -4  -2 121.745  14.822   6
   4  -4  -2 168.189  17.337   1
   4  -4  -2 143.308  13.402   8
   4  -4  -2 142.380  15.465   5
   4  -4  -2 146.019  14.898   3
   4  -4  -2 170.521  16.648   4
  -4  -4   2 143.296  12.471   5
  -4   4   2 152.167  14.971   2
   4   4  -2 147.482  12.135   7
  -4   4   2 131.771  15.256   5
  -4   4   2 142.325  15.242   1
  -4   4   2 166.136  19.165   9
  -4   4   2 149.107  15.229   1
  -4   4   2 164.072  18.624   9
  -4   4   2 151.638  13.861   6
  -4   4   2 119.164  13.781   7
   4   4  -2 156.615  11.858   7
   3  -4  -2 5.59962 5.21383   1
  -3  -4   2 9.13548 2.93807   9
   3  -4  -2 7.55433 3.60114   8
  -3  -4   2 9.68887 3.59342   9
   3  -4  -2 10.4052  5.9936   5
   3  -4  -2 4.74897 4.05681   4
  -3  -4   2 5.50969 3.14017   5
   3  -4  -2 19.6824  4.9932   3
   3  -4  -2 -2.5946  6.4148   9
   3  -4  -2 26.0245  5.4807   7
   3  -4  -2 8.58181 5.16947   6
   3  -4  -2 8.67352 4.61595   7
  -3   4   2 4.91464 6.09647   9
  -3   4   2 -0.8072  5.3763   9
   3   4  -2 5.53483 2.12629   1
  -3   4   2 3.67719 2.95852  10
  -3   4   2 5.28690 5.18587   1
  -3   4   2 10.0747  4.3037   6
  -3   4   2 1.34085 3.58393   2
  -3   4   2 1.63649 2.90060   3
  -3   4   2 7.47402 4.00900   5
  -3   4   2 5.46696 3.32241   7
  -2  -4   2 4021.14  272.93   6
  -2  -4   2 3069.15  299.96   9
  -2  -4   2 3284.62  273.29   1
  -2  -4   2 3768.08  274.08   7
   2  -4  -2 3180.65  274.97   7
   2  -4  -2 3915.02  275.64   7
  -2  -4   2 3763.66  292.08   5
   2  -4  -2 3755.55  275.53   6
  -2  -4   2 3461.37  273.97   1
  -2  -4   2 3834.51  300.20   9
   2  -4  -2 3691.97  279.75   2
   2  -4  -2 3425.16  303.73   9
   2  -4  -2 3659.88  301.10   4
   2  -4  -2 3591.42  287.87   3
   2  -4  -2 4181.65  275.95   8
   2  -4  -2 3162.18  295.27   5
   2   4  -2 3596.96  273.54   1
  -2   4   2 3850.07  275.34   6
   2   4  -2 4092.04  299.63   4
  -2   4   2 3555.61  275.92   7
  -2   4   2 3203.35  275.25   1
  -2   4   2 3604.81  254.07  10
  -2   4   2 3846.61  292.40   5
   2   4  -2 3397.85  271.70   6
  -2   4   2 3672.72  287.08   3
  -2   4   2 3747.75  275.11   8
   2   4  -2 3613.56  273.47   7
  -2   4   2 3423.05  275.94   1
  -2   4   2 4016.73  275.29   7
   2   4  -2 3470.78  285.64   3
   2   4  -2 3442.78  300.69   9
  -2   4   2 4189.00  304.33   9
  -2   4   2 4034.33  280.07   2
   1  -4  -2 285.106  26.773   7
  -1  -4   2 329.267  27.006   3
   1  -4  -2 282.802  28.867   4
   1  -4  -2 305.675  31.401   9
  -1  -4   2 327.970  27.755   4
  -1  -4   2 334.907  29.155   9
   1  -4  -2 350.949  28.246   1
   1  -4  -2 373.745  32.219   5
  -1  -4   2 358.485  28.278   5
   1  -4  -2 296.843  27.075   7
  -1  -4   2 358.348  29.166   9
   1  -4  -2 311.410  27.836   6
   1  -4  -2 304.956  26.398   8
  -1  -4   2 325.017  25.553   7
   1  -4  -2 303.790  28.163   3
   1  -4  -2 333.237  27.885   1
   1  -4  -2 354.727  26.070   2
  -1  -4   2 294.220  25.048   6
  -1  -4   2 322.502  25.881   1
  -1  -4   2 305.183  25.903   1
  -1  -4   2 322.206  26.195   6
   1   4  -2 307.287  25.948   8
   1   4  -2 302.997  25.154   8
   1   4  -2 332.376  25.984   6
  -1   4   2 358.935  25.003  10
   1   4  -2 378.697  25.474   6
   1   4  -2 355.533  28.984   9
   1   4  -2 313.894  27.236   3
   1   4  -2 293.531  28.317   4
  -1   4   2 346.681  32.170   9
   1   4  -2 298.552  25.928   1
  -1   4   2 288.978  28.269   3
  -1   4   2 311.617  27.544   1
   1   4  -2 335.043  29.374   9
  -1   4   2 319.797  28.008   5
   1   4  -2 345.958  25.881   7
  -1   4   2 338.646  26.237   2
  -1   4   2 309.977  26.221   8
  -1   4   2 317.970  27.262   7
  -1   4   2 310.135  27.475   1
  -1   4   2 324.931  27.137   7
   0  -4   2 2795.31  247.61   9
   0  -4   2 2765.93  246.83   4
   0  -4   2 2655.99  225.47   1
   0  -4  -2 3334.45  226.42   7
   0  -4   2 2887.94  225.61   8
   0  -4  -2 2775.38  249.07   9
   0  -4   2 2710.46  223.73   6
   0  -4  -2 3358.98  227.19   1
   0  -4   2 2832.84  225.20   7
   0  -4   2 3123.73  248.02   9
   0  -4  -2 3463.57  247.75   4
   0  -4   2 2992.12  224.69   6
   0  -4  -2 3062.54  226.17   8
   0  -4  -2 2668.18  225.66   7
   0  -4   2 3144.49  225.84   1
   0  -4   2 3076.01  226.03   8
   0  -4   2 3043.61  240.74   5
   0  -4  -2 2782.36  208.60  10
   0  -4  -2 3193.24  226.51   1
   0  -4   2 3325.25  235.47   3
   0  -4  -2 3156.89  229.01   2
   0  -4  -2 2834.67  224.71   6
   0   4   2 2877.60  226.70   1
   0   4   2 3168.95  240.18   5
   0   4  -2 2823.80  225.89   1
   0   4  -2 2989.34  247.63   9
   0   4   2 3185.80  235.42   3
   0   4  -2 2488.70  235.03   3
   0   4  -2 2887.52  247.95   9
   0   4  -2 2944.92  226.06   8
   0   4   2 2720.92  226.25   1
   0   4  -2 3230.66  247.50   4
   0   4   2 2825.51  226.23   8
   0   4   2 3144.82  226.49   7
   0   4   2 3089.55  226.09   7
   0   4  -2 3276.31  225.66   7
   0   4  -2 2962.11  223.88   6
   0   4   2 2933.28  225.15   6
   0   4  -2 3048.60  226.74   8
   0   4  -2 3118.58  225.69   1
   0   4  -2 3293.55  224.76   6
  -1  -4  -2 314.077  29.347   4
  -1  -4  -2 307.281  27.826   1
  -1  -4  -2 307.249  26.480   6
   1  -4   2 345.933  30.867   9
   1  -4   2 349.245  29.558   5
   1  -4   2 288.739  29.786   4
   1  -4   2 298.970  30.370   9
   1  -4   2 329.620  27.587   1
   1  -4   2 330.867  26.886   8
   1  -4   2 329.339  27.593   1
  -1  -4  -2 289.999  27.205   7
   1  -4   2 335.880  27.212   6
  -1  -4  -2 356.145  27.693   3
  -1  -4  -2 309.186  26.724   7
  -1  -4  -2 304.077  25.803   8
   1  -4   2 300.212  26.731   7
  -1  -4  -2 327.930  26.287   8
  -1  -4  -2 332.128  31.580   9
  -1  -4  -2 402.333  31.667   9
  -1  -4  -2 327.129  24.934  10
   1  -4   2 318.891  26.541   8
   1  -4   2 370.705  28.570   3
  -1  -4  -2 299.307  29.287   4
  -1  -4  -2 313.585  27.306   1
   1   4   2 359.067  26.458   8
  -1   4  -2 291.626  30.446   9
   1   4   2 314.727  30.973   9
   1   4   2 312.453  27.453   1
   1   4   2 329.159  25.045  10
   1   4   2 321.783  27.706   7
   1   4   2 364.224  30.146   4
  -1   4  -2 371.066  27.419   8
   1   4   2 336.543  28.443   5
   1   4   2 328.733  27.803   3
   1   4   2 358.762  27.262   7
  -1   4  -2 356.760  27.018   8
  -1   4  -2 304.702  29.935   4
  -1   4  -2 296.674  27.249   1
  -1   4  -2 374.166  26.657   6
  -1   4  -2 361.077  28.207   1
  -1   4  -2 330.063  27.083   7
   1   4   2 355.183  27.233   6
   2  -4   2 9.96168 4.77446   4
  -2  -4  -2 8.37464 3.06718   6
   2  -4   2 5.08365 4.35074   1
  -2  -4  -2 4.58742 3.60678   4
   2  -4   2 2.00671 2.95930   3
   2  -4   2 8.30549 4.16775   8
   2  -4   2 5.04389 3.15902   6
   2  -4   2 5.73798 3.43454   7
  -2  -4  -2 6.44637 4.57732   9
  -2  -4  -2 0.62109 3.12592   7
  -2  -4  -2 5.47046 3.05845   7
   2  -4   2 14.3254  5.4716   9
  -2  -4  -2 7.58955 3.31519  10
  -2  -4  -2 4.01211 1.60269   2
  -2  -4  -2 -1.2116  3.3779   1
  -2  -4  -2 5.90652 4.73602   9
   2  -4   2 3.94118 2.96295   6
   2  -4   2 5.51716 3.69267   8
   2  -4   2 4.32587 4.09978   5
   2   4   2 6.45515 2.68008  10
  -2   4  -2 4.56618 4.26893   2
  -2   4  -2 8.62729 3.83301   7
  -2   4  -2 0.48895 4.77593   8
   2   4   2 8.27313 3.20589   8
   2   4   2 6.60965 2.95232   3
  -2   4  -2 10.4847  4.8498   4
   2   4   2 4.31967 4.34740   9
   2   4   2 2.95402 3.48623   7
  -2   4  -2 5.90531 5.23009   9
   2   4   2 2.76747 3.37286   1
  -2   4  -2 4.57749 3.97207   1
  -2   4  -2 6.02630 3.22540   6
   2   4   2 7.28162 3.28886   5
  -2   4  -2 1.48886 5.02014   9
  -2   4  -2 16.2516  5.2778   1
   2   4   2 3.26126 3.95678   4
   3  -4   2 158.419  16.675   3
  -3  -4  -2 172.970  14.452   2
   3  -4   2 156.328  16.547   1
  -3  -4  -2 171.405  16.002   1
   3  -4   2 169.504  17.806   5
   3  -4   2 143.405  17.998   9
  -3  -4  -2 184.057  14.608  10
  -3  -4  -2 193.670  16.387   7
  -3  -4  -2 160.012  16.615   1
   3  -4   2 169.188  16.450   6
   3  -4   2 156.557  15.379   6
   3  -4   2 147.743  15.801   8
  -3  -4  -2 192.428  15.413   7
  -3  -4  -2 172.616  14.738   6
   3  -4   2 166.081  19.027   9
  -3  -4  -2 159.856  18.529   9
  -3  -4  -2 178.504  19.414   9
   3  -4   2 182.521  19.135   4
  -3   4  -2 142.291  18.411   9
  -3   4  -2 160.204  15.509   6
   3   4   2 167.201  15.755   3
   3   4   2 178.145  18.221   9
  -3   4  -2 165.112  16.949   2
  -3   4  -2 143.510  15.527   8
  -3   4  -2 170.077  18.516   4
  -3   4  -2 172.255  19.550   9
   3   4   2 165.029  16.054   5
   3   4   2 185.166  16.540   1
   3   4   2 165.221  17.290   4
  -3   4  -2 183.905  16.594   7
   3   4   2 193.928  15.010   8
  -3   4  -2 166.206  17.011   1
  -4  -4  -2 1576.40  117.45   1
   4  -4   2 1428.66  118.52   1
   4  -4   2 1443.92  130.64   9
  -4  -4  -2 1462.19  129.14   9
  -4  -4  -2 1691.69  117.67   7
  -4  -4  -2 1410.75  117.78   1
   4  -4   2 1379.18  129.85   4
  -4  -4  -2 1407.31  118.13   2
  -4  -4  -2 1630.76  108.17  10
   4  -4   2 1487.90  118.03   8
  -4  -4  -2 1860.59  131.70   9
   4  -4   2 1442.28  122.81   3
  -4  -4  -2 1498.16  115.04   6
  -4  -4  -2 1481.11  116.45   7
   4  -4   2 1654.62  125.86   5
  -4   4  -2 1566.29  121.10   2
  -4   4  -2 1721.83  116.73   6
   4   4   2 1426.04  128.14   4
  -4   4  -2 1514.80  117.85   7
   4   4   2 1574.30  123.74   5
  -4   4  -2 1257.43  129.89   9
  -4   4  -2 1587.69  129.76   4
  -4   4  -2 1529.11  118.74   1
  -4   4  -2 1538.61  131.01   9
   4   4   2 1655.66  121.84   3
  -5  -4  -2 405.825  38.672   9
  -5  -4  -2 384.013  34.760   1
  -5  -4  -2 426.072  31.838   6
  -5  -4  -2 429.263  31.532  10
   5  -4   2 387.252  35.096   8
   5  -4   2 393.464  37.157   5
  -5  -4  -2 426.792  34.131   2
  -5  -4  -2 432.608  33.365   7
   5  -4   2 371.326  36.541   3
  -5  -4  -2 408.206  40.425   9
  -5   4  -2 452.786  37.059   2
  -5   4  -2 398.043  36.351   1
  -5   4  -2 331.355  39.716   9
  -5   4  -2 383.002  35.100   7
  -5   4  -2 377.619  33.767   6
   5   4   2 459.587  35.484   3
  -6  -4  -2 61.1740  9.1577  10
  -6  -4  -2 81.5423  9.3009   7
  -6  -4  -2 65.9938 12.3687   9
  -6  -4  -2 81.9048 11.0585   1
   6  -4   2 87.4699 12.3265   8
  -6  -4  -2 89.3031 15.4347   9
  -6   4  -2 59.3452  9.6367   6
  -6   4  -2 67.9678 11.6046   7
  -6   4  -2 65.5080 12.7786   1
  -6   4  -2 53.1431 14.1724   9
  -6   4  -2 70.1783 12.8550   2
  -7  -4  -2 61.7330  9.4315  10
  -7  -4  -2 77.2856 11.0030   1
  -7  -4  -2 69.3057 13.7601   9
  -7   4  -2 68.5696 13.1863   1
  -7   4  -2 50.2780 13.0555   2
  -7   4  -2 64.7587 12.4756   7
  -8  -5   2 40.1746 10.3907   2
   8  -5  -2 62.6815  9.1009   8
  -8   5   2 46.8925 11.6709   2
  -8   5   2 26.7810 11.8363   9
  -8   5   2 50.8136  8.8545   7
   8   5  -2 35.0562  7.2882   4
  -8   5   2 39.1483  8.4802   1
  -7  -5   2 608.170  49.391   2
   7  -5  -2 551.837  47.223   8
  -7   5   2 556.004  47.108   7
  -7   5   2 562.206  47.774   1
  -7   5   2 628.794  57.369   9
  -7   5   2 567.676  56.223   9
  -7   5   2 555.661  50.248   2
   7   5  -2 604.565  49.075   4
   6  -5  -2 312.785  27.244   8
  -6  -5   2 317.044  28.517   2
   6  -5  -2 338.774  29.163   7
  -6   5   2 304.563  27.651   7
  -6   5   2 301.259  27.913   1
  -6   5   2 364.805  35.838   9
  -6   5   2 277.233  30.785   5
  -6   5   2 325.135  29.704   2
  -6   5   2 345.205  35.102   9
   5  -5  -2 90.2591 11.1711   3
   5  -5  -2 88.0940 11.2357   7
   5  -5  -2 68.7264 12.8623   1
   5  -5  -2 77.2415 12.8510   4
   5  -5  -2 68.2663  9.3778   8
   5  -5  -2 79.2406 11.0570   5
  -5  -5   2 86.6516  8.4008   5
  -5   5   2 69.4516 10.7834   2
  -5   5   2 82.0870 11.4428   1
   5   5  -2 85.2488  7.5981   7
  -5   5   2 85.3600 14.9823   9
  -5   5   2 85.0434 10.5230   7
  -5   5   2 83.1120 11.9869   5
  -5   5   2 83.3332 15.4962   9
  -5   5   2 80.3184 11.9036   1
   5   5  -2 87.4895  7.8177   7
   4  -5  -2 149.273  16.992   1
  -4  -5   2 137.325  12.293   5
   4  -5  -2 127.265  18.054   9
   4  -5  -2 120.855  12.925   8
   4  -5  -2 117.720  15.287   4
   4  -5  -2 109.490  13.817   3
   4  -5  -2 133.636  14.253   7
  -4  -5   2 152.913  14.023   5
   4  -5  -2 134.611  15.493   6
  -4  -5   2 139.625  12.848   9
   4  -5  -2 146.487  16.443   5
  -4   5   2 156.906  15.969   1
  -4   5   2 128.366  13.827   6
  -4   5   2 109.573  17.725   9
  -4   5   2 139.831  14.273   2
  -4   5   2 156.267  18.976   9
   4   5  -2 125.877  11.422   7
   4   5  -2 138.041  12.302   7
  -4   5   2 154.008  13.412   3
  -4   5   2 141.919  14.117   7
  -4   5   2 103.465  14.328   5
   3  -5  -2 189.211  19.760   5
  -3  -5   2 159.931  11.950   1
   3  -5  -2 143.035  15.858   3
   3  -5  -2 213.109  17.589   4
   3  -5  -2 120.998  14.902   7
   3  -5  -2 139.071  16.577   6
   3  -5  -2 133.445  19.552   9
   3  -5  -2 184.222  15.041   8
  -3  -5   2 135.432  14.576   9
   3  -5  -2 143.700  16.708   1
  -3  -5   2 157.723  15.218   5
   3   5  -2 157.543  13.509   4
  -3   5   2 116.604  15.060   5
  -3   5   2 160.841  19.377   9
  -3   5   2 153.313  13.771  10
  -3   5   2 151.240  12.885   8
  -3   5   2 134.200  14.933   3
  -3   5   2 126.700  15.949   1
  -3   5   2 133.976  14.748   7
  -3   5   2 131.775  15.595   1
   3   5  -2 162.528  13.035   1
  -3   5   2 198.216  19.597   9
  -3   5   2 158.802  16.230   6
   3   5  -2 132.864  12.925   3
   3   5  -2 152.551  13.200   7
  -3   5   2 182.980  15.363   2
   2  -5  -2 188.827  24.624   1
   2  -5  -2 250.986  25.673   6
  -2  -5   2 316.515  23.407   7
   2  -5  -2 307.423  30.232   9
   2  -5  -2 257.143  23.726   8
  -2  -5   2 305.128  25.727   9
  -2  -5   2 281.073  21.992   6
  -2  -5   2 331.330  25.589   5
  -2  -5   2 275.209  23.657   1
   2  -5  -2 293.357  26.354   4
   2  -5  -2 272.718  24.757   7
   2  -5  -2 270.443  24.640   7
  -2  -5   2 270.285  22.219   1
  -2  -5   2 274.180  25.296   9
   2  -5  -2 257.271  29.430   5
   2  -5  -2 269.162  26.093   3
  -2  -5   2 278.687  21.313   6
  -2   5   2 250.074  25.390   6
   2   5  -2 311.183  24.665   4
   2   5  -2 296.883  24.341   3
   2   5  -2 246.530  22.346   7
  -2   5   2 288.347  25.405   7
  -2   5   2 294.925  23.665   2
   2   5  -2 311.202  25.038   9
  -2   5   2 240.563  25.066   3
  -2   5   2 246.991  28.819   9
   2   5  -2 306.066  22.877   1
  -2   5   2 244.186  22.031  10
  -2   5   2 247.471  24.701   1
  -2   5   2 267.326  22.967   8
   2   5  -2 268.647  26.602   9
  -2   5   2 269.521  24.135   7
  -2   5   2 252.164  25.403   1
  -2   5   2 295.241  25.229   5
   1  -5  -2 1143.82   95.93   7
   1  -5  -2 1052.95   96.40   1
  -1  -5   2 1408.41   95.55   6
   1  -5  -2 1209.19   96.84   6
  -1  -5   2 1249.73   93.64   6
   1  -5  -2 1334.00   95.69   8
   1  -5  -2 1266.70  104.89   4
  -1  -5   2 1361.31   95.08   1
  -1  -5   2 1402.25  105.16   9
  -1  -5   2 1155.65  101.70   5
  -1  -5   2 1097.78   98.68   3
   1  -5  -2 1194.10  100.30   3
   1  -5  -2 1181.77   96.08   2
   1  -5  -2 1324.24   96.75   7
   1  -5  -2 1151.58   95.39   8
  -1  -5   2 1277.88  104.71   9
   1  -5  -2 1299.57  107.66   9
   1  -5  -2 1186.71   97.06   1
   1  -5  -2 1124.27  104.84   5
  -1  -5   2 1310.11   95.30   1
  -1  -5   2 1380.25   94.52   7
   1   5  -2 1261.31  103.98   4
   1   5  -2 1347.60   94.93   7
   1   5  -2 1353.05   93.94   6
  -1   5   2 1180.25   96.01   7
   1   5  -2 1272.57   94.82   6
  -1   5   2 1129.03   95.25   8
  -1   5   2 1170.64   96.32   7
  -1   5   2 1280.69   96.28   2
   1   5  -2 1260.46   99.48   3
   1   5  -2 1377.15   94.51   8
   1   5  -2 1377.93  105.60   9
   1   5  -2 1146.64   95.21   8
  -1   5   2 1168.40  101.30   5
  -1   5   2 1213.33   88.59  10
   1   5  -2 1182.29   94.94   1
  -1   5   2 1120.99   96.60   1
   1   5  -2 1390.74  104.67   9
  -1   5   2 1286.49  108.25   9
  -1   5   2 1120.87  100.30   3
  -1   5   2 1183.01   96.59   1
   0  -5  -2 28.4666  5.1392  10
   0  -5   2 30.4283  4.4753   7
   0  -5  -2 25.2596  2.9453   2
   0  -5   2 24.9957  3.8535   8
   0  -5  -2 23.4482  5.2221   7
   0  -5  -2 17.9881  5.7709   1
   0  -5   2 24.8699  5.0403   3
   0  -5  -2 26.1167  5.0897   3
   0  -5   2 26.4897  5.3837   4
   0  -5  -2 26.5061  5.2432   8
   0  -5   2 27.3378  5.1304   1
   0  -5   2 18.3493  4.0430   8
   0  -5  -2 16.0397  4.5461   8
   0  -5  -2 22.1842  7.8156   9
   0  -5  -2 19.8296  5.2355   6
   0  -5   2 20.3849  3.8047   6
   0  -5  -2 19.0993  5.5831   1
   0  -5  -2 20.0988  5.0877   7
   0  -5   2 16.9085  4.7073   1
   0  -5   2 21.7874  6.3428   9
   0  -5   2 17.5164  5.0137   6
   0  -5   2 26.4228  6.3899   9
   0  -5  -2 29.3889  5.7996   4
   0  -5   2 30.7234  5.9184   5
   0   5   2 25.7725  3.2294   2
   0   5  -2 20.7386  4.9816   1
   0   5   2 25.9775  8.4069   9
   0   5  -2 14.4033  5.0483   8
   0   5   2 32.8674  6.2752   7
   0   5  -2 21.3746  4.6787   7
   0   5   2 34.0758  6.6816   6
   0   5  -2 32.3348  5.7623   8
   0   5  -2 34.3934  4.4855   6
   0   5  -2 25.8725  6.1126   9
   0   5   2 20.0817  5.1719   3
   0   5   2 28.9162  5.2217   5
   0   5   2 32.5030  5.1577   8
   0   5  -2 14.7379  5.2703   4
   0   5   2 16.9758  5.7122   1
   0   5  -2 17.5635  4.6712   6
   0   5  -2 24.3915  5.3824   3
   0   5  -2 25.7770  6.7343   9
   0   5   2 25.7936  5.5333   7
   0   5   2 25.9070  5.0919  10
   1  -5   2 8.84325 4.18356   1
   1  -5   2 7.99007 3.15411   6
   1  -5   2 10.4407  3.6021   7
  -1  -5  -2 10.2214  4.5821   4
  -1  -5  -2 3.31589 3.11778   6
   1  -5   2 3.16258 4.18972   8
  -1  -5  -2 3.71793 2.69413   8
   1  -5   2 -0.4700  3.5792   8
  -1  -5  -2 7.83849 3.43286  10
  -1  -5  -2 8.20164 4.44280   1
  -1  -5  -2 2.39677 3.02092   7
   1  -5   2 3.17109 3.44651   6
   1  -5   2 6.92497 5.48213   9
  -1  -5  -2 1.57754 5.18948   9
  -1  -5  -2 2.53363 2.64480   3
   1  -5   2 4.43293 3.31297   3
  -1  -5  -2 4.49764 5.15446   9
  -1  -5  -2 3.15507 3.23073   7
   1  -5   2 1.58330 4.28771   4
  -1  -5  -2 0.24700 4.07065   1
   1  -5   2 10.0807  4.2162   1
   1  -5   2 9.12348 4.91214   9
   1  -5   2 8.23851 4.68646   5
  -1   5  -2 16.2427  4.5663   6
   1   5   2 4.64958 3.18357   3
  -1   5  -2 7.12262 5.02893   4
   1   5   2 9.63555 4.20157   6
  -1   5  -2 6.43102 3.60443   7
  -1   5  -2 3.66767 3.78987   1
   1   5   2 1.01837 3.08577   8
  -1   5  -2 4.43171 4.59074   9
   1   5   2 3.68307 3.71558   7
   1   5   2 2.46898 2.85488   5
  -1   5  -2 3.58201 3.35155   3
   1   5   2 8.78043 5.79907   9
  -1   5  -2 7.67094 4.73307   8
  -1   5  -2 12.0465  4.2539   8
   1   5   2 7.66564 3.32840  10
  -1   5  -2 7.36337 3.33119   6
   1   5   2 6.13775 3.92160   1
   1   5   2 7.23502 3.71893   7
  -2  -5  -2 1498.34  113.30   7
  -2  -5  -2 1553.51  114.14   7
  -2  -5  -2 1492.99  105.02  10
   2  -5   2 1494.54  114.84   1
   2  -5   2 1677.26  126.85   9
  -2  -5  -2 1548.72  112.58   6
  -2  -5  -2 1450.93  126.21   9
  -2  -5  -2 1336.94  126.28   9
   2  -5   2 1522.31  119.14   3
  -2  -5  -2 1496.80  114.87   1
   2  -5   2 1463.41  125.47   4
   2  -5   2 1397.48  114.04   8
  -2  -5  -2 1390.92  123.55   4
   2  -5   2 1323.35  113.41   6
   2  -5   2 1519.78  122.25   5
  -2   5  -2 1525.40  126.82   9
  -2   5  -2 1305.67  125.19   4
   2   5   2 1357.90  117.94   3
   2   5   2 1606.15  126.23   9
  -2   5  -2 1617.91  126.63   9
  -2   5  -2 1314.15  113.72   8
  -2   5  -2 1520.55  114.75   1
  -2   5  -2 1449.20  114.16   8
  -2   5  -2 1529.10  115.38   1
  -2   5  -2 1561.31  113.10   6
  -2   5  -2 1448.44  119.38   3
  -2   5  -2 1664.31  117.20   2
   2   5   2 1512.91  124.68   4
   2   5   2 1622.67  115.01   7
   2   5   2 1448.88  114.17   1
  -2   5  -2 1655.48  114.47   7
   2   5   2 1470.25  120.46   5
   2   5   2 1438.73  113.12   8
   3  -5   2 133.389  14.719   1
   3  -5   2 149.596  13.947   8
  -3  -5  -2 136.703  13.432   7
  -3  -5  -2 134.951  17.054   9
  -3  -5  -2 147.975  12.894   7
   3  -5   2 123.174  15.866   4
   3  -5   2 126.294  13.979   3
   3  -5   2 180.250  18.266   9
   3  -5   2 121.281  13.031   6
  -3  -5  -2 152.433  12.581  10
  -3  -5  -2 141.709  11.169   2
  -3  -5  -2 117.437  14.056   1
   3  -5   2 148.163  14.290   6
   3  -5   2 89.5638 14.1811   5
  -3  -5  -2 139.088  11.957   6
  -3  -5  -2 141.622  16.455   9
  -3  -5  -2 112.180  13.135   1
   3  -5   2 117.074  16.330   9
   3   5   2 132.269  14.640   4
  -3   5  -2 132.489  17.217   9
  -3   5  -2 116.892  13.495   7
   3   5   2 126.738  12.950   3
   3   5   2 141.713  13.426   5
   3   5   2 119.568  13.407   1
  -3   5  -2 94.5369 13.6299   2
   3   5   2 138.238  16.171   9
  -3   5  -2 127.894  13.552   8
  -3   5  -2 113.004  14.872   1
  -3   5  -2 127.921  14.541   1
   3   5   2 121.666  12.149   8
  -3   5  -2 133.763  13.292   6
  -3   5  -2 123.786  16.616   9
   4  -5   2 901.109  85.107   5
   4  -5   2 1076.30   83.91   3
  -4  -5  -2 1167.49   79.81   1
  -4  -5  -2 921.128  79.921   1
  -4  -5  -2 990.691  77.164   6
  -4  -5  -2 847.179  88.483   9
  -4  -5  -2 984.800  88.097   9
   4  -5   2 902.320  80.393   1
   4  -5   2 926.632  79.622   8
  -4  -5  -2 1073.75   73.46  10
  -4  -5  -2 1103.63   79.20   2
  -4  -5  -2 990.426  78.309   7
  -4   5  -2 1075.59   79.00   6
   4   5   2 984.868  86.893   4
  -4   5  -2 1141.65   81.79   1
  -4   5  -2 970.063  82.310   2
  -4   5  -2 1129.53   90.81   9
   4   5   2 1117.92   82.43   3
  -4   5  -2 996.701  80.305   7
  -4   5  -2 1032.42   89.80   9
   5  -5   2 1077.40   90.86   3
   5  -5   2 1016.12   86.54   8
  -5  -5  -2 1223.46   84.89   7
  -5  -5  -2 1058.85   79.24  10
   5  -5   2 1033.84   92.26   5
  -5  -5  -2 1019.47   86.40   1
  -5  -5  -2 1158.61   97.40   9
  -5  -5  -2 1009.26   82.71   6
  -5  -5  -2 1153.30   95.36   9
  -5   5  -2 1177.09   87.69   7
  -5   5  -2 1175.78   89.95   2
  -5   5  -2 1159.67   85.77   6
  -5   5  -2 1023.47   97.47   9
   5   5   2 1127.16   89.20   3
  -5   5  -2 1127.67   88.35   1
  -6  -5  -2 106.571  11.894  10
   6  -5   2 113.706  14.543   8
  -6  -5  -2 114.056  13.295   1
  -6  -5  -2 111.245  11.567   7
  -6  -5  -2 114.036  15.853   9
  -6  -5  -2 102.546  17.144   9
  -6   5  -2 106.017  14.552   7
  -6   5  -2 96.9153 12.7538   6
  -6   5  -2 78.9896 15.0216   1
  -6   5  -2 112.325  15.801   2
  -7  -5  -2 55.6972  9.2769  10
  -7  -5  -2 58.9623 13.1751   9
  -7  -5  -2 64.1974  9.7372   1
  -7   5  -2 44.8668 12.3404   2
  -7   5  -2 63.8348 13.8624   1
   8  -6  -2 222.658  21.611   8
  -8   6   2 179.314  28.182   9
  -8   6   2 212.184  21.518   1
  -8   6   2 219.787  21.497   7
  -8   6   2 259.216  25.834   2
   8   6  -2 192.713  20.021   4
   7  -6  -2 84.6648 11.3667   8
  -7   6   2 67.8360 12.8912   2
  -7   6   2 89.6260 17.0948   9
   7   6  -2 79.3184  8.0091   3
  -7   6   2 70.5526 10.9175   7
  -7   6   2 67.4189 11.4988   1
   7   6  -2 83.4646  9.1091   4
   6  -6  -2 35.3985  7.5775   8
   6  -6  -2 30.5172  8.1090   7
  -6   6   2 36.1727  8.7604   2
  -6   6   2 48.9114  8.4681   7
  -6   6   2 40.7298 10.2576   5
   6   6  -2 31.0160  5.0292   4
   6   6  -2 35.0448  4.5294   4
  -6   6   2 14.8986  9.8918   9
  -6   6   2 21.9405  7.7581   1
  -6   6   2 20.3578 10.8567   9
   6   6  -2 30.3486  3.8721   3
   5  -6  -2 1245.14   97.65   3
   5  -6  -2 1305.82   99.92   5
   5  -6  -2 1148.25   92.50   8
   5  -6  -2 1224.96  103.91   4
  -5  -6   2 1035.95   98.71   9
   5  -6  -2 1036.76   93.30   7
  -5   6   2 1126.08   95.07   2
  -5   6   2 1144.03  106.13   9
  -5   6   2 1299.72  106.48   9
   5   6  -2 1212.06   93.43   3
   5   6  -2 1213.57   90.57   7
  -5   6   2 1332.64   95.24   1
  -5   6   2 1247.90   99.86   5
  -5   6   2 1333.71   93.68   7
  -5   6   2 1097.95   95.21   3
   4  -6  -2 15.9301  6.9469   6
   4  -6  -2 32.5950  8.2492   4
   4  -6  -2 11.9766  7.2199   5
   4  -6  -2 41.2328 11.8321   9
  -4  -6   2 20.5428  5.9740   5
   4  -6  -2 17.8222  5.9417   7
   4  -6  -2 16.3495  5.7335   8
   4  -6  -2 21.0975  7.5119   1
  -4  -6   2 18.9163  4.9473   9
   4  -6  -2 26.5713  6.8394   3
  -4   6   2 23.2539  5.5795   3
  -4   6   2 14.0755  8.8484   9
   4   6  -2 19.5925  3.2320   3
   4   6  -2 15.8314  3.5498   4
  -4   6   2 18.0860  6.1815   5
  -4   6   2 6.67508 6.46478   1
  -4   6   2 17.5436  5.8514   2
  -4   6   2 11.0210  8.2509   9
   4   6  -2 20.8879  3.6729   4
  -4   6   2 25.1780  6.5817   7
  -4   6   2 26.2849  6.6008   6
   4   6  -2 18.1511  4.8087   7
  -3  -6   2 661.033  48.654   1
  -3  -6   2 625.816  47.953   7
   3  -6  -2 518.245  51.022   7
   3  -6  -2 646.621  50.581   8
  -3  -6   2 633.373  47.787   7
   3  -6  -2 508.555  56.236   5
   3  -6  -2 711.315  53.753   6
  -3  -6   2 673.366  48.247   1
   3  -6  -2 557.896  58.764   9
  -3  -6   2 671.989  53.848   5
  -3  -6   2 650.857  54.512   9
   3  -6  -2 593.549  55.792   4
  -3  -6   2 699.881  52.079   5
   3  -6  -2 708.873  53.810   1
  -3   6   2 651.905  53.894   5
   3   6  -2 621.861  49.011   1
  -3   6   2 623.656  58.056   9
  -3   6   2 637.077  52.333   6
  -3   6   2 602.616  52.525   1
  -3   6   2 684.915  51.511   2
  -3   6   2 693.826  52.853   1
  -3   6   2 644.760  49.226   8
   3   6  -2 562.471  53.111   4
   3   6  -2 632.326  49.587   7
  -3   6   2 561.350  46.707  10
   3   6  -2 609.218  51.225   3
  -3   6   2 734.000  59.733   9
  -3   6   2 578.914  50.785   7
  -3   6   2 615.497  53.078   3
  -2  -6   2 57.1856  6.3373   1
   2  -6  -2 44.3191  9.3859   1
   2  -6  -2 49.3710  7.6475   8
   2  -6  -2 38.7194  7.1125   8
  -2  -6   2 56.5639  6.6888   5
   2  -6  -2 41.9432  8.5328   7
   2  -6  -2 77.2820 13.8004   9
  -2  -6   2 49.7884  8.2678   9
  -2  -6   2 60.2132  5.3175   6
   2  -6  -2 51.0300 10.2819   6
   2  -6  -2 64.2495  9.0969   4
  -2  -6   2 44.3496  7.2140   7
  -2  -6   2 55.3132  5.7754   7
  -2  -6   2 65.7646  6.6567   6
   2  -6  -2 54.3811 12.2658   5
  -2  -6   2 53.9107  8.4416   5
  -2  -6   2 63.8156  8.4296   1
  -2  -6   2 68.8893  8.8156   9
   2  -6  -2 59.9951  9.8223   3
  -2   6   2 56.2092  9.2163   1
  -2   6   2 46.2241  6.8276   2
   2   6  -2 57.7257  7.7963   3
  -2   6   2 51.9568  7.8971   5
  -2   6   2 39.0366  9.2375   6
  -2   6   2 30.1349 10.2113   9
  -2   6   2 69.4487  8.2077  10
   2   6  -2 53.6872  5.7528   8
   2   6  -2 41.3572  6.8759   4
  -2   6   2 60.3399  9.1663   3
   2   6  -2 45.8753  5.1063   8
   2   6  -2 49.9382  9.8203   9
   2   6  -2 52.6262  6.8083   1
   2   6  -2 48.6650  7.4608   9
  -2   6   2 60.3373  9.7994   7
  -2   6   2 44.6662  9.4303   1
  -2   6   2 54.3800  7.1018   8
  -2   6   2 33.1394  7.2917   7
   2   6  -2 51.4285  6.6383   7
  -1  -6   2 174.127  15.644   3
   1  -6  -2 207.791  22.011   5
   1  -6  -2 178.610  16.849   7
   1  -6  -2 160.743  17.769   6
  -1  -6   2 144.758  17.068   5
  -1  -6   2 193.001  14.712   7
   1  -6  -2 147.834  17.593   1
   1  -6  -2 159.932  15.284   8
   1  -6  -2 158.270  16.783   7
  -1  -6   2 154.607  15.097   1
  -1  -6   2 137.920  16.939   9
  -1  -6   2 173.696  14.066   6
  -1  -6   2 154.515  16.132   6
   1  -6  -2 171.991  14.431   2
   1  -6  -2 183.454  17.924   4
   1  -6  -2 154.138  15.353   8
  -1  -6   2 163.875  17.362   9
   1  -6  -2 179.113  21.271   9
   1  -6  -2 169.100  17.416   1
  -1  -6   2 145.210  15.259   7
   1  -6  -2 166.490  17.161   3
   1   6  -2 158.230  18.124   9
   1   6  -2 140.953  16.419   4
  -1   6   2 187.366  17.988   1
  -1   6   2 158.592  15.539   8
   1   6  -2 157.603  15.333   1
   1   6  -2 168.502  15.229   7
   1   6  -2 175.976  14.573   6
   1   6  -2 207.820  16.166   8
  -1   6   2 152.995  17.230   3
  -1   6   2 158.598  14.470   2
  -1   6   2 138.820  14.810  10
   1   6  -2 135.858  16.697   9
   1   6  -2 168.798  14.801   8
   1   6  -2 194.181  16.998   3
  -1   6   2 130.354  16.646   1
   1   6  -2 184.085  15.988   6
  -1   6   2 195.680  17.460   7
  -1   6   2 166.858  16.274   5
  -1   6   2 174.095  16.549   7
   0  -6   2 6.20050 4.13923   6
   0  -6  -2 8.22842 3.92459   3
   0  -6  -2 6.54914 4.71133   1
   0  -6   2 3.14593 3.60823   1
   0  -6  -2 7.79495 3.87379   7
   0  -6  -2 2.78850 3.67060   6
   0  -6   2 8.30481 5.03813   9
   0  -6  -2 7.05536 4.29168   4
   0  -6   2 4.47413 3.83585   1
   0  -6   2 3.01279 2.68372   6
   0  -6  -2 0.75536 3.65040   8
   0  -6  -2 8.83848 6.42487   9
   0  -6  -2 -3.7971  3.5479   1
   0  -6  -2 -2.0306  3.5603   7
   0  -6  -2 4.94855 3.56859  10
   0  -6  -2 1.33728 3.40364   8
   0  -6   2 -0.0944  2.5305   8
   0  -6   2 7.98833 3.21217   8
   0  -6   2 6.19288 3.12921   7
   0  -6   2 2.75620 4.83815   9
   0  -6   2 2.62251 3.33668   3
   0  -6   2 6.79563 4.60280   5
   0   6   2 -1.5022  3.2821   3
   0   6   2 5.34017 4.07270   7
   0   6  -2 7.77907 4.21976   1
   0   6   2 10.0783  2.3148   2
   0   6  -2 11.0863  5.5273   9
   0   6   2 5.73173 4.74494   1
   0   6  -2 -5.0248  4.0612   8
   0   6   2 2.33592 5.56132   9
   0   6  -2 7.58095 5.42628   9
   0   6   2 7.94301 3.89503   5
   0   6  -2 11.7662  4.2394   6
   0   6  -2 -1.9338  4.0999   8
   0   6  -2 -0.8341  3.5255   3
   0   6  -2 1.57248 2.77434   6
   0   6   2 7.78269 3.65481  10
   0   6   2 7.95047 4.87565   6
   0   6   2 -1.2342  3.4872   7
   0   6  -2 4.48267 3.36405   7
   0   6  -2 3.06902 4.25437   4
   0   6   2 1.06302 3.71907   8
  -1  -6  -2 782.260  65.836  10
  -1  -6  -2 915.972  70.191   8
  -1  -6  -2 912.463  72.813   1
   1  -6   2 849.116  71.296   7
  -1  -6  -2 834.953  69.789   8
  -1  -6  -2 1070.08   82.10   9
   1  -6   2 937.637  72.013   6
   1  -6   2 849.392  78.436   4
  -1  -6  -2 1103.88   72.99   1
   1  -6   2 1016.06   75.42   3
  -1  -6  -2 991.779  74.020   3
   1  -6   2 1107.71   72.56   1
  -1  -6  -2 979.721  71.667   7
   1  -6   2 902.271  70.703   8
   1  -6   2 768.255  76.619   5
   1  -6   2 916.104  71.179   8
   1  -6   2 1059.26   80.48   9
  -1  -6  -2 860.869  77.869   4
  -1  -6  -2 806.495  71.610   7
  -1  -6  -2 870.816  70.913   6
   1  -6   2 1037.66   71.02   6
   1  -6   2 954.897  80.036   9
  -1   6  -2 946.381  79.984   9
   1   6   2 817.859  72.165   1
   1   6   2 985.373  72.344   6
   1   6   2 923.138  75.614   5
  -1   6  -2 933.398  72.094   1
   1   6   2 888.485  66.124  10
  -1   6  -2 936.898  71.849   7
   1   6   2 932.946  72.666   7
  -1   6  -2 901.515  70.672   6
   1   6   2 946.917  71.007   8
  -1   6  -2 934.362  71.487   8
  -1   6  -2 904.605  75.086   3
  -1   6  -2 938.574  71.869   6
   1   6   2 784.141  80.216   9
  -1   6  -2 865.844  71.822   8
   1   6   2 855.932  74.174   3
  -1   6  -2 959.041  79.234   4
   2  -6   2 295.332  26.450   4
  -2  -6  -2 237.650  27.030   9
  -2  -6  -2 252.427  23.849   4
  -2  -6  -2 325.471  23.760   7
   2  -6   2 251.475  25.417   5
   2  -6   2 337.861  24.656   6
  -2  -6  -2 272.927  22.364   7
  -2  -6  -2 231.705  23.594   1
  -2  -6  -2 290.390  22.494   3
  -2  -6  -2 240.944  20.892  10
   2  -6   2 244.067  22.648   8
  -2  -6  -2 247.312  21.786   6
  -2  -6  -2 242.323  26.676   9
   2  -6   2 327.071  28.312   9
   2  -6   2 291.455  24.682   3
   2  -6   2 248.318  23.892   1
  -2   6  -2 265.558  26.204   4
  -2   6  -2 281.463  22.619   6
  -2   6  -2 231.096  23.696   2
  -2   6  -2 212.464  22.719   8
  -2   6  -2 249.299  24.476   3
   2   6   2 241.833  24.829   4
   2   6   2 237.067  23.302   5
   2   6   2 255.604  23.806   1
   2   6   2 266.495  26.902   9
  -2   6  -2 228.622  26.360   9
   2   6   2 255.498  21.720   8
   2   6   2 260.709  23.874   7
  -2   6  -2 250.841  23.241   7
   2   6   2 253.516  23.182   3
  -2   6  -2 279.869  24.162   1
  -2   6  -2 284.421  27.762   9
   3  -6   2 339.995  29.554   8
  -3  -6  -2 348.952  27.870   6
  -3  -6  -2 316.669  30.171   1
   3  -6   2 393.522  34.482   4
   3  -6   2 367.846  30.566   6
  -3  -6  -2 349.590  29.598   1
   3  -6   2 349.057  32.761   5
   3  -6   2 335.079  34.388   9
  -3  -6  -2 373.614  35.147   9
  -3  -6  -2 376.367  29.655   7
  -3  -6  -2 337.622  33.958   9
   3  -6   2 377.705  34.985   9
  -3  -6  -2 355.889  27.006  10
   3  -6   2 314.555  30.614   1
   3  -6   2 376.429  31.718   3
   3  -6   2 305.254  28.956   6
  -3  -6  -2 336.340  28.428   7
   3   6   2 379.579  30.366   1
  -3   6  -2 313.904  28.769   6
  -3   6  -2 307.483  30.470   1
  -3   6  -2 328.907  30.833   2
   3   6   2 354.238  32.417   4
  -3   6  -2 399.318  36.130   9
  -3   6  -2 320.023  29.359   8
  -3   6  -2 372.001  35.117   9
   3   6   2 379.250  30.450   5
   3   6   2 360.493  33.585   9
  -3   6  -2 371.947  30.557   7
  -3   6  -2 290.862  30.729   3
   3   6   2 285.786  29.729   7
   3   6   2 330.708  29.809   3
   4  -6   2 492.955  42.681   8
   4  -6   2 493.609  43.987   1
   4  -6   2 535.313  45.244   3
  -4  -6  -2 544.351  49.441   9
  -4  -6  -2 445.379  47.065   9
  -4  -6  -2 457.265  42.623   1
  -4  -6  -2 517.227  38.785  10
   4  -6   2 497.199  46.445   5
  -4  -6  -2 516.068  41.055   7
  -4  -6  -2 546.483  40.004   6
  -4  -6  -2 550.715  42.292   1
  -4   6  -2 416.687  43.648   2
  -4   6  -2 607.865  50.924   9
  -4   6  -2 524.570  43.519   7
   4   6   2 552.072  43.443   3
   4   6   2 509.188  46.521   4
  -4   6  -2 560.994  44.799   1
  -4   6  -2 483.967  41.838   6
  -5  -6  -2 1.46152 4.05817   7
  -5  -6  -2 4.31709 2.41591   6
  -5  -6  -2 3.80666 4.79054  10
   5  -6   2 -5.5577  5.3489   5
  -5  -6  -2 1.57564 8.21352   9
  -5  -6  -2 5.71609 6.05775   9
  -5  -6  -2 -0.7641  5.4113   1
   5  -6   2 1.10786 5.69669   8
  -5   6  -2 3.11540 6.16814   7
  -5   6  -2 5.96504 7.05883   2
  -5   6  -2 5.29914 6.34579   1
  -5   6  -2 3.46587 5.33182   6
  -6  -6  -2 579.329  60.001   9
  -6  -6  -2 624.874  57.980   9
  -6  -6  -2 675.753  52.244   1
  -6  -6  -2 621.250  47.571  10
  -6   6  -2 723.207  56.108   1
  -6   6  -2 654.965  54.270   7
  -6   6  -2 557.273  54.497   2
  -7  -6  -2 11.9346  6.1369   1
  -7  -6  -2 7.92403 6.66199  10
  -7   6  -2 11.9376  9.4585   2
  -7   6  -2 0.79167 8.53001   1
  -8   7   2 330.637  32.421   2
  -8   7   2 339.829  29.760   7
  -8   7   2 324.417  30.165   1
   8   7  -2 263.848  27.883   4
  -8   7   2 380.081  39.698   9
   7  -7  -2 17.1643  6.8209   8
  -7   7   2 19.0809  9.0182   2
   7   7  -2 17.2022  4.9846   4
   7   7  -2 13.9144  5.9335   4
  -7   7   2 27.1374 13.7693   9
  -7   7   2 25.5760  8.5880   1
  -7   7   2 2.17603 6.06267   7
   7   7  -2 20.4600  4.4367   3
  -6  -7   2 116.511  12.253   9
  -6  -7   2 132.567  15.431   5
  -6  -7   2 130.721  12.794   9
   6  -7  -2 149.942  15.355   8
   6  -7  -2 116.976  15.812   7
  -6   7   2 128.156  16.852   1
  -6   7   2 113.816  15.809   2
  -6   7   2 153.167  16.124   7
   6   7  -2 122.919  12.924   4
  -6   7   2 142.794  22.147   9
   6   7  -2 147.375  14.157   4
   6   7  -2 129.744  11.941   3
  -5  -7   2 233.794  21.030   5
   5  -7  -2 189.286  20.178   7
   5  -7  -2 193.698  22.074   5
   5  -7  -2 212.982  21.294   3
  -5  -7   2 201.397  18.734   9
  -5  -7   2 191.715  18.586   9
   5  -7  -2 215.866  19.427   8
  -5   7   2 160.277  19.556   2
  -5   7   2 179.512  20.949   5
  -5   7   2 192.771  26.065   9
   5   7  -2 183.727  17.813   4
   5   7  -2 167.237  18.098   4
  -5   7   2 186.125  21.428   1
  -5   7   2 226.131  20.195   7
   5   7  -2 183.548  16.686   3
  -5   7   2 218.256  19.826   6
  -5   7   2 210.684  27.039   9
   4  -7  -2 43.6359 13.4794   9
   4  -7  -2 13.7951  7.6727   6
   4  -7  -2 47.4667 10.1779   4
   4  -7  -2 38.2309  8.5664   7
   4  -7  -2 42.4087  9.1444   3
   4  -7  -2 51.0909 11.9197   5
   4  -7  -2 44.2614  8.1208   8
  -4  -7   2 26.7563  7.6722   5
  -4  -7   2 33.4914  7.1159   9
   4  -7  -2 49.9275 11.5888   1
  -4   7   2 56.2841  9.7707   5
   4   7  -2 53.7826  6.8719   4
  -4   7   2 21.6875 10.7300   9
  -4   7   2 45.7447  8.0152   3
  -4   7   2 46.8886  8.6231   7
  -4   7   2 62.2499 11.0465   1
  -4   7   2 37.8947 10.1966   1
   4   7  -2 40.8391  7.3175   7
   4   7  -2 52.9415  6.1840   3
  -4   7   2 47.9991  8.1692   2
  -4   7   2 38.3031 13.0588   9
  -4   7   2 47.8661  9.1051   6
   3  -7  -2 476.912  39.721   3
   3  -7  -2 455.707  37.567   7
  -3  -7   2 371.280  33.467   1
  -3  -7   2 370.679  33.371   7
   3  -7  -2 438.249  35.748   6
   3  -7  -2 428.493  38.590   1
   3  -7  -2 371.857  43.102   9
  -3  -7   2 435.973  38.764   9
  -3  -7   2 480.052  36.715   5
   3  -7  -2 462.462  39.187   6
   3  -7  -2 513.229  41.436   4
   3  -7  -2 459.382  35.876   8
  -3  -7   2 457.159  34.647   1
  -3  -7   2 421.840  38.313   5
   3  -7  -2 440.327  43.014   5
  -3   7   2 404.859  37.824   6
  -3   7   2 432.476  34.728   8
   3   7  -2 396.238  37.522   4
  -3   7   2 452.624  36.887   7
   3   7  -2 468.383  36.871   3
   3   7  -2 367.011  34.871   7
  -3   7   2 463.795  43.732   9
  -3   7   2 428.413  38.321   5
  -3   7   2 396.986  41.920   9
  -3   7   2 408.273  38.134   1
  -3   7   2 438.416  36.169   2
   3   7  -2 436.172  34.590   1
  -3   7   2 394.517  33.312  10
  -3   7   2 414.919  38.125   3
  -3   7   2 514.758  39.298   1
  -2  -7   2 35.2527  5.3635   1
   2  -7  -2 25.8807  8.6091   6
   2  -7  -2 38.1445 11.3105   5
  -2  -7   2 27.7638  7.5123   9
   2  -7  -2 20.9562  6.9788   7
   2  -7  -2 14.8941  7.3499   1
  -2  -7   2 50.2260  7.9100   1
   2  -7  -2 28.3736  7.3172   4
   2  -7  -2 31.7633  7.9302   3
  -2  -7   2 44.7323  8.0799   5
  -2  -7   2 31.7858  4.4411   7
  -2  -7   2 38.7814  4.1816   6
   2  -7  -2 29.6484 10.6180   9
  -2  -7   2 32.7002  7.3584   9
  -2  -7   2 27.8569  5.4032   6
   2  -7  -2 35.8174  6.6276   8
  -2  -7   2 28.5095  6.2225   7
  -2   7   2 27.7747  7.0256   4
   2   7  -2 31.1880  5.6598   1
   2   7  -2 33.9993  9.1169   9
  -2   7   2 20.7250  6.3025   7
   2   7  -2 28.5162  4.9287   8
  -2   7   2 29.5056  8.0084   1
  -2   7   2 7.39387 8.40962   9
   2   7  -2 37.0558  4.8222   8
  -2   7   2 27.1426  5.4738   2
  -2   7   2 32.9943  9.2090   9
  -2   7   2 32.7814  8.5829   6
   2   7  -2 29.4337  6.5262   3
  -2   7   2 30.7922  7.7147   3
   2   7  -2 24.0064  6.0294   4
  -2   7   2 32.8343  8.7976   1
  -2   7   2 26.2557  5.8763   8
  -2   7   2 24.2398  6.4623   5
   2   7  -2 27.1921  5.6456   7
  -2   7   2 28.7584  7.8004   7
  -2   7   2 32.6156  6.7366  10
   1  -7  -2 241.678  25.899   6
  -1  -7   2 269.189  24.954   6
  -1  -7   2 245.706  23.255   1
   1  -7  -2 289.588  25.122   7
  -1  -7   2 265.028  26.620   9
   1  -7  -2 280.652  22.887   2
   1  -7  -2 347.789  28.119   1
   1  -7  -2 300.408  25.770   7
  -1  -7   2 267.886  22.055   6
   1  -7  -2 252.968  26.348   4
   1  -7  -2 297.764  30.601   9
   1  -7  -2 264.467  23.556   8
  -1  -7   2 250.365  22.648   7
  -1  -7   2 220.819  26.231   9
   1  -7  -2 263.266  30.086   5
   1  -7  -2 331.535  26.574   3
   1  -7  -2 283.760  23.317   8
  -1  -7   2 253.738  26.444   5
   1  -7  -2 285.475  26.400   1
  -1  -7   2 302.363  24.524   7
  -1  -7   2 253.451  23.764   3
   1   7  -2 284.112  26.090   4
  -1   7   2 242.953  24.712   5
  -1   7   2 267.108  22.737   2
   1   7  -2 252.295  27.815   9
  -1   7   2 246.133  26.426   4
   1   7  -2 286.768  23.971   8
  -1   7   2 290.880  23.925   8
   1   7  -2 271.516  22.754   8
   1   7  -2 276.089  23.847   1
   1   7  -2 270.763  22.605   6
  -1   7   2 295.876  23.177  10
  -1   7   2 249.262  25.678   1
   1   7  -2 333.084  24.193   7
  -1   7   2 242.292  25.750   3
  -1   7   2 235.917  24.314   7
   1   7  -2 254.144  25.206   3
   1   7  -2 318.377  26.958   9
   0  -7  -2 1420.35  115.66   6
   0  -7   2 1617.42  120.57   3
   0  -7  -2 1602.54  117.62   1
   0  -7   2 1524.14  113.57   8
   0  -7   2 1411.48  114.61   7
   0  -7   2 1474.67  115.45   7
   0  -7   2 1393.32  113.78   8
   0  -7  -2 1429.67  120.02   3
   0  -7   2 1426.71  123.58   5
   0  -7  -2 1712.22  117.76   1
   0  -7  -2 1453.97  114.18   8
   0  -7   2 1535.82  113.60   6
   0  -7  -2 1428.21  116.36   7
   0  -7   2 1275.54  114.94   1
   0  -7  -2 1368.55  114.36   8
   0  -7   2 1485.08  127.33   9
   0  -7   2 1565.08  127.45   9
   0  -7  -2 1432.43  129.13   9
   0  -7   2 1715.52  116.06   1
   0  -7   2 1517.45  115.61   6
   0  -7  -2 1427.96  126.74   5
   0  -7  -2 1490.94  116.00   7
   0   7   2 1506.68  120.92   3
   0   7   2 1647.17  115.32   2
   0   7   2 1431.86  121.93   5
   0   7  -2 1661.84  126.89   4
   0   7   2 1488.54  130.82   9
   0   7  -2 1231.27  114.30   8
   0   7  -2 1426.68  120.74   3
   0   7   2 1684.64  117.46   6
   0   7   2 1641.70  116.84   7
   0   7  -2 1434.33  113.66   6
   0   7  -2 1489.17  127.15   9
   0   7  -2 1473.34  115.20   7
   0   7   2 1516.19  107.25  10
   0   7  -2 1567.61  115.37   6
   0   7  -2 1577.16  128.28   9
   0   7  -2 1573.98  115.75   1
   0   7  -2 1591.31  116.26   8
  -1  -7  -2 425.058  30.313   8
   1  -7   2 398.991  32.663   7
   1  -7   2 343.566  31.632   8
   1  -7   2 331.408  32.927   1
  -1  -7  -2 322.385  33.397   1
   1  -7   2 360.311  34.031   3
  -1  -7  -2 334.262  32.345   7
   1  -7   2 346.685  36.893   9
  -1  -7  -2 384.053  35.321   4
  -1  -7  -2 366.707  38.676   9
   1  -7   2 334.585  35.394   5
   1  -7   2 416.891  31.947   6
  -1  -7  -2 372.541  30.047  10
  -1  -7  -2 414.655  33.192   3
   1  -7   2 424.134  31.552   8
   1  -7   2 407.519  37.416   9
   1  -7   2 407.206  33.717   6
  -1  -7  -2 441.650  30.751   8
  -1  -7  -2 398.123  33.941   1
   1  -7   2 398.232  33.280   1
  -1  -7  -2 351.820  32.042   6
   1   7   2 405.452  33.974   7
  -1   7  -2 443.167  32.834   8
  -1   7  -2 437.415  38.761   9
  -1   7  -2 432.878  33.894   1
   1   7   2 340.055  33.510   3
  -1   7  -2 450.321  38.250   9
   1   7   2 400.450  30.668  10
   1   7   2 343.596  33.236   1
   1   7   2 344.962  38.228   9
  -1   7  -2 398.919  36.638   4
  -1   7  -2 348.831  34.518   3
  -1   7  -2 420.457  32.046   6
   1   7   2 348.189  33.673   5
  -1   7  -2 471.620  34.142   6
  -1   7  -2 379.349  32.894   7
   2  -7   2 98.1132 13.5241   5
  -2  -7  -2 82.9006 14.0110   9
  -2  -7  -2 68.6790  9.3766  10
   2  -7   2 78.2789 11.5064   3
  -2  -7  -2 96.4252 10.4527   7
  -2  -7  -2 82.1331 11.9859   1
  -2  -7  -2 78.2975  9.6405   6
   2  -7   2 91.1963 11.9469   6
   2  -7   2 84.0372 14.1311   9
  -2  -7  -2 107.452   9.898   3
   2  -7   2 102.032  14.689   9
   2  -7   2 94.7553 12.4269   1
  -2  -7  -2 97.9190 11.4101   7
   2  -7   2 94.1060 10.8645   8
  -2  -7  -2 120.183  16.593   9
  -2   7  -2 102.120  12.196   2
   2   7   2 96.6415 12.3872   7
  -2   7  -2 98.5387 12.4989   3
   2   7   2 76.2867 13.2667   9
  -2   7  -2 63.4189 13.5959   9
  -2   7  -2 107.128  14.359   4
  -2   7  -2 108.563  11.110   6
   2   7   2 79.6280 10.5760   3
   2   7   2 85.5886 10.6285   5
  -2   7  -2 87.4753 11.5813   8
  -2   7  -2 107.279  12.811   1
  -2   7  -2 105.626  15.068   9
  -2   7  -2 119.829  12.400   7
   2   7   2 97.1073 12.0333   1
  -3  -7  -2 431.435  46.317   9
  -3  -7  -2 552.019  41.272   1
   3  -7   2 489.600  43.369   3
   3  -7   2 593.541  43.847   1
  -3  -7  -2 499.907  42.107   1
   3  -7   2 486.476  40.965   8
  -3  -7  -2 479.676  37.605  10
  -3  -7  -2 485.235  47.620   9
  -3  -7  -2 477.590  39.843   7
  -3  -7  -2 536.187  41.427   7
   3  -7   2 452.420  45.076   5
   3  -7   2 465.375  41.892   6
  -3  -7  -2 455.142  39.035   6
  -3   7  -2 458.785  41.693   7
  -3   7  -2 563.705  41.159   6
  -3   7  -2 477.961  42.531   1
   3   7   2 496.384  42.049   3
   3   7   2 528.721  42.556   7
   3   7   2 492.685  44.899   4
   3   7   2 507.199  42.391   5
  -3   7  -2 517.158  42.840   2
  -3   7  -2 424.278  43.174   3
  -3   7  -2 515.407  41.129   8
  -3   7  -2 548.777  48.556   9
   4  -7   2 110.905  14.721   1
  -4  -7  -2 104.251  10.921  10
   4  -7   2 83.8556 11.8332   8
  -4  -7  -2 91.2742 14.9794   9
  -4  -7  -2 91.7841  9.3297   6
  -4  -7  -2 99.0132 10.5244   7
  -4  -7  -2 85.1033 12.2948   1
   4  -7   2 96.1081 14.5472   5
  -4  -7  -2 85.0833 16.2188   9
  -4   7  -2 94.1644 13.0769   7
  -4   7  -2 101.981  17.425   9
   4   7   2 103.634  11.789   3
  -4   7  -2 65.0857 12.6968   2
  -4   7  -2 104.967  12.241   6
  -4   7  -2 87.7794 13.8552   1
  -5  -7  -2 99.4019 14.9142   9
  -5  -7  -2 87.1334  8.2163   6
   5  -7   2 73.8617 13.9862   5
  -5  -7  -2 99.8575 11.3247  10
   5  -7   2 93.0806 13.2120   8
  -5  -7  -2 110.776  10.999   7
  -5  -7  -2 88.7033 12.5892   1
  -5  -7  -2 102.730  17.300   9
  -5   7  -2 94.0920 14.2303   2
  -5   7  -2 83.4213 12.2043   6
  -5   7  -2 112.012  15.740   1
  -5   7  -2 114.632  14.948   7
  -6  -7  -2 660.480  52.347  10
  -6  -7  -2 782.232  57.438   1
  -6  -7  -2 680.534  63.473   9
  -6   7  -2 780.435  61.536   1
  -6   7  -2 609.623  59.878   2
  -8   8   2 336.590  31.228   1
  -8   8   2 278.547  31.677   2
  -7  -8   2 312.698  29.950   5
   7   8  -2 302.093  27.801   4
  -7   8   2 316.656  29.049   7
   7   8  -2 285.445  29.268   4
  -7   8   2 287.087  30.112   2
  -7   8   2 305.589  30.053   1
   6  -8  -2 27.8592  9.4781   7
  -6  -8   2 51.2943  7.2302   9
   6  -8  -2 45.8653  9.3188   8
  -6  -8   2 41.7716  9.7515   5
  -6  -8   2 40.3330  6.5714   9
  -6   8   2 53.5199 10.6048   7
   6   8  -2 42.1518  6.0664   3
  -6   8   2 29.2719 10.6141   1
  -6   8   2 41.0252 10.0892   2
   6   8  -2 52.5964  8.7666   4
  -6   8   2 45.6534 15.4100   9
   5  -8  -2 38.4490  9.8288   7
  -5  -8   2 53.7505  8.9886   9
  -5  -8   2 67.3123 10.9629   5
   5  -8  -2 63.3175  9.9962   8
   5  -8  -2 89.5585 14.3189   5
   5  -8  -2 63.0073 10.8380   3
  -5   8   2 46.7577 10.1055   6
  -5   8   2 58.2562 13.4690   1
   5   8  -2 56.1192  7.3876   3
  -5   8   2 57.8325 11.8238   5
  -5   8   2 68.9225 11.1172   7
  -5   8   2 56.1258 10.3443   2
   5   8  -2 63.1707  9.1718   4
  -5   8   2 51.2197 14.9038   9
  -4  -8   2 2156.95  187.67   9
   4  -8  -2 1824.49  186.49   5
   4  -8  -2 2130.59  172.77   8
   4  -8  -2 2309.89  176.44   1
  -4  -8   2 2138.89  168.95   1
  -4  -8   2 2423.91  184.14   5
   4  -8  -2 2153.11  173.67   7
   4  -8  -2 2487.56  182.46   3
  -4   8   2 2183.85  193.12   9
  -4   8   2 2136.72  175.58   2
  -4   8   2 2165.43  173.33   6
   4   8  -2 2483.94  187.37   4
  -4   8   2 2625.09  174.37   7
  -4   8   2 2366.86  171.01   8
  -4   8   2 2289.91  159.92  10
  -4   8   2 2153.43  192.94   9
  -4   8   2 2276.41  180.23   3
   4   8  -2 2499.36  178.60   3
   4   8  -2 2157.67  172.06   7
  -4   8   2 2063.46  183.80   5
   3  -8  -2 71.5905 12.8602   6
   3  -8  -2 89.8299 17.4978   9
  -3  -8   2 55.8077  7.1811   1
   3  -8  -2 64.9124 11.4482   4
  -3  -8   2 68.4819  7.4781   7
  -3  -8   2 75.8252 10.8000   9
  -3  -8   2 69.6024  9.0139   1
   3  -8  -2 73.7401 12.8455   1
   3  -8  -2 42.9894 10.1838   3
   3  -8  -2 45.1609  8.7415   8
   3  -8  -2 74.1296 15.8417   5
  -3  -8   2 61.8062 10.5374   5
   3  -8  -2 43.4189 10.1055   7
   3  -8  -2 70.9869  9.5025   6
  -3   8   2 53.3571 14.5127   9
   3   8  -2 59.1880  9.1570   4
   3   8  -2 60.8281  6.9285   8
  -3   8   2 52.2440  9.8522   5
  -3   8   2 64.0494 12.3327   1
  -3   8   2 89.1557 13.1186   6
  -3   8   2 78.8719 13.0117   1
   3   8  -2 59.5931  6.7054   8
   3   8  -2 54.5361  8.7533   7
  -3   8   2 64.9068  9.2539  10
   3   8  -2 59.6017  9.2467   3
  -3   8   2 80.3399 14.9360   9
  -3   8   2 55.3542 10.7013   3
  -3   8   2 77.2215  9.5180   2
  -3   8   2 72.9781 10.8375   7
   2  -8  -2 473.249  43.758   1
  -2  -8   2 519.339  41.318   7
  -2  -8   2 506.457  38.629   6
  -2  -8   2 508.375  41.892   1
  -2  -8   2 481.335  46.191   9
   2  -8  -2 481.057  49.513   9
   2  -8  -2 475.711  40.833   8
   2  -8  -2 487.862  42.722   7
   2  -8  -2 446.212  48.504   5
   2  -8  -2 490.317  44.058   6
   2  -8  -2 523.565  46.645   4
  -2  -8   2 465.248  44.794   5
   2  -8  -2 470.287  44.517   3
  -2  -8   2 490.823  45.707   9
  -2  -8   2 520.039  40.171   6
  -2  -8   2 484.785  39.495   7
  -2  -8   2 469.929  40.065   1
  -2   8   2 490.188  43.682   5
   2   8  -2 534.260  47.877   9
  -2   8   2 525.875  50.852   9
  -2   8   2 554.204  46.391   4
   2   8  -2 477.274  44.513   4
   2   8  -2 593.784  40.499   8
  -2   8   2 557.928  48.825   9
  -2   8   2 554.229  41.241   2
   2   8  -2 499.451  39.482   8
  -2   8   2 444.485  38.628  10
  -2   8   2 544.422  44.437   6
   2   8  -2 477.450  41.040   7
  -2   8   2 407.579  41.630   7
   2   8  -2 511.738  40.908   1
  -2   8   2 468.237  43.100   1
  -2   8   2 481.326  44.454   3
   2   8  -2 532.120  43.417   3
  -1  -8   2 12.1807  4.7372   1
  -1  -8   2 3.80451 5.62098   9
  -1  -8   2 0.81114 2.53906   6
   1  -8  -2 -1.4594  5.2750   1
  -1  -8   2 7.52394 3.79107   3
  -1  -8   2 4.90829 4.39818   7
   1  -8  -2 11.9225  5.8922   7
   1  -8  -2 5.34423 4.82655   3
   1  -8  -2 3.53012 4.25966   8
   1  -8  -2 3.29823 8.46018   5
  -1  -8   2 3.83122 5.60818   9
  -1  -8   2 7.38208 5.66629   5
   1  -8  -2 3.64594 7.20067   1
  -1  -8   2 1.29402 3.04427   7
  -1  -8   2 4.04358 5.10073   6
   1  -8  -2 -0.9080  5.0906   6
   1  -8  -2 0.31029 7.30652   9
   1   8  -2 3.26718 4.39058   7
  -1   8   2 -3.1370  4.6853   4
  -1   8   2 10.1312  5.7044   3
  -1   8   2 -1.8457  3.9592   5
  -1   8   2 -0.9719  4.8533   6
   1   8  -2 1.79032 5.50657   9
   1   8  -2 1.49678 3.53852   6
  -1   8   2 3.11509 6.43384   9
  -1   8   2 4.21772 4.67071   7
  -1   8   2 10.3367  6.1840   1
  -1   8   2 -1.7368  2.9313   2
   1   8  -2 8.24563 4.91171   8
   1   8  -2 17.8568  6.0413   8
   1   8  -2 8.92432 5.72407   4
   1   8  -2 1.79491 4.70926   3
   1   8  -2 0.42738 4.03938   1
   1   8  -2 2.33414 6.81973   9
  -1   8   2 9.24500 4.68138  10
   0  -8   2 592.038  44.583   1
   0  -8  -2 583.617  42.973   8
   0  -8  -2 509.871  44.621   7
   0  -8  -2 594.309  47.282   1
   0  -8  -2 499.723  51.912   9
   0  -8   2 566.283  44.917   1
   0  -8  -2 456.114  45.227   1
   0  -8  -2 502.426  44.947   6
   0  -8   2 432.029  48.517   9
   0  -8   2 563.415  46.253   3
   0  -8   2 569.103  41.583   8
   0  -8   2 495.618  44.763   6
   0  -8   2 513.583  44.242   7
   0  -8   2 579.712  41.806   8
   0  -8   2 488.775  47.939   5
   0  -8  -2 490.869  48.585   4
   0  -8   2 569.822  43.729   7
   0  -8  -2 557.275  45.941   7
   0  -8  -2 523.716  51.501   5
   0  -8  -2 451.553  45.209   3
   0  -8  -2 554.752  42.300   8
   0  -8   2 513.783  49.431   9
   0  -8   2 505.253  42.331   6
   0   8   2 502.624  45.374   1
   0   8  -2 611.715  51.389   9
   0   8   2 546.947  46.201   5
   0   8  -2 531.888  48.690   4
   0   8  -2 607.735  49.884   9
   0   8  -2 564.559  43.039   6
   0   8   2 600.766  54.529   9
   0   8  -2 569.864  44.731   1
   0   8  -2 489.575  43.125   8
   0   8   2 507.506  48.707   4
   0   8  -2 534.314  46.927   3
   0   8   2 501.934  46.744   3
   0   8   2 480.937  45.939   6
   0   8   2 645.620  46.444   7
   0   8  -2 538.485  44.175   7
   0   8   2 572.439  41.833  10
   0   8   2 520.669  42.078   2
  -1  -8  -2 472.279  44.491   7
   1  -8   2 574.059  49.338   5
  -1  -8  -2 546.491  41.855   8
   1  -8   2 545.030  50.847   9
  -1  -8  -2 603.568  48.616   4
  -1  -8  -2 492.941  41.592   8
  -1  -8  -2 665.859  53.856   9
  -1  -8  -2 528.391  44.328   6
  -1  -8  -2 510.712  46.041   1
  -1  -8  -2 561.490  45.409   7
   1  -8   2 567.404  45.497   1
   1  -8   2 582.714  43.487   8
   1  -8   2 464.232  44.820   1
   1  -8   2 615.144  51.317   9
  -1  -8  -2 616.002  46.838   1
   1  -8   2 581.265  47.209   3
  -1  -8  -2 536.582  45.276   3
   1  -8   2 585.221  46.082   6
  -1   8  -2 536.704  49.796   4
  -1   8  -2 498.436  45.266   6
  -1   8  -2 564.824  44.496   8
   1   8   2 580.611  47.062   3
  -1   8  -2 517.663  47.485   3
   1   8   2 556.173  46.596   5
   1   8   2 574.025  53.375   9
   1   8   2 515.775  45.720   1
   1   8   2 552.900  46.151   7
  -1   8  -2 556.423  50.881   9
  -1   8  -2 542.612  43.694   6
  -1   8  -2 497.888  45.247   1
  -1   8  -2 469.188  44.496   7
  -1   8  -2 477.658  50.639   9
   2  -8   2 2326.67  186.81   5
  -2  -8  -2 2247.94  178.67   3
   2  -8   2 2364.69  174.09   6
  -2  -8  -2 2224.90  171.34   6
  -2  -8  -2 1925.42  191.87   9
  -2  -8  -2 2156.05  159.92  10
  -2  -8  -2 2240.42  193.25   9
   2  -8   2 2399.50  192.42   9
  -2  -8  -2 2510.24  174.15   7
   2  -8   2 2146.40  192.22   9
   2  -8   2 2312.74  173.50   8
   2  -8   2 2124.72  171.86   6
  -2  -8  -2 2228.75  172.79   7
  -2  -8  -2 2425.59  175.02   1
   2   8   2 2582.42  180.78   3
  -2   8  -2 2070.70  191.95   9
  -2   8  -2 2101.91  176.98   2
   2   8   2 2331.52  192.80   9
  -2   8  -2 2349.25  173.84   8
  -2   8  -2 2391.50  182.42   3
  -2   8  -2 2519.58  174.96   1
   2   8   2 2340.37  175.24   7
  -2   8  -2 2040.33  190.91   4
  -2   8  -2 2224.75  174.00   7
  -2   8  -2 2217.99  193.05   9
   2   8   2 2038.85  182.96   5
  -2   8  -2 2377.94  172.29   6
   2   8   2 2368.42  174.34   1
  -3  -8  -2 455.251  47.404   9
  -3  -8  -2 464.689  39.982   7
  -3  -8  -2 508.546  42.474   1
   3  -8   2 516.195  46.492   5
  -3  -8  -2 490.093  37.884  10
  -3  -8  -2 490.882  48.534   9
  -3  -8  -2 455.712  38.997   6
   3  -8   2 515.838  41.170   8
   3  -8   2 447.390  42.733   1
   3   8   2 506.458  43.061   7
  -3   8  -2 549.143  43.115   2
  -3   8  -2 563.632  41.595   6
  -3   8  -2 540.648  42.894   7
  -3   8  -2 413.388  42.220   1
  -3   8  -2 477.606  44.235   3
   3   8   2 478.398  42.205   3
  -3   8  -2 504.810  41.149   8
  -4  -8  -2 79.9709 14.3903   9
  -4  -8  -2 73.0941  7.9416   6
   4  -8   2 65.1790 13.5685   5
  -4  -8  -2 61.9148 11.1556   1
  -4  -8  -2 61.0319  8.6785   7
  -4  -8  -2 72.1536  8.0557   6
   4  -8   2 82.8545 11.2481   8
  -4  -8  -2 85.0692 15.7258   9
  -4  -8  -2 72.1646  9.6851  10
  -4   8  -2 60.7652 11.8731   2
  -4   8  -2 77.1844 13.8507   1
  -4   8  -2 78.4033 11.2641   6
  -4   8  -2 80.8378 12.7560   7
  -5  -8  -2 55.6605  8.2130   7
  -5  -8  -2 69.4356 11.0443   1
  -5  -8  -2 65.2878  9.3963  10
   5  -8   2 67.5885 11.5325   8
   5  -8   2 70.2234 13.2761   5
  -5  -8  -2 46.1256 13.9968   9
  -5  -8  -2 66.8311 13.3795   9
  -5   8  -2 79.6629 13.5894   2
  -5   8  -2 60.7807 12.2435   7
  -5   8  -2 75.0744 14.4118   1
  -6  -8  -2 66.8886 10.5189   1
  -6  -8  -2 56.2584  9.4734  10
  -6  -8  -2 57.8457 12.7977   9
  -6   8  -2 59.6180 13.2698   2
  -6   8  -2 80.9088 15.5823   1
  -7  -9   2 11.5802  8.3293   5
  -7   9   2 24.4534 10.6731   1
  -7   9   2 4.02017 8.14715   2
   7   9  -2 1.96632 7.40997   4
  -6  -9   2 90.8788 11.2327   9
   6  -9  -2 109.594  14.669   7
  -6  -9   2 84.3799 13.8568   5
  -6  -9   2 89.4353 11.1043   9
   6  -9  -2 84.6998 13.1501   8
  -6   9   2 76.2225 13.4157   7
   6   9  -2 81.9506 10.1421   3
  -6   9   2 76.9952 16.0372   1
  -6   9   2 70.3880 13.2914   2
   6   9  -2 95.3986 12.5360   4
  -5  -9   2 1166.05   99.79   9
  -5  -9   2 1301.67   99.57   5
   5  -9  -2 1155.13   94.39   7
   5  -9  -2 1281.70  102.97   5
   5  -9  -2 1036.21   92.61   8
  -5   9   2 1294.65  108.09   9
  -5   9   2 1356.05   94.95   6
   5   9  -2 1000.23   99.32   4
  -5   9   2 1177.64   96.79   1
  -5   9   2 1161.19   93.80   7
  -5   9   2 1168.72   94.96   2
   5   9  -2 1206.21   94.80   3
  -5   9   2 1119.85   99.67   5
  -4  -9   2 56.1542  6.0720   1
  -4  -9   2 60.6610 11.0502   5
   4  -9  -2 33.8170  9.4130   7
   4  -9  -2 38.1541  8.8241   8
  -4  -9   2 43.1320  9.3646   9
  -4  -9   2 46.9766  5.5930   1
   4  -9  -2 50.6891 12.6048   1
   4  -9  -2 29.0502 12.3190   5
  -4   9   2 38.2012 13.4067   9
  -4   9   2 55.4898 10.5980   3
   4   9  -2 55.8923  6.6998   8
  -4   9   2 56.5075 10.9897   5
   4   9  -2 39.5735  8.9714   4
   4   9  -2 67.7823  9.4606   3
  -4   9   2 55.8460 13.1674   1
  -4   9   2 46.3042 11.0887   6
  -4   9   2 55.5511  9.5826   2
  -4   9   2 44.6903 10.0694   7
  -3  -9   2 4015.60  317.45   5
   3  -9  -2 3872.49  300.30   1
   3  -9  -2 4005.96  298.36   8
  -3  -9   2 3891.67  296.44   1
  -3  -9   2 4040.20  325.81   9
   3  -9  -2 4078.66  322.38   5
  -3  -9   2 3880.15  292.14   6
  -3  -9   2 3936.12  295.45   7
   3  -9  -2 3585.56  298.33   7
  -3   9   2 4329.29  299.71   6
   3   9  -2 4037.71  309.80   3
   3   9  -2 4283.27  325.16   4
   3   9  -2 4082.92  297.52   7
  -3   9   2 3623.08  302.27   2
  -3   9   2 3523.59  310.86   3
  -3   9   2 3421.20  329.77   9
   3   9  -2 4113.15  296.35   8
  -3   9   2 4373.16  299.19   7
  -3   9   2 3310.67  298.94   1
  -3   9   2 4155.64  275.84  10
  -3   9   2 4080.94  316.67   5
   3   9  -2 3737.41  296.00   8
   2  -9  -2 583.069  50.635   7
  -2  -9   2 655.359  50.205   1
  -2  -9   2 608.823  46.263   6
   2  -9  -2 633.579  48.761   8
  -2  -9   2 643.508  54.159   5
   2  -9  -2 638.285  58.213   5
  -2  -9   2 607.944  47.454   7
  -2  -9   2 600.970  47.161   3
   2  -9  -2 568.514  51.695   1
   2  -9  -2 663.400  53.485   3
  -2  -9   2 588.577  47.973   1
  -2  -9   2 562.850  54.388   9
   2  -9  -2 548.529  51.895   6
  -2  -9   2 635.585  49.235   7
  -2  -9   2 579.691  47.696   6
   2  -9  -2 603.701  58.501   9
  -2   9   2 517.251  58.081   9
  -2   9   2 571.211  51.177   1
  -2   9   2 516.245  48.435   2
   2   9  -2 603.982  49.380   7
   2   9  -2 593.176  51.490   3
   2   9  -2 651.354  48.424   8
  -2   9   2 536.801  54.080   4
  -2   9   2 605.792  52.218   5
  -2   9   2 525.968  52.197   3
  -2   9   2 588.083  56.884   9
  -2   9   2 542.525  49.921   7
   2   9  -2 671.983  54.021   4
   2   9  -2 657.536  47.565   8
  -1  -9   2 460.558  46.946   9
  -1  -9   2 535.632  43.093   6
  -1  -9   2 470.238  39.601   6
   1  -9  -2 453.098  49.422   5
  -1  -9   2 536.766  41.808   1
   1  -9  -2 533.122  51.139   9
   1  -9  -2 493.525  44.503   1
  -1  -9   2 478.983  42.087   3
  -1  -9   2 416.440  45.682   5
  -1  -9   2 566.513  41.244   7
   1  -9  -2 539.630  41.445   6
   1  -9  -2 460.425  44.270   6
   1  -9  -2 521.030  44.011   7
  -1  -9   2 471.654  42.169   7
  -1  -9   2 435.500  46.701   9
   1  -9  -2 452.045  40.552   8
  -1   9   2 530.756  44.783   1
   1   9  -2 463.420  42.059   7
  -1   9   2 585.574  46.044   6
  -1   9   2 484.948  40.620   2
  -1   9   2 458.652  48.039   9
   1   9  -2 475.927  40.792   8
  -1   9   2 509.812  45.299   3
   1   9  -2 607.078  47.103   4
  -1   9   2 478.187  43.118   7
  -1   9   2 468.554  46.513   4
   1   9  -2 560.593  45.255   3
  -1   9   2 580.268  40.676  10
  -1   9   2 483.786  44.038   5
   1   9  -2 575.122  50.058   9
   1   9  -2 577.752  41.243   6
   1   9  -2 500.954  42.168   1
   0  -9  -2 210.070  22.439   1
   0  -9  -2 223.665  26.733   5
   0  -9   2 194.792  19.034   1
   0  -9  -2 152.802  19.158   6
   0  -9  -2 172.302  20.189   7
   0  -9  -2 158.847  24.243   9
   0  -9   2 200.627  16.914   6
   0  -9   2 164.142  21.352   5
   0  -9  -2 184.889  20.616   4
   0  -9   2 169.772  15.302   8
   0  -9   2 182.153  21.448   9
   0  -9  -2 169.945  20.482   1
   0  -9   2 196.966  15.386   8
   0  -9   2 186.390  20.262   1
   0  -9   2 192.086  17.937   7
   0  -9  -2 177.688  16.145   8
   0  -9  -2 197.178  17.510   8
   0  -9   2 168.396  19.983   6
   0  -9   2 201.858  19.525   7
   0  -9   2 192.185  22.302   9
   0   9   2 182.940  18.686   5
   0   9   2 208.535  27.597   9
   0   9  -2 221.006  22.052   4
   0   9  -2 178.227  23.379   9
   0   9  -2 174.462  18.993   1
   0   9   2 186.808  20.601   3
   0   9  -2 180.736  17.672   6
   0   9   2 185.763  20.524   1
   0   9   2 163.322  19.453   7
   0   9  -2 177.191  18.987   7
   0   9  -2 170.376  19.847   3
   0   9   2 178.469  15.546   2
   0   9  -2 162.687  21.130   9
   0   9   2 138.886  20.241   4
   0   9  -2 181.260  18.665   8
  -1  -9  -2 1167.68  104.57   6
   1  -9   2 1506.72  118.91   9
  -1  -9  -2 1368.63  118.03   5
  -1  -9  -2 1475.75  115.27   4
  -1  -9  -2 1395.98  106.52   7
  -1  -9  -2 1239.50  107.11   1
   1  -9   2 1308.90  106.71   6
   1  -9   2 1264.47  113.98   5
   1  -9   2 1472.28  107.15   1
  -1  -9  -2 1533.30  106.91   7
  -1  -9  -2 1207.08  118.66   9
   1  -9   2 1299.74  104.29   8
   1  -9   2 1410.29  118.01   9
   1  -9   2 1406.44  104.30   6
   1  -9   2 1493.26  106.83   7
  -1   9  -2 1303.82  118.50   9
  -1   9  -2 1337.28  105.42   8
  -1   9  -2 1347.54  106.36   7
  -1   9  -2 1416.46  107.97   2
   1   9   2 1499.67  107.68   1
  -1   9  -2 1308.83  106.71   1
   1   9   2 1369.01  111.35   5
   1   9   2 1336.20  120.88   9
  -1   9  -2 1326.60  104.49   6
  -1   9  -2 1316.29  117.70   9
  -1   9  -2 1448.51  112.35   3
   1   9   2 1196.86  110.25   3
   1   9   2 1444.93  107.86   7
  -1   9  -2 1187.68  116.31   4
   2  -9   2 -2.0238  5.7212   6
   2  -9   2 4.96606 7.79657   9
  -2  -9  -2 -1.4145  4.1836   7
  -2  -9  -2 -2.3762  5.3103   1
  -2  -9  -2 2.72128 8.29478   9
  -2  -9  -2 -7.0346  7.8516   9
   2  -9   2 1.81395 5.20724   8
   2  -9   2 2.05506 6.46601   1
  -2  -9  -2 1.01180 3.90718   6
   2  -9   2 5.35178 6.78218   5
  -2  -9  -2 4.78980 3.88396   6
   2   9   2 -0.2253  3.9316   5
  -2   9  -2 2.49263 6.66331   4
  -2   9  -2 8.63756 6.02115   7
   2   9   2 1.10770 6.56492   7
  -2   9  -2 19.1465  8.5726   8
   2   9   2 4.87972 5.15472   3
  -2   9  -2 0.44651 5.79749   3
  -2   9  -2 4.80089 7.05246   1
  -2   9  -2 -3.0322  4.9717   2
   3  -9   2 625.572  51.474   8
  -3  -9  -2 644.316  50.652   7
   3  -9   2 625.745  54.162   1
  -3  -9  -2 636.171  49.575   6
  -3  -9  -2 598.146  49.310   6
   3  -9   2 649.616  58.284   5
  -3  -9  -2 649.861  60.130   9
  -3  -9  -2 598.080  59.891   9
  -3  -9  -2 576.091  47.201  10
  -3  -9  -2 607.193  52.774   1
  -3   9  -2 567.005  51.277   8
  -3   9  -2 696.873  56.453   3
  -3   9  -2 650.940  54.415   1
  -3   9  -2 724.263  54.036   7
   3   9   2 655.646  53.559   3
   3   9   2 611.007  53.719   7
  -3   9  -2 607.043  53.178   2
  -4  -9  -2 187.775  15.452   6
   4  -9   2 138.932  21.270   5
  -4  -9  -2 166.398  15.349   6
  -4  -9  -2 215.390  24.361   9
   4  -9   2 181.076  19.045   8
  -4  -9  -2 149.903  23.476   9
  -4  -9  -2 164.340  16.549  10
  -4  -9  -2 162.058  19.193   1
  -4  -9  -2 203.601  17.341   7
  -4   9  -2 180.442  20.588   2
  -4   9  -2 149.814  19.862   7
  -4   9  -2 152.369  21.128   1
  -5  -9  -2 6.27508 8.45025   9
  -5  -9  -2 3.75648 4.76191   7
   5  -9   2 -0.2838  8.6724   5
  -5  -9  -2 2.35824 5.54231  10
  -5  -9  -2 4.42029 6.24256   1
  -5   9  -2 8.44301 9.50041   1
  -5   9  -2 6.25663 8.06286   7
  -5   9  -2 -3.2982  7.0763   2
  -6  -9  -2 59.6800 13.1000   9
  -6  -9  -2 40.9611  9.1766   1
  -6  -9  -2 36.0914  8.3225  10
  -6   9  -2 35.5884 11.4799   2
  -6   9  -2 41.9189 13.1779   1
  -7  10   2 322.504  32.873   1
  -7  10   2 303.490  30.915   2
   7  10  -2 272.285  30.827   4
  -6 -10   2 504.509  43.486   9
  -6 -10   2 513.202  45.258   5
   6 -10  -2 411.797  42.855   7
  -6 -10   2 425.823  43.100   9
   6  10  -2 513.169  45.240   4
  -6  10   2 481.461  43.693   2
  -6  10   2 540.704  47.445   1
  -6  10   2 489.290  43.517   7
   5 -10  -2 54.3472 11.8877   7
  -5 -10   2 64.6348 10.8022   9
   5 -10  -2 53.1332 10.5923   8
   5 -10  -2 68.3987 16.1771   5
  -5 -10   2 59.7742 12.1521   5
   5  10  -2 62.0451 10.8096   4
  -5  10   2 51.1002 15.3338   1
  -5  10   2 62.5115 11.5209   2
  -5  10   2 52.5470 12.5255   5
  -5  10   2 63.9839 12.4921   7
  -4 -10   2 356.472  27.959   7
   4 -10  -2 362.381  33.768   7
  -4 -10   2 333.980  28.585   1
  -4 -10   2 379.661  35.043   9
  -4 -10   2 335.534  34.762   5
   4 -10  -2 329.283  39.064   5
   4 -10  -2 316.779  31.766   8
  -4 -10   2 391.364  29.203   1
  -4  10   2 348.296  34.394   3
  -4  10   2 354.937  32.403   2
   4  10  -2 325.470  32.450   3
   4  10  -2 407.349  35.052   4
   4  10  -2 339.878  29.331   8
  -4  10   2 408.035  34.533   7
  -4  10   2 375.628  36.079   1
  -3 -10   2 306.151  25.170   6
   3 -10  -2 308.437  30.755   7
  -3 -10   2 350.399  33.083   5
  -3 -10   2 400.154  30.360   1
  -3 -10   2 309.995  32.499   9
  -3 -10   2 311.797  25.403   6
   3 -10  -2 360.439  38.469   5
   3 -10  -2 321.144  33.102   1
   3 -10  -2 312.682  29.275   8
  -3 -10   2 324.273  27.879   7
  -3 -10   2 344.764  27.834   1
   3  10  -2 321.428  32.361   4
   3  10  -2 339.186  27.770   8
  -3  10   2 320.432  32.934   1
   3  10  -2 328.204  30.686   3
  -3  10   2 306.437  29.070   2
   3  10  -2 318.266  29.916   7
  -3  10   2 363.409  31.499   7
  -3  10   2 418.231  34.183   3
  -3  10   2 282.894  31.201   5
  -2 -10   2 777.622  61.353   3
   2 -10  -2 917.137  65.904   7
   2 -10  -2 729.523  72.090   5
  -2 -10   2 870.163  64.219   1
   2 -10  -2 895.059  67.374   6
  -2 -10   2 856.917  62.255   1
  -2 -10   2 708.697  62.442   7
  -2 -10   2 720.669  69.814   9
   2 -10  -2 799.970  62.294   8
   2 -10  -2 654.003  64.946   1
  -2 -10   2 799.824  59.932   6
  -2 -10   2 851.891  69.425   5
  -2 -10   2 762.698  61.384   6
   2  10  -2 731.257  63.138   7
  -2  10   2 871.885  66.382   1
   2  10  -2 612.093  68.118   4
  -2  10   2 710.418  62.527   2
   2  10  -2 837.549  61.811   8
   2  10  -2 843.499  66.672   3
  -2  10   2 794.662  67.718   3
  -2  10   2 755.980  66.672   5
  -2  10   2 814.453  64.936   7
  -2  10   2 708.459  69.407   4
   1 -10  -2 134.065  14.161   8
  -1 -10   2 160.315  19.792   5
   1 -10  -2 152.836  18.058   7
  -1 -10   2 136.453  18.948   9
  -1 -10   2 123.755  14.857   1
  -1 -10   2 124.769  18.386   9
  -1 -10   2 136.791  14.323   7
  -1 -10   2 139.887  16.282   7
   1 -10  -2 167.312  23.880   5
   1 -10  -2 120.754  17.703   6
  -1 -10   2 137.408  16.472   6
  -1 -10   2 131.496  13.187   6
   1 -10  -2 122.197  14.478   6
   1 -10  -2 157.739  18.655   1
  -1  10   2 129.740  16.551   7
   1  10  -2 154.393  16.526   7
   1  10  -2 170.508  17.849   3
  -1  10   2 117.774  13.417   2
  -1  10   2 114.777  15.452   5
  -1  10   2 174.836  19.148   1
   1  10  -2 137.653  15.067   8
  -1  10   2 126.045  17.454   4
   1  10  -2 131.192  21.250   9
  -1  10   2 169.318  18.582   3
   1  10  -2 136.486  17.861   4
   0 -10   2 1352.97  101.26   8
   0 -10  -2 1400.55  107.08   7
   0 -10   2 1389.37  102.45   6
   0 -10  -2 1375.08  102.38   8
   0 -10   2 1432.98  116.96   9
   0 -10   2 1329.44  105.48   7
   0 -10   2 1348.54  116.62   9
   0 -10  -2 1324.78  105.73   6
   0 -10   2 1356.73  106.42   6
   0 -10  -2 1317.00  119.29   9
   0 -10   2 1357.97  104.81   1
   0 -10  -2 1402.51  103.24   6
   0 -10  -2 1264.39  101.93   8
   0 -10  -2 1541.84  108.06   1
   0 -10  -2 1154.19  115.96   5
   0 -10   2 1416.29  114.22   5
   0  10   2 1262.42  115.25   4
   0  10  -2 1235.85  104.94   1
   0  10   2 1246.48  109.94   5
   0  10   2 1366.66  106.77   1
   0  10  -2 1310.79  105.32   7
   0  10   2 1363.32  110.85   3
   0  10   2 1256.49  106.08   7
   0  10  -2 1098.09  109.63   3
   0  10  -2 1218.58  103.67   8
   0  10   2 1456.20  103.34   2
   0  10  -2 1460.35  116.03   4
  -1 -10  -2 1106.87  100.82   9
  -1 -10  -2 934.964  88.967   1
   1 -10   2 1119.25   88.99   7
   1 -10   2 1145.40   98.83   9
  -1 -10  -2 971.791  98.311   5
  -1 -10  -2 972.302  88.129   7
   1 -10   2 1156.01   89.17   1
   1 -10   2 1103.02   86.09   8
  -1 -10  -2 1146.86   86.30   6
   1 -10   2 1148.59   96.17   5
   1 -10   2 1176.53   86.61   6
   1 -10   2 1009.59   89.33   6
  -1 -10  -2 1061.66   87.41   6
  -1  10  -2 1150.76   89.54   2
   1  10   2 1171.19   92.46   5
   1  10   2 1224.93   90.83   7
  -1  10  -2 962.351  87.270   8
   1  10   2 1227.77   93.61   3
  -1  10  -2 1114.47   93.93   3
  -1  10  -2 1181.79   89.39   7
  -1  10  -2 1099.29   97.79   4
  -1  10  -2 1281.08   90.45   1
   2 -10   2 444.100  35.209   8
   2 -10   2 388.490  41.076   5
  -2 -10  -2 347.744  35.214   7
  -2 -10  -2 363.675  34.494   6
  -2 -10  -2 323.867  36.678   1
  -2 -10  -2 460.102  34.580   6
   2 -10   2 460.310  37.740   7
  -2 -10  -2 382.358  42.797   9
  -2 -10  -2 464.302  45.121   9
   2 -10   2 403.065  38.135   1
  -2 -10  -2 445.444  44.857   5
  -2  10  -2 440.523  37.996   7
  -2  10  -2 438.110  36.661   8
  -2  10  -2 435.847  38.675   1
   2  10   2 417.574  38.105   3
  -2  10  -2 436.861  40.090   3
   2  10   2 466.328  39.559   7
  -2  10  -2 382.795  36.842   2
  -3 -10  -2 8.28992 6.80966   1
  -3 -10  -2  3.8349 11.2521   9
  -3 -10  -2 -0.0731  4.8852   7
   3 -10   2 19.9744 10.4608   5
   3 -10   2 -8.3420  4.9559   7
   3 -10   2 6.22797 6.70678   8
  -3 -10  -2 1.52499 3.97490   6
  -3 -10  -2 5.69057 4.59977   6
   3 -10   2 -2.8202  6.3072   1
   3  10   2 3.42630 7.47792   7
  -3  10  -2 1.94572 7.70202   1
  -3  10  -2 2.33799 6.56353   2
  -3  10  -2 -1.0306  6.8493   3
  -3  10  -2 9.87301 7.83272   8
  -3  10  -2 5.81074 7.20220   7
  -4 -10  -2 11.2331  3.9171   6
  -4 -10  -2 -5.3177  8.2243   9
  -4 -10  -2 8.19972 3.91055   6
   4 -10   2 7.01815 7.19677   7
  -4 -10  -2 15.1507  5.8819   7
   4 -10   2 10.0702  7.4823   8
  -4 -10  -2 11.3910  7.2052   1
   4 -10   2 6.62172 9.30607   5
  -4  10  -2 15.4439  7.6364   2
  -4  10  -2 6.22158 7.14937   7
  -4  10  -2 6.73639 9.32310   1
  -5 -10  -2 400.982  39.856   9
  -5 -10  -2 360.447  33.715   1
   5 -10   2 332.168  38.982   5
  -5 -10  -2 384.159  31.133   7
  -5  10  -2 372.060  35.889   2
  -5  10  -2 343.629  37.985   1
  -6 -11   2 69.4856 13.8565   5
   6 -11  -2 92.4571 15.5445   7
  -6 -11   2 71.4198 11.8338   9
  -6  11   2 77.1283 13.6855   2
  -6  11   2 69.1620 18.3638   1
   6  11  -2 69.8123 13.5543   4
   5 -11  -2 46.3760 11.4544   7
  -5 -11   2 48.8665  9.7415   9
   5 -11  -2 26.0442 13.3700   5
  -5 -11   2 28.8655 10.3779   5
  -5  11   2 14.5124 13.0723   1
  -5  11   2 24.4215  9.8337   7
  -5  11   2 39.7140 11.3406   5
   5  11  -2 35.7761 10.1510   4
  -5  11   2 41.6126  9.8468   2
   4 -11  -2 9.38494 8.09980   8
   4 -11  -2 10.5251 10.9833   5
  -4 -11   2 9.61263 4.12928   1
  -4 -11   2 1.23629 6.65206   5
  -4 -11   2 4.34453 7.21383   9
   4 -11  -2 13.0057  7.6772   7
  -4 -11   2 8.49870 3.57122   7
  -4 -11   2 0.87836 4.54917   1
  -4  11   2 -0.3139  9.6482   1
  -4  11   2 2.75506 6.53057   2
  -4  11   2 15.1970  8.4491   7
  -4  11   2 5.76079 7.80610   5
   4  11  -2 16.1594  8.0953   4
   3 -11  -2 45.0217 12.5075   1
  -3 -11   2 50.6895 11.5630   9
   3 -11  -2 48.3130 15.3774   5
  -3 -11   2 35.2980  5.1092   6
   3 -11  -2 40.9590  9.1319   8
   3 -11  -2 74.1180 12.4533   7
  -3 -11   2 47.2760  5.0469   6
  -3 -11   2 30.7954 10.8191   5
  -3 -11   2 55.2562  8.3805   7
  -3 -11   2 51.7889  8.0428   1
   3  11  -2 45.8195 11.2215   4
  -3  11   2 38.2179  8.5874   2
   3  11  -2 26.8979  9.7309   8
  -3  11   2 39.6188 10.9574   3
  -3  11   2 62.9734 13.9748   1
  -3  11   2 37.8067 10.4065   7
  -3  11   2 35.3492  9.7043   5
  -2 -11   2 169.833  18.140   6
  -2 -11   2 176.336  23.077   5
   2 -11  -2 165.955  21.103   7
   2 -11  -2 178.003  22.681   1
  -2 -11   2 204.301  23.943   9
   2 -11  -2 179.765  18.674   8
   2 -11  -2 211.440  27.840   5
  -2 -11   2 183.047  19.595   7
  -2 -11   2 224.959  19.858   1
  -2 -11   2 190.367  16.875   6
   2  11  -2 201.883  20.182   8
   2  11  -2 160.055  22.160   4
  -2  11   2 181.896  22.461   1
   2  11  -2 211.364  22.162   3
   2  11  -2 216.854  21.233   7
  -2  11   2 209.672  23.714   3
  -2  11   2 194.323  21.135   5
  -2  11   2 213.248  19.368   2
   1 -11  -2 372.701  36.498   7
   1 -11  -2 401.745  37.658   6
  -1 -11   2 388.917  34.282   1
   1 -11  -2 409.538  43.076   5
  -1 -11   2 383.530  39.397   5
  -1 -11   2 505.940  41.881   9
   1 -11  -2 381.715  36.972   1
  -1 -11   2 335.832  31.612   6
   1 -11  -2 397.778  32.498   8
  -1 -11   2 423.087  35.694   7
  -1 -11   2 352.519  34.523   6
  -1  11   2 385.423  36.600   1
  -1  11   2 380.500  32.659   2
  -1  11   2 421.013  36.628   5
  -1  11   2 344.225  35.525   7
   1  11  -2 412.164  37.430   3
   1  11  -2 347.688  35.037   7
  -1  11   2 388.958  37.506   3
   1  11  -2 410.794  39.133   4
   1  11  -2 424.090  34.593   8
  -1  11   2 366.461  38.917   4
   0 -11  -2 686.457  57.460   6
   0 -11  -2 755.085  52.699   8
   0 -11   2 609.847  57.234   6
   0 -11   2 694.071  62.399   5
   0 -11  -2 741.354  58.851   1
   0 -11  -2 732.594  54.857   6
   0 -11  -2 604.144  64.805   5
   0 -11  -2 623.497  57.760   7
   0 -11   2 705.747  56.475   1
   0 -11   2 652.507  53.582   6
   0 -11   2 687.057  64.029   9
   0 -11   2 695.181  56.907   7
   0  11   2 727.600  60.529   3
   0  11   2 598.942  61.790   4
   0  11   2 599.835  57.324   7
   0  11  -2 612.859  61.763   4
   0  11  -2 660.489  55.371   8
   0  11  -2 593.858  55.881   2
   0  11  -2 587.173  59.160   3
   0  11   2 801.369  59.262   5
   0  11  -2 711.270  57.463   7
   1 -11   2 27.1953 11.1999   5
  -1 -11  -2 12.9581  8.2353   1
   1 -11   2 10.9128  8.3858   6
  -1 -11  -2 23.2097  6.6526   6
   1 -11   2 22.8513  7.7756   7
   1 -11   2 17.3638  5.3089   8
  -1 -11  -2 25.2420  8.3696   7
  -1 -11  -2 16.0326  7.4141   6
   1 -11   2 22.9491  8.4564   1
  -1 -11  -2 -0.8448 10.1860   5
  -1  11  -2 1.08456 8.95812   8
   1  11   2 52.4547 11.2360   3
   1  11   2 21.8066  6.7648   5
  -1  11  -2 3.54201 6.55254   7
  -1  11  -2 12.4988  6.4875   2
  -1  11  -2 2.58336 7.26095   3
  -1  11  -2 5.25802 9.39196   4
   1  11   2 7.18615 8.42930   4
   1  11   2 8.71134 7.69192   7
  -2 -11  -2 221.058  29.723   5
   2 -11   2 227.949  20.263   8
   2 -11   2 162.597  22.245   1
  -2 -11  -2 200.495  19.056   6
   2 -11   2 171.284  25.375   5
   2 -11   2 241.192  23.144   7
  -2 -11  -2 191.976  19.596   6
  -2 -11  -2 226.999  23.488   1
  -2 -11  -2 195.249  20.865   7
  -2  11  -2 228.150  25.457   3
  -2  11  -2 176.628  22.519   7
   2  11   2 211.829  24.284   7
  -2  11  -2 181.900  23.225   1
  -2  11  -2 188.622  21.062   8
  -2  11  -2 201.221  21.268   2
  -3 -11  -2 356.976  39.522   5
   3 -11   2 356.759  30.677   8
  -3 -11  -2 334.111  28.050   6
  -3 -11  -2 316.241  28.376   6
  -3 -11  -2 324.237  29.604   7
   3 -11   2 348.564  38.080   5
  -3 -11  -2 296.207  31.642   1
   3 -11   2 336.282  32.655   7
   3 -11   2 308.742  33.386   1
  -3 -11  -2 309.278  38.660   9
  -3  11  -2 392.664  36.024   1
  -3  11  -2 350.415  31.520   8
  -3  11  -2 365.478  33.657   7
  -3  11  -2 367.148  35.876   3
  -3  11  -2 311.135  32.071   2
   4 -11   2 31.5016 13.7729   5
  -4 -11  -2 20.8311  6.6385   7
  -4 -11  -2 14.7365  8.5264   1
  -4 -11  -2 23.4640  5.0725   6
   4 -11   2 21.9559  9.4387   7
  -4 -11  -2 29.6473  5.3280   6
  -4 -11  -2 37.6295 13.8488   9
  -4  11  -2 30.6491 11.8388   1
  -4  11  -2 35.3443 11.9077   7
  -4  11  -2 19.9424  9.6268   2
  -5 -11  -2 916.742  72.698   1
  -5 -11  -2 852.391  82.429   9
  -5  11  -2 878.326  75.823   2
  -5  11  -2 922.112  78.967   1
  -6 -12   2 514.795  46.225   5
   6 -12  -2 480.792  45.208   7
  -6  12   2 465.271  44.065   2
   6  12  -2 464.929  46.340   4
  -6  12   2 448.153  48.499   1
  -5 -12   2 1.75159 7.34583   9
   5 -12  -2 -8.8226 10.3123   5
  -5 -12   2 -8.4171  6.7380   5
   5 -12  -2 8.09814 7.94076   7
  -5  12   2 6.13475 7.00066   2
  -5  12   2 -3.8051 11.2985   1
   5  12  -2 -5.3086  6.6523   4
   4 -12  -2 710.451  70.342   5
  -4 -12   2 669.045  55.686   1
   4 -12  -2 691.959  58.948   8
   4 -12  -2 760.216  61.392   7
  -4 -12   2 708.864  64.877   9
  -4 -12   2 790.366  64.932   5
   4  12  -2 688.326  64.288   4
  -4  12   2 643.013  60.450   7
  -4  12   2 727.421  59.975   2
  -4  12   2 778.963  64.418   1
  -4  12   2 686.816  63.657   5
   3 -12  -2 6.36232 9.04532   1
  -3 -12   2 9.60494 5.43118   1
   3 -12  -2  0.0484 10.9782   5
   3 -12  -2 2.79867 5.83717   7
  -3 -12   2 3.48427 7.40037   5
  -3 -12   2 11.5746  5.3581   7
  -3 -12   2 2.93378 8.22683   9
   3 -12  -2 -6.7177  6.4902   8
  -3 -12   2 3.52137 3.12997   6
  -3 -12   2 5.28088 2.90054   6
  -3  12   2 14.0201  8.3950   7
  -3  12   2 -12.101   8.041   1
   3  12  -2 13.4114  8.5061   4
  -3  12   2 -1.2667  6.5726   5
  -3  12   2 -1.7858  7.6031   3
   3  12  -2 -0.0585  9.1110   8
  -3  12   2 -0.1571  5.9002   2
   2 -12  -2 10.8310  6.7389   8
  -2 -12   2 3.17336 5.87589   7
   2 -12  -2 -0.3358  7.5030   1
   2 -12  -2 -0.1803  9.6373   5
  -2 -12   2 1.94606 3.81308   6
  -2 -12   2 12.5865  5.8061   6
   2 -12  -2 -0.2715  6.6578   7
  -2 -12   2 12.8494  8.2228   5
  -2 -12   2 -1.2893  5.6444   1
  -2  12   2 5.28446 5.49602   2
   2  12  -2 0.57752 7.66784   4
  -2  12   2 4.21182 7.04422   5
  -2  12   2 -0.9759  6.0139   3
  -2  12   2 2.05705 8.35364   1
  -2  12   2 0.46948 5.94771   7
   2  12  -2 21.3732  8.7724   8
  -1 -12   2 7.34495 7.26082   7
   1 -12  -2 13.1795  8.6250   7
  -1 -12   2 7.20335 8.65107   5
   1 -12  -2 14.4903  9.5819   1
  -1 -12   2 15.7009  5.0322   6
  -1 -12   2 16.1293  7.8433   6
  -1 -12   2 14.1639  7.1088   1
   1 -12  -2 15.4180 11.9251   5
   1 -12  -2 8.52834 5.59060   8
   1  12  -2 13.6585  9.0150   8
   1  12  -2 12.6698  8.5140   4
  -1  12   2 15.7281  7.1610   5
  -1  12   2 15.0814  8.2054   7
  -1  12   2 9.66891 8.06117   3
   1  12  -2 16.4369  7.6901   7
   0 -12   2 319.152  28.714   1
   0 -12  -2 252.091  29.370   1
   0 -12   2 272.732  25.235   6
   0 -12   2 262.964  32.240   5
   0 -12  -2 255.030  29.093   7
   0 -12  -2 274.512  28.872   6
   0 -12   2 304.354  28.809   7
   0 -12  -2 293.839  36.559   5
   0 -12   2 363.182  31.261   6
   0  12   2 266.585  29.212   7
   0  12  -2 249.923  28.411   7
   0  12   2 345.485  28.995   5
   0  12  -2 272.671  27.343   2
   0  12  -2 271.390  28.032   8
   0  12  -2 279.869  31.290   4
   0  12   2 300.803  31.871   4
  -1 -12  -2 -5.0106  4.4620   6
   1 -12   2 -6.0089  6.3189   1
  -1 -12  -2 -6.3878  9.2354   5
  -1 -12  -2 2.17790 6.16529   6
   1 -12   2 1.78914 6.94677   7
  -1 -12  -2 -1.9591  6.3262   7
  -1 -12  -2 2.60352 7.23666   1
   1 -12   2 6.01728 9.62397   5
  -1  12  -2 5.03080 6.70673   2
  -1  12  -2 1.91173 8.14306   7
  -1  12  -2 -0.4121  7.9535   8
   1  12   2 10.9798  8.6837   7
   1  12   2 -4.8789  9.0559   4
  -2 -12  -2 92.9333 21.5617   5
  -2 -12  -2 119.039  13.189   6
   2 -12   2 141.304  14.352   8
  -2 -12  -2 120.312  14.446   6
  -2 -12  -2 127.838  16.034   7
   2 -12   2 104.310  20.175   5
   2 -12   2 102.428  17.171   1
  -2 -12  -2 126.767  17.524   1
   2 -12   2 115.212  16.989   7
   2  12   2 91.3671 18.0267   7
  -2  12  -2 113.727  15.363   8
  -2  12  -2 118.659  17.661   7
  -2  12  -2 131.271  15.920   2
   3 -12   2 14.8276 12.7026   5
  -3 -12  -2 11.5551  5.1075   6
  -3 -12  -2 -10.316  10.285   5
  -3 -12  -2 16.6728  7.1417   7
  -3 -12  -2 4.68745 5.10852   6
  -3 -12  -2 12.7824 12.3180   9
   3 -12   2 9.58507 7.33761   7
  -3 -12  -2 10.9614  8.1025   1
   3 -12   2 11.4196  7.4973   8
   3 -12   2 6.05520 9.25297   1
  -3  12  -2 11.1826  8.2583   7
  -3  12  -2 24.6600 10.3327   8
  -3  12  -2 11.1779  7.9502   2
  -4 -12  -2 481.676  42.497   1
  -4 -12  -2 456.148  39.551   7
  -4 -12  -2 459.427  51.409   5
   4 -12   2 468.597  50.597   5
  -4 -12  -2 481.324  37.210   6
  -4 -12  -2 478.412  51.328   9
  -4 -12  -2 484.427  37.209   6
  -4  12  -2 408.199  42.867   2
  -4  12  -2 492.426  47.446   1
  -5 -13   2 63.0228 14.0961   5
  -5 -13   2 42.9118 11.9572   9
  -5  13   2 54.9622 12.4413   2
  -5  13   2 36.2280 13.7273   1
   5  13  -2 27.8610 11.9069   4
   4 -13  -2 -6.4001  7.5265   7
   4 -13  -2  5.2985 12.3485   5
  -4 -13   2 9.30576 5.00999   1
  -4 -13   2 13.1314  8.8535   5
   4  13  -2 14.0900  9.6499   4
  -4  13   2 8.32583 9.19218   5
  -4  13   2 8.42066 7.49494   2
  -4  13   2 10.3045 11.5079   1
  -3 -13   2 8.62328 9.19783   5
  -3 -13   2 6.69417 3.35358   6
   3 -13  -2 8.08364 8.18240   7
  -3 -13   2 18.2846  6.3456   7
  -3 -13   2 8.72400 5.43680   1
   3 -13  -2 14.9671  8.0500   8
  -3 -13   2 10.3589  3.8663   6
   3 -13  -2  9.8817 12.2419   5
   3  13  -2 10.0406  9.0089   4
  -3  13   2 3.59808 7.68743   5
   3  13  -2 -17.555   8.711   8
  -3  13   2 15.0834  8.1529   7
  -3  13   2  2.0234 11.4421   1
  -3  13   2 12.8788  7.2371   2
  -2 -13   2 200.302  21.017   6
  -2 -13   2 244.471  28.433   5
   2 -13  -2 199.343  30.568   5
   2 -13  -2 249.650  22.325   8
  -2 -13   2 246.753  23.467   7
   2 -13  -2 196.139  26.264   1
   2 -13  -2 251.921  25.783   7
  -2 -13   2 244.115  20.151   6
  -2 -13   2 223.001  22.547   1
   2  13  -2 198.932  23.505   8
  -2  13   2 215.274  25.589   7
   2  13  -2 193.880  25.935   4
  -2  13   2 234.474  25.443   5
   1 -13  -2 208.051  25.817   1
  -1 -13   2 221.108  23.637   6
  -1 -13   2 242.313  24.174   7
   1 -13  -2 269.787  26.438   7
  -1 -13   2 196.265  27.551   5
  -1 -13   2 203.188  23.103   1
  -1 -13   2 213.040  20.316   6
   1 -13  -2 249.071  31.885   5
   1  13  -2 183.496  25.998   4
   1  13  -2 205.067  23.592   8
   1  13  -2 271.145  26.181   7
  -1  13   2 243.332  25.048   5
  -1  13   2 226.700  26.070   7
   0 -13  -2 394.729  37.580   7
   0 -13   2 352.455  35.581   1
   0 -13   2 411.938  37.684   6
   0 -13  -2 414.215  45.131   5
   0 -13   2 369.187  40.263   5
   0 -13  -2 389.521  37.958   1
   0 -13   2 386.727  36.628   7
   0  13  -2 333.326  34.313   2
   0  13   2 372.990  36.214   5
   0  13   2 416.870  38.948   7
   0  13  -2 393.585  35.607   8
   0  13  -2 410.284  37.333   7
  -1 -13  -2 13.8944  8.7517   1
   1 -13   2 29.1783  9.7830   1
  -1 -13  -2 -6.6921  9.8646   5
  -1 -13  -2 25.9610  8.9343   7
   1 -13   2 27.7456 10.1292   7
   1 -13   2 31.0374 12.4598   5
  -1 -13  -2 20.7450  8.1020   6
   1  13   2 33.6590 11.4476   7
  -1  13  -2 20.9036  8.6612   2
  -1  13  -2 26.2884 10.4607   7
   1  13   2  7.6391 11.1939   4
  -2 -13  -2 190.372  31.875   5
   2 -13   2 275.703  27.958   1
  -2 -13  -2 211.982  21.123   6
   2 -13   2 199.931  29.788   5
  -2 -13  -2 257.705  23.127   6
   2 -13   2 206.433  25.613   7
  -2 -13  -2 235.988  24.572   7
  -2 -13  -2 229.413  25.602   1
  -2  13  -2 232.775  24.502   2
  -2  13  -2 228.697  26.754   7
  -3 -13  -2 225.108  20.340   6
  -3 -13  -2 195.806  22.176   7
   3 -13   2 248.186  23.396   8
  -3 -13  -2 229.282  20.988   6
  -3 -13  -2 219.235  33.286   5
  -3 -13  -2 223.995  24.571   1
   3 -13   2 183.025  30.196   5
  -3  13  -2 246.004  25.198   2
   4 -13   2 -0.3345 14.0459   5
  -4 -13  -2 12.6366  4.4789   6
  -4 -13  -2 25.4565 14.0631   5
  -4  13  -2 6.47309 9.09908   2
  -4 -14   2 296.449  32.388   5
  -4 -14   2 259.722  24.766   1
   4 -14  -2 233.980  36.660   5
  -4  14   2 353.392  29.690   2
   4  14  -2 249.163  30.861   4
  -3 -14   2 122.918  14.995   7
  -3 -14   2 154.206  21.868   5
  -3 -14   2 135.008  12.028   6
  -3 -14   2 122.859  12.317   6
  -3 -14   2 134.419  15.529   1
   3 -14  -2 131.628  26.324   5
  -3  14   2 179.796  20.859   5
   3  14  -2 120.318  19.987   4
  -2 -14   2 251.548  33.809   5
   2 -14  -2 275.078  33.376   1
   2 -14  -2 355.718  40.555   5
  -2 -14   2 319.547  27.605   6
  -2 -14   2 313.868  29.672   7
  -2 -14   2 301.540  29.296   1
  -2 -14   2 283.394  26.025   6
   2  14  -2 383.668  36.092   4
  -2  14   2 276.806  31.409   7
  -2  14   2 350.490  32.695   5
  -1 -14   2 137.478  17.711   1
   1 -14  -2 154.049  26.025   5
  -1 -14   2 119.139  14.169   6
   1 -14  -2 175.425  22.159   1
  -1 -14   2 117.846  16.911   6
  -1 -14   2 153.659  18.253   7
  -1 -14   2 130.815  21.925   5
  -1  14   2 135.853  18.442   5
  -1  14   2 132.441  20.156   7
   1  14  -2 139.759  20.848   4
   0 -14   2 647.765  61.888   5
   0 -14  -2 606.866  64.263   5
   0 -14   2 581.514  54.849   1
   0 -14  -2 642.488  57.442   1
   0 -14   2 596.541  55.511   6
   0  14  -2 664.924  54.752   2
   0  14   2 620.967  57.176   7
   0  14  -2 730.492  58.043   7
  -1 -14  -2 625.063  58.542   5
  -1 -14  -2 485.933  45.280   6
   1 -14   2 540.308  48.004   1
  -1 -14  -2 473.850  47.199   1
   1 -14   2 515.612  52.542   5
   1  14   2 483.523  49.141   7
  -1  14  -2 565.131  46.560   2
  -1  14  -2 519.814  48.315   7
   2 -14   2 204.065  28.327   5
  -2 -14  -2 172.316  19.106   6
  -2 -14  -2 162.419  17.600   6
   2 -14   2 185.723  23.213   1
  -2 -14  -2 199.668  30.933   5
  -2 -14  -2 151.570  21.388   1
  -2  14  -2 176.335  20.818   2
   3 -14   2  8.8201 13.0370   5
  -3 -14  -2 10.8904  8.2322   1
  -3 -14  -2 12.6707  5.9818   6
  -3 -14  -2  6.7211 13.0470   5
  -3 -14  -2 7.78251 5.45095   6
  -3  14  -2 24.2421 10.3077   2
  -3 -15   2 1236.63   98.27   6
  -3 -15   2 1334.66   98.25   6
  -3 -15   2 1379.39  114.95   5
   3 -15  -2 1403.03  120.54   5
  -3 -15   2 1308.43  102.53   1
   3  15  -2 1223.35  115.11   4
  -2 -15   2 343.835  29.241   6
  -2 -15   2 323.494  38.283   5
   2 -15  -2 412.989  39.097   1
   2 -15  -2 352.204  42.948   5
  -2 -15   2 323.495  32.219   1
  -2 -15   2 367.516  30.504   6
   2  15  -2 326.592  38.276   4
  -2  15   2 312.865  35.464   5
   1 -15  -2 218.572  32.638   5
  -1 -15   2 221.384  29.637   5
  -1 -15   2 242.559  23.943   6
   1 -15  -2 197.853  27.387   1
  -1 -15   2 235.246  25.138   1
  -1  15   2 202.525  26.974   7
   0 -15  -2 40.6864 13.7285   1
   0 -15  -2 45.3493 17.4197   5
   0 -15   2 39.7132 11.5849   1
   0 -15   2 61.9388 16.9226   5
   0  15   2 47.7630 14.1868   7
   1 -15   2 730.596  58.329   1
  -1 -15  -2 609.268  57.314   1
   1 -15   2 736.013  64.758   5
  -1 -15  -2 660.988  66.172   5
  -1  15  -2 584.375  57.298   7
  -1  15  -2 567.945  54.624   2
  -9   0   3 1058.57   88.76   2
  -8   0   3 3.77621 2.38908  10
  -8   0   3 -1.2674  4.4330   9
  -8   0   3 -0.7962  2.0886  10
  -8   0   3 3.29321 5.33435   9
   8   0  -3 5.93447 7.87847   4
  -8   0   3 -4.9753  6.6448   2
  -7   0   3 981.868  66.256  10
  -7   0   3 1018.22   78.02   2
  -7   0   3 910.250  79.711   9
   7   0  -3 897.191  80.482   4
  -7   0   3 922.941  80.427   9
  -6   0   3 1.39699 4.00176   9
  -6   0   3 -0.1197  2.1174  10
   6   0  -3 5.82569 2.56927   3
  -6   0   3 -0.3588  4.8386   2
  -6   0   3 -0.8789  4.1017   9
   6   0  -3 1.18359 3.09635   7
  -6   0   3 1.64083 4.15093   5
   6   0  -3 0.34262 3.26619   4
   5   0  -3 431.957  32.211   7
  -5   0   3 374.987  34.774   2
  -5   0   3 409.796  29.131  10
  -5   0   3 408.340  34.376   5
  -5   0   3 347.086  36.003   9
   5   0  -3 426.126  33.290   7
  -5   0   3 413.400  36.048   9
   5   0  -3 418.333  32.816   3
   4   0  -3 3.90998 2.05424   3
  -4   0   3 2.67793 3.37136   9
   4   0  -3 6.39295 2.82106   7
  -4   0   3 3.60170 3.89032   2
  -4   0   3 0.05718 1.71000   1
  -4   0   3 -0.1671  1.7540  10
  -4   0   3 2.93918 2.44489   5
   4   0  -3 2.10961 3.25718   1
   4   0  -3 3.47974 2.17664   7
  -4   0   3 1.75948 1.91745   1
   3   0  -3 1915.60  153.88   5
   3   0  -3 1928.16  144.77   1
  -3   0   3 2174.23  153.49   5
   3   0  -3 2232.79  159.63   9
  -3   0   3 1884.35  144.08   1
  -3   0   3 1794.96  132.96  10
   3   0  -3 1723.56  157.82   9
  -3   0   3 1913.59  144.78   1
   3   0  -3 1755.17  150.71   3
   3   0  -3 1865.50  144.05   7
   2   0  -3 4.42001 2.10055   8
   2   0  -3 3.89139 2.38645   7
   2   0  -3 4.46952 3.79686   9
   2   0  -3 -2.1508  1.6766  10
   2   0  -3 -0.0656  2.9240   8
   2   0  -3 -0.0637  2.4222   1
  -2   0   3 -1.4509  2.0187   7
  -2   0   3 2.62287 3.52669   9
  -2   0   3 -3.1462  2.6113   1
  -2   0   3 3.74525 2.04798  10
   2   0  -3 1.55901 2.36937   7
  -2   0   3 3.28811 2.68542   1
   2   0  -3 -1.0739  2.2834   6
  -2   0   3 2.15063 3.83700   9
   2   0  -3 0.04014 2.86944   9
  -2   0   3 2.51793 2.67678   5
  -2   0   3 0.21784 1.63071   3
  -2   0   3 1.94956 2.86941   6
   2   0  -3 0.03514 2.33921   3
  -1   0   3 914.649  74.645   1
  -1   0   3 933.889  77.135   3
  -1   0   3 959.104  74.047   7
  -1   0   3 1117.76   82.77   9
   1   0  -3 1010.56   73.88   6
  -1   0   3 888.969  73.838   8
   1   0  -3 907.396  81.789   9
   1   0  -3 1078.43   74.71   1
  -1   0   3 862.162  73.674   6
   1   0  -3 1094.71   82.66   9
  -1   0   3 1040.99   73.96   8
   1   0  -3 1037.62   75.03   1
   1   0  -3 1085.42   77.53   3
  -1   0   3 928.995  68.452  10
   1   0  -3 886.934  81.390   4
  -1   0   3 946.139  74.371   1
  -1   0   3 997.274  82.011   9
   1   0  -3 896.374  68.361  10
   1   0  -3 966.900  74.166   8
   0   0   3 0.46587 3.05230   5
   0   0  -3 2.39799 3.15572   1
   0   0   3 5.93928 3.46492   1
   0   0   3 2.78654 3.22290   1
   0   0   3 -0.4098  3.8971   9
   0   0   3 4.79590 4.13605   9
   0   0   3 -2.2482  2.2720   6
   0   0  -3 -1.9122  3.0526   8
   0   0  -3 0.95717 2.44578   7
   0   0  -3 2.96813 2.50950   3
   0   0   3 2.64037 3.61318   4
   0   0   3 3.28901 2.38833  10
   0   0  -3 -1.2431  3.0083   1
   0   0  -3 -6.1465  3.4978   4
   0   0  -3 1.00463 3.54663   9
   0   0   3 2.04015 2.77531   8
   0   0   3 -0.7560  2.2371   3
   0   0   3 -2.6189  1.7979   7
   0   0  -3 2.77324 2.85525   6
  -1   0  -3 395.159  29.400   1
  -1   0  -3 348.336  28.024   6
   1   0   3 342.635  28.062   6
   1   0   3 344.633  31.370   4
  -1   0  -3 371.982  32.261   9
   1   0   3 344.915  30.398   5
  -1   0  -3 374.387  29.576   1
  -1   0  -3 308.513  28.023   7
   1   0   3 369.422  28.389   7
  -1   0  -3 414.758  33.122   9
  -1   0  -3 312.241  31.439   4
   1   0   3 313.822  31.884   9
   1   0   3 305.039  27.812   8
  -1   0  -3 318.617  27.947   8
  -1   0  -3 356.433  26.207  10
   1   0   3 358.320  29.193   1
   1   0   3 365.325  29.364   3
   1   0   3 394.221  29.177   1
  -2   0  -3 16.2295  3.9046   6
  -2   0  -3 -1.8899  3.7095   1
   2   0   3 6.46863 5.02237   9
  -2   0  -3 5.06227 3.32318   7
  -2   0  -3 2.12838 3.72951   8
   2   0   3 0.43136 3.43645   1
   2   0   3 -2.4113  2.3179   3
  -2   0  -3 1.31013 3.66158   2
  -2   0  -3 -1.1106  3.0814   1
  -2   0  -3 -0.0622  2.5560  10
   2   0   3 2.80795 3.39297   8
  -2   0  -3 6.36018 4.40910   9
   2   0   3 0.29066 3.49034   5
   2   0   3 2.83213 4.13585   9
  -2   0  -3 0.73612 3.79953   4
  -2   0  -3 7.29839 4.65154   9
   2   0   3 3.56993 4.05144   4
   2   0   3 4.89098 3.11661   6
  -3   0  -3 644.629  48.977   8
  -3   0  -3 615.481  46.578  10
  -3   0  -3 593.119  57.043   9
   3   0   3 659.814  51.326   1
   3   0   3 665.480  56.976   9
  -3   0  -3 685.523  51.643   1
  -3   0  -3 625.284  51.739   1
  -3   0  -3 685.984  50.532   7
   3   0   3 586.732  55.660   4
   3   0   3 629.378  52.262   3
   3   0   3 648.121  53.749   5
  -3   0  -3 531.759  49.345   6
  -3   0  -3 606.617  55.292   4
  -3   0  -3 722.670  57.226   9
   3   0   3 574.155  56.319   9
  -3   0  -3 703.774  51.773   2
  -4   0  -3 2.00863 4.15016   7
  -4   0  -3 3.06619 4.83303   2
   4   0   3 -1.1577  3.6538   5
  -4   0  -3 0.13775 3.53426   6
  -4   0  -3 9.19497 6.98723   9
  -4   0  -3 -2.7954  5.2573   1
  -4   0  -3 2.91014 5.92920   9
  -4   0  -3 0.71430 3.51955  10
  -5   0  -3 377.091  33.202   2
  -5   0  -3 422.630  30.366  10
  -5   0  -3 416.655  34.561   1
  -5   0  -3 288.914  36.150   9
  -5   0  -3 380.142  30.989   6
  -5   0  -3 350.698  31.908   7
  -6   0  -3 -2.1632  5.0784   7
  -6   0  -3 2.57409 8.00742   9
  -6   0  -3 -5.3456  5.4377   2
  -6   0  -3 -2.0887  5.1125  10
  -6   0  -3 1.81518 4.20702   6
  -6   0  -3 -8.9394  5.7642   1
  -7   0  -3 29.6232  9.8648   2
  -7   0  -3 12.6578  8.6925   1
  -7   0  -3 37.7598  6.4418   6
  -9  -1   3 50.3757 12.8954   2
  -9   1   3 73.6951 10.4387   9
  -9   1   3 57.6381  6.1926  10
  -9   1   3 54.4313 13.4587   2
  -9   1   3 49.1403  6.1376  10
  -8  -1   3 1801.80  146.29   9
  -8  -1   3 1721.27  141.18   2
  -8   1   3 1845.89  148.47   9
  -8   1   3 1775.44  141.59   2
  -8   1   3 1699.36  149.24   9
   8   1  -3 1756.36  149.33   4
  -8   1   3 1766.53  123.86  10
  -7  -1   3 5.08650 3.22651   9
  -7  -1   3 9.83794 6.59574   2
   7  -1  -3 7.46316 6.40538   4
  -7  -1   3 4.16166 3.72828   9
  -7   1   3 3.90230 5.14420   9
   7   1  -3 11.2580  4.6639   4
  -7   1   3 0.92625 3.06309  10
  -7   1   3 -0.1607  5.9856   2
  -7   1   3 4.92270 5.55596   9
   6  -1  -3 20.8318  5.3875   4
  -6  -1   3 11.9111  5.9049   2
   6  -1  -3 17.3608  4.1520   3
   6  -1  -3 15.2988  4.5453   7
  -6  -1   3 21.4053  3.8755   9
  -6  -1   3 15.0746  4.1264   9
  -6  -1   3 20.7756  4.4919   5
  -6   1   3 18.2665  3.7044  10
  -6   1   3 29.9263  7.2045   9
  -6   1   3 20.2141  5.9775   5
  -6   1   3 10.8705  6.0185   2
   6   1  -3 20.8965  3.5722   7
   6   1  -3 14.5654  2.6753   3
  -6   1   3 5.80885 5.50266   9
   6   1  -3 14.9462  3.3076   7
  -5  -1   3 1223.12   94.44   9
  -5  -1   3 1076.03   92.42   5
  -5  -1   3 1161.34   91.42   5
   5  -1  -3 1087.05   86.82   7
  -5  -1   3 1090.38   94.10   9
  -5  -1   3 1267.94   90.76   2
   5  -1  -3 1056.25   89.90   3
  -5   1   3 1188.44   85.91   1
   5   1  -3 1128.05   86.45   7
  -5   1   3 1030.22   95.93   9
  -5   1   3 1074.66   90.17   2
  -5   1   3 1064.34   79.60  10
  -5   1   3 1210.12   92.62   5
  -5   1   3 1226.28   85.81   1
   5   1  -3 1085.86   85.58   7
  -5   1   3 1175.38   96.99   9
   4  -1  -3 661.510  54.126   3
   4  -1  -3 740.151  56.792   9
  -4  -1   3 683.149  46.927  10
   4  -1  -3 665.348  52.590   7
  -4  -1   3 683.202  56.406   9
   4  -1  -3 777.409  53.920   1
  -4  -1   3 673.087  54.273   5
  -4  -1   3 643.183  54.353   2
   4  -1  -3 664.909  51.975   7
  -4   1   3 628.457  47.602  10
  -4   1   3 685.083  51.676   1
  -4   1   3 728.240  54.810   2
   4   1  -3 614.467  51.225   7
  -4   1   3 578.921  51.702   1
  -4   1   3 679.263  57.708   5
  -4   1   3 612.146  57.917   9
  -4   1   3 642.606  55.156   5
   4   1  -3 736.301  51.084   7
   3  -1  -3 903.811  78.279   5
  -3  -1   3 893.301  78.901   9
   3  -1  -3 952.779  72.660   7
  -3  -1   3 897.828  71.880   1
  -3  -1   3 1033.39   76.31   5
  -3  -1   3 894.260  71.369   1
   3  -1  -3 911.805  76.144   3
   3  -1  -3 875.238  73.033   1
  -3  -1   3 967.980  74.956   2
  -3  -1   3 970.632  66.080  10
   3  -1  -3 1114.57   81.65   9
   3  -1  -3 981.966  79.470   9
  -3  -1   3 817.493  78.744   9
  -3  -1   3 922.277  71.632   7
   3  -1  -3 848.095  72.490   6
   3  -1  -3 972.138  72.438   7
  -3   1   3 1068.36   73.60   1
   3   1  -3 905.515  74.845   3
  -3   1   3 1125.15   66.81  10
  -3   1   3 995.491  76.812   5
   3   1  -3 1016.62   79.44   9
  -3   1   3 853.707  72.756   7
  -3   1   3 989.916  75.028   2
   3   1  -3 939.509  71.569   7
   3   1  -3 886.348  71.892   1
  -3   1   3 985.023  71.891   6
   3   1  -3 935.375  71.767   7
  -3   1   3 827.257  72.136   1
  -3   1   3 1010.91   80.59   9
  -2  -1   3 2725.46  234.84   9
   2  -1  -3 2868.35  234.95   9
  -2  -1   3 2632.86  213.70   1
   2  -1  -3 2980.85  213.42   6
   2  -1  -3 2672.62  213.99   7
  -2  -1   3 2626.35  222.65   3
  -2  -1   3 2843.86  213.81   1
  -2  -1   3 2857.95  234.61   9
  -2  -1   3 2845.25  212.67   6
   2  -1  -3 2660.99  214.30   7
   2  -1  -3 3169.85  215.31   8
  -2  -1   3 2805.25  197.41  10
  -2  -1   3 3026.64  227.75   5
  -2  -1   3 2824.19  213.56   7
   2  -1  -3 2600.94  223.45   3
   2  -1  -3 2793.91  235.89   9
   2  -1  -3 3027.73  197.91  10
  -2  -1   3 3164.51  222.71   3
  -2   1   3 2698.72  219.05   2
  -2   1   3 2962.35  214.30   7
   2   1  -3 2799.15  197.37  10
   2   1  -3 2733.81  214.06   1
  -2   1   3 2988.10  227.87   5
   2   1  -3 2712.26  222.78   3
  -2   1   3 2803.87  214.64   1
  -2   1   3 3024.92  235.92   9
   2   1  -3 2929.47  234.49   9
   2   1  -3 3202.04  212.75   6
  -2   1   3 2990.53  213.82   6
   2   1  -3 2627.76  213.53   7
  -2   1   3 2820.58  197.76  10
   2   1  -3 2564.50  214.39   8
   2   1  -3 3050.24  234.53   4
   1  -1  -3 19.3322  5.1590   4
   1  -1  -3 19.3122  5.0870   9
   1  -1  -3 17.8620  3.7670   3
   1  -1  -3 22.7566  3.4006  10
   1  -1  -3 25.0760  4.1248   7
  -1  -1   3 19.5678  3.4483   3
  -1  -1   3 25.1542  3.2899  10
   1  -1  -3 24.0543  4.4172   1
   1  -1  -3 26.4736  4.8841   1
   1  -1  -3 17.1980  5.2982   9
  -1  -1   3 18.3843  3.4101   3
  -1  -1   3 20.5491  4.0852   5
   1  -1  -3 20.5108  3.9010   6
   1  -1  -3 32.2060  4.5874   7
  -1  -1   3 20.6004  3.3992   7
  -1  -1   3 17.7100  4.1244   4
  -1  -1   3 18.4235  4.7358   9
  -1  -1   3 18.4202  2.7786   8
  -1  -1   3 18.9190  3.9088   1
   1  -1  -3 21.0051  3.7385   2
  -1  -1   3 19.7128  3.5149   6
   1  -1  -3 21.8525  4.1681   8
  -1  -1   3 25.4107  5.4562   9
  -1  -1   3 17.5381  2.9041   8
  -1   1   3 22.3698  5.7573   9
   1   1  -3 14.5629  3.2786   3
   1   1  -3 23.0973  5.0164   9
  -1   1   3 24.2439  5.3229   9
   1   1  -3 26.8466  4.8589   4
  -1   1   3 23.4643  3.7578   7
  -1   1   3 9.71787 3.62241   6
  -1   1   3 24.1942  4.4956   1
   1   1  -3 21.1246  4.6695   9
   1   1  -3 18.1491  3.6916   8
   1   1  -3 21.8827  3.6931   7
  -1   1   3 23.1248  3.8917   8
  -1   1   3 19.7304  3.8419   3
   1   1  -3 31.2878  3.9928   6
  -1   1   3 22.0755  4.1800   5
   1   1  -3 18.2751  3.9512   1
  -1   1   3 20.0768  4.5366   1
   1   1  -3 16.8677  3.6775   8
  -1   1   3 18.9509  3.5861  10
   0  -1   3 160.980  14.623   9
   0  -1   3 112.793  13.496   9
   0  -1   3 134.352  11.392   6
   0  -1   3 123.262  12.032   3
   0  -1  -3 114.361  12.354   1
   0  -1  -3 166.221  13.003   1
   0  -1   3 104.621  12.542   5
   0  -1  -3 120.517  11.564   6
   0  -1  -3 129.878  12.296   7
   0  -1  -3 165.118  11.877   8
   0  -1  -3 121.706  11.565   7
   0  -1  -3 132.088  12.030   3
   0  -1   3 120.693  11.412   8
   0  -1   3 127.444  11.388   7
   0  -1   3 149.995  13.511   4
   0  -1  -3 86.1656 12.7377   4
   0  -1   3 128.215  11.300   8
   0  -1   3 126.759  12.206   1
   0  -1   3 127.000  12.003   1
   0  -1   3 133.823  11.776   3
   0  -1  -3 111.828  14.053   9
   0   1   3 129.453  13.666   4
   0   1   3 92.0395 13.5747   9
   0   1   3 108.563  13.814   9
   0   1   3 137.920  12.966   1
   0   1  -3 132.967  11.621   7
   0   1  -3 121.394  12.206   1
   0   1  -3 99.6791 10.2976  10
   0   1   3 133.875  12.397   1
   0   1   3 106.401  11.607   3
   0   1   3 141.690  10.904  10
   0   1  -3 149.591  13.850   4
   0   1  -3 103.263  10.992   6
   0   1  -3 135.404  14.170   9
   0   1  -3 129.931  12.378   1
   0   1   3 119.123  11.276   8
   0   1  -3 122.067  11.571   8
   0   1   3 124.752  12.615   5
   1  -1   3 839.444  67.512   1
   1  -1   3 861.781  66.571   8
  -1  -1  -3 960.128  67.016   7
  -1  -1  -3 879.496  67.749   7
   1  -1   3 924.275  66.959   7
  -1  -1  -3 818.869  61.688  10
   1  -1   3 864.705  71.535   5
   1  -1   3 800.461  73.548   4
  -1  -1  -3 826.983  66.308   6
  -1  -1  -3 788.885  67.762   1
  -1  -1  -3 859.964  74.297   9
  -1  -1  -3 948.829  67.736   1
   1  -1   3 824.078  74.217   9
  -1  -1  -3 824.242  74.643   9
   1  -1   3 716.160  69.145   3
   1  -1   3 852.457  67.107   8
  -1  -1  -3 916.869  66.718   8
  -1   1  -3 841.842  66.346   6
   1   1   3 858.425  71.371   5
   1   1   3 869.729  61.683  10
   1   1   3 844.136  74.411   9
  -1   1  -3 882.140  67.020   7
   1   1   3 768.972  66.269   6
  -1   1  -3 884.589  74.716   9
  -1   1  -3 866.574  67.777   1
  -1   1  -3 861.272  74.204   9
  -1   1  -3 821.154  61.686  10
  -1   1  -3 836.735  66.714   8
   1   1   3 935.700  66.916   7
   1   1   3 978.190  66.789   8
  -1   1  -3 841.863  73.714   4
   1   1   3 949.852  69.783   3
   1   1   3 937.823  73.809   4
  -1   1  -3 996.817  68.021   1
   2  -1   3 250.699  26.384   4
  -2  -1  -3 263.892  23.295   6
  -2  -1  -3 269.110  27.026   9
   2  -1   3 339.451  24.026   6
  -2  -1  -3 297.373  26.684   4
   2  -1   3 276.606  25.740   5
  -2  -1  -3 294.518  24.908   7
   2  -1   3 273.331  24.476   3
  -2  -1  -3 250.232  24.822   1
   2  -1   3 273.957  23.362   8
  -2  -1  -3 296.350  27.802   9
  -2  -1  -3 270.794  21.990  10
  -2  -1  -3 281.505  23.063   8
  -2  -1  -3 295.939  24.199   2
   2  -1   3 315.937  27.834   9
   2  -1   3 298.467  27.641   9
  -2  -1  -3 303.880  24.763   1
  -2  -1  -3 329.191  24.040   7
   2  -1   3 259.558  24.326   1
  -2   1  -3 289.773  22.138  10
   2   1   3 286.907  27.603   9
  -2   1  -3 281.732  24.789   1
   2   1   3 310.327  24.650   1
  -2   1  -3 273.819  24.760   1
  -2   1  -3 275.502  23.380   6
   2   1   3 306.482  23.391   8
  -2   1  -3 255.013  27.141   9
  -2   1  -3 293.167  23.368   8
   2   1   3 243.031  24.169   3
  -2   1  -3 243.056  27.078   9
   2   1   3 258.241  26.320   4
   2   1   3 252.573  26.921   9
   2   1   3 283.589  23.610   6
  -2   1  -3 290.485  24.041   7
   2   1   3 282.546  25.386   5
   3  -1   3 173.477  18.283   5
  -3  -1  -3 202.938  20.556   9
  -3  -1  -3 184.661  16.925   7
  -3  -1  -3 206.578  16.187  10
  -3  -1  -3 180.852  20.543   9
  -3  -1  -3 148.553  17.580   1
   3  -1   3 167.817  19.094   4
  -3  -1  -3 193.434  18.812   4
   3  -1   3 210.890  18.469   1
  -3  -1  -3 187.542  17.899   1
  -3  -1  -3 174.669  16.258   6
  -3  -1  -3 198.151  18.334   7
   3  -1   3 181.442  20.560   9
  -3  -1  -3 189.306  17.306   2
   3  -1   3 151.879  19.832   9
   3   1   3 165.817  17.228   1
   3   1   3 163.754  17.614   5
  -3   1  -3 229.591  16.829   6
  -3   1  -3 202.804  19.695   4
   3   1   3 193.508  20.146   9
  -3   1  -3 147.036  19.698   9
  -3   1  -3 188.692  20.802   9
  -3   1  -3 195.174  18.382   1
  -3   1  -3 184.366  18.252   1
   3   1   3 153.623  18.885   4
   3   1   3 205.512  17.513   3
   3   1   3 203.924  20.513   9
  -3   1  -3 208.215  16.084  10
  -3   1  -3 159.650  16.791   7
  -3   1  -3 176.135  17.864   2
  -3   1  -3 153.574  15.805   8
  -4  -1  -3 153.854  14.047   6
  -4  -1  -3 123.318  18.208   9
  -4  -1  -3 133.111  13.942  10
  -4  -1  -3 147.573  18.311   9
   4  -1   3 153.450  16.309   3
  -4  -1  -3 156.245  16.803   1
   4  -1   3 137.724  15.988   5
  -4  -1  -3 131.353  14.541   7
  -4  -1  -3 131.134  15.068   2
  -4  -1  -3 139.569  15.742   7
   4   1   3 144.426  15.156   3
  -4   1  -3 152.109  16.343   2
  -4   1  -3 148.149  14.371  10
  -4   1  -3 147.687  19.122   9
  -4   1  -3 156.711  17.008   1
   4   1   3 169.410  16.091   5
   4   1   3 173.697  18.728   9
  -4   1  -3 167.118  14.594   6
  -4   1  -3 133.561  15.090   7
  -4   1  -3 142.592  18.373   9
  -5  -1  -3 489.031  41.992   2
  -5  -1  -3 539.001  43.210   1
  -5  -1  -3 435.511  46.495   9
  -5  -1  -3 473.236  40.950   7
  -5  -1  -3 515.895  38.442  10
  -5  -1  -3 514.330  39.776   6
  -5   1  -3 480.014  41.354   7
  -5   1  -3 507.298  43.305   1
  -5   1  -3 442.587  46.855   9
  -5   1  -3 530.183  40.374   6
  -5   1  -3 433.344  42.227   2
  -5   1  -3 572.454  38.992  10
  -6  -1  -3 67.9957  8.5316   6
  -6  -1  -3 64.2641 10.2671   7
  -6  -1  -3 74.5737 10.6052  10
   6  -1   3 60.2059 10.8743   8
  -6  -1  -3 65.3159 11.8513   1
  -6  -1  -3 67.9967 11.0894   2
  -6  -1  -3 68.8857 14.8719   9
  -6   1  -3 70.0397 14.5538   9
  -6   1  -3 59.3033 10.0306  10
  -6   1  -3 83.1927  9.8298   6
  -6   1  -3 60.1923 12.5251   1
  -6   1  -3 64.8606 10.8371   7
  -6   1  -3 73.0474 12.2321   2
  -7  -1  -3 -13.327   5.502   7
  -7  -1  -3 6.95737 7.70952   1
  -7  -1  -3 -15.281   9.348   9
  -7  -1  -3 1.20372 3.77309   6
  -7   1  -3 3.84614 7.42582   2
  -7   1  -3 -0.2201  4.6894   6
  -7   1  -3 -4.6294  6.8590   1
  -9  -2   3 12.1110  8.5612   2
  -9   2   3 2.85247 8.25653   2
  -9   2   3 0.50011 4.22129  10
  -9   2   3 6.40464 6.83689   9
  -8  -2   3 39.8637 10.5027   2
  -8   2   3 58.0631 11.3569   9
  -8   2   3 25.4247  9.0721   2
  -8   2   3 35.9578  9.8136   9
   8   2  -3 27.3777  8.1773   4
  -8   2   3 34.0422  5.6683  10
   7  -2  -3 59.8456 10.7422   4
  -7  -2   3 40.1911  9.6359   2
  -7   2   3 52.9636 10.2480   9
  -7   2   3 59.6121 11.0345   9
  -7   2   3 46.8686  5.7941   1
  -7   2   3 48.1401  6.6335  10
  -7   2   3 62.0553 11.2623   2
  -7   2   3 62.5936 10.1978   5
  -7   2   3 49.3782  5.7682   1
   6  -2  -3 0.81250 2.47444   8
  -6  -2   3 3.11355 4.75464   2
  -6  -2   3 4.92132 2.59168   5
   6  -2  -3 9.28323 4.49295   7
   6  -2  -3 -0.6070  4.4576   4
   6  -2  -3 -1.4622  2.9709   3
  -6  -2   3 5.29127 3.53854   5
  -6   2   3 -2.0370  2.3418   7
  -6   2   3 4.79537 3.24050  10
  -6   2   3 4.35657 6.59664   9
  -6   2   3 1.45963 5.32138   2
  -6   2   3 4.50401 3.34055   1
  -6   2   3 2.74495 3.15782   1
   6   2  -3 2.44816 1.70579   7
  -6   2   3 -9.0870  4.3260   5
  -6   2   3 9.33553 6.30504   9
  -5  -2   3 624.737  49.756   2
  -5  -2   3 602.809  48.436   5
   5  -2  -3 549.333  51.699   4
   5  -2  -3 534.224  48.993   3
   5  -2  -3 574.414  47.646   7
   5  -2  -3 676.610  45.871   8
  -5   2   3 561.675  46.370   7
  -5   2   3 647.687  50.151   2
  -5   2   3 593.628  53.436   5
  -5   2   3 574.715  46.901   1
  -5   2   3 580.103  54.424   9
  -5   2   3 677.073  43.732  10
  -5   2   3 689.053  47.390   1
   5   2  -3 594.499  45.869   7
  -5   2   3 550.359  50.525   5
  -5   2   3 531.273  53.289   9
   4  -2  -3 3461.62  295.22   7
  -4  -2   3 4116.58  302.58   2
   4  -2  -3 4209.95  308.51   3
   4  -2  -3 4418.86  295.68   8
   4  -2  -3 3611.55  314.13   5
  -4  -2   3 4012.15  313.05   5
  -4  -2   3 3713.91  322.40   9
   4  -2  -3 3722.62  295.98   7
   4  -2  -3 3823.63  297.03   1
  -4   2   3 3909.35  295.81   1
  -4   2   3 3885.49  302.46   2
   4   2  -3 3905.64  293.86   7
  -4   2   3 3830.12  325.08   9
  -4   2   3 3931.56  272.70  10
  -4   2   3 4232.80  295.07   7
  -4   2   3 4506.71  318.09   5
  -4   2   3 4110.97  292.84   6
  -4   2   3 3730.98  314.25   5
  -4   2   3 3773.88  295.16   1
   4   2  -3 3752.98  293.99   7
   3  -2  -3 461.246  45.234   5
   3  -2  -3 505.888  41.063   7
   3  -2  -3 546.714  42.044   1
  -3  -2   3 519.853  43.586   9
   3  -2  -3 509.279  40.850   7
   3  -2  -3 458.029  44.637   9
   3  -2  -3 491.073  40.048   8
   3  -2  -3 570.426  47.547   9
  -3  -2   3 525.282  43.783   9
  -3  -2   3 484.074  39.143   1
  -3  -2   3 551.364  39.513   1
   3  -2  -3 540.431  43.715   3
   3  -2  -3 493.220  41.602   6
  -3  -2   3 541.275  42.112   5
   3   2  -3 495.047  43.548   9
  -3   2   3 470.122  41.762   1
   3   2  -3 542.033  40.834   3
   3   2  -3 505.732  40.970   3
   3   2  -3 489.208  39.342   7
  -3   2   3 552.203  40.707   7
  -3   2   3 541.573  46.441   9
  -3   2   3 428.174  41.788   2
  -3   2   3 517.442  41.704   7
   3   2  -3 570.503  39.922   1
  -3   2   3 513.680  37.425  10
  -3   2   3 489.162  40.752   1
  -3   2   3 543.930  41.154   6
   3   2  -3 535.462  43.217   9
  -3   2   3 544.786  43.203   5
   2  -2  -3 8.75037 5.36290   9
  -2  -2   3 -1.7343  1.7760   6
  -2  -2   3 4.78781 3.77819   9
  -2  -2   3 3.26340 2.60763   5
   2  -2  -3 10.5201  4.1421   3
   2  -2  -3 0.81282 3.01873   7
  -2  -2   3 0.85057 1.72034   7
   2  -2  -3 1.68773 3.91311   9
  -2  -2   3 3.27538 3.42705   9
  -2  -2   3 2.71892 2.00291   6
   2  -2  -3 0.45501 2.77356  10
   2  -2  -3 -2.1443  4.1810   8
  -2  -2   3 0.63333 2.40176   1
  -2  -2   3 3.87633 2.40831   1
   2  -2  -3 11.4918  4.3091   1
   2  -2  -3 5.64065 3.22315   7
   2  -2  -3 3.04481 3.32475   6
  -2   2   3 6.91001 3.46994   7
  -2   2   3 2.64948 3.00023   5
   2   2  -3 3.23259 3.05351   9
   2   2  -3 5.63406 2.20794   7
  -2   2   3 5.47304 4.79258   9
  -2   2   3 2.80301 3.41722   3
  -2   2   3 1.93154 3.90950   6
   2   2  -3 1.70349 1.87198  10
  -2   2   3 10.9640  3.0161  10
  -2   2   3 8.37672 3.56312   2
  -2   2   3 5.08867 4.30669   1
  -2   2   3 6.97820 3.40424   7
   2   2  -3 4.24988 2.12056   3
   2   2  -3 4.41348 2.24358   6
   2   2  -3 1.23425 2.41235   1
   2   2  -3 8.16076 3.41991   9
   2   2  -3 9.12346 2.57365   3
   2   2  -3 4.52625 3.25040   4
  -1  -2   3 817.451  57.543   7
   1  -2  -3 681.280  58.026   8
   1  -2  -3 800.572  64.428   4
  -1  -2   3 774.878  57.388   6
  -1  -2   3 751.709  63.713   9
  -1  -2   3 759.083  59.938   3
  -1  -2   3 862.828  61.853   5
   1  -2  -3 725.092  53.609  10
   1  -2  -3 825.936  59.149   1
   1  -2  -3 680.224  57.809   6
  -1  -2   3 767.021  57.129   6
  -1  -2   3 742.339  63.029   4
   1  -2  -3 808.398  58.721   7
   1  -2  -3 753.992  58.107   7
   1  -2  -3 847.696  58.890   1
   1  -2  -3 773.898  58.941   2
  -1  -2   3 635.955  59.429   3
  -1  -2   3 665.416  63.709   9
  -1  -2   3 704.203  57.717   1
   1  -2  -3 709.575  60.488   3
   1  -2  -3 678.167  64.318   9
  -1   2   3 705.420  58.304   7
   1   2  -3 770.857  57.856   8
  -1   2   3 887.665  58.400   6
   1   2  -3 712.149  53.069  10
   1   2  -3 746.134  57.370   8
  -1   2   3 792.712  60.499   3
  -1   2   3 754.438  61.705   5
  -1   2   3 760.275  58.241   7
   1   2  -3 686.167  59.713   3
  -1   2   3 713.282  58.704   1
   1   2  -3 743.192  57.518   7
   1   2  -3 899.587  64.273   9
   1   2  -3 611.410  63.112   4
  -1   2   3 692.125  64.924   9
  -1   2   3 720.228  58.510   1
   1   2  -3 713.326  63.953   9
  -1   2   3 752.240  57.849   8
   1   2  -3 840.007  57.319   6
   1   2  -3 817.427  58.259   1
   0  -2   3 131.079  11.899   7
   0  -2   3 130.753  12.955   5
   0  -2   3 108.950  13.227   4
   0  -2  -3 129.918  12.037   7
   0  -2   3 156.567  12.793   1
   0  -2  -3 119.322  11.900   8
   0  -2  -3 129.793  14.822   9
   0  -2  -3 128.045  12.642   7
   0  -2   3 107.200  13.589   9
   0  -2   3 154.578  14.508   9
   0  -2   3 133.181  11.386   8
   0  -2  -3 129.054  12.710   1
   0  -2  -3 115.827  12.181   3
   0  -2   3 133.559  11.580   6
   0  -2   3 136.642  11.722   8
   0  -2  -3 131.601  11.901   6
   0  -2   3 113.132  11.662   3
   0  -2  -3 140.491  13.810   4
   0  -2  -3 114.224  12.747   1
   0   2   3 122.171  12.284   3
   0   2  -3 124.334  11.545   6
   0   2   3 108.460  14.004   9
   0   2  -3 121.494  12.585   1
   0   2   3 111.360  11.689   8
   0   2  -3 160.886  14.801   9
   0   2   3 109.667  14.442   9
   0   2  -3 130.036  14.058   4
   0   2   3 124.796  11.884   7
   0   2   3 151.277  12.781   1
   0   2  -3 139.937  11.947   8
   0   2  -3 113.486  10.520  10
   0   2   3 145.154  14.041   4
   0   2  -3 152.723  14.721   9
   0   2   3 123.103  13.114   1
   0   2  -3 108.581  11.627   7
   0   2  -3 142.999  12.717   1
   1  -2   3 1853.95  158.24   4
   1  -2   3 2187.35  151.02   3
  -1  -2  -3 1721.33  143.06   6
  -1  -2  -3 1735.22  133.04  10
   1  -2   3 1735.81  153.57   5
   1  -2   3 2149.05  145.09   1
   1  -2   3 2136.82  159.21   9
  -1  -2  -3 1721.64  144.67   7
   1  -2   3 1840.01  149.98   3
  -1  -2  -3 1991.32  159.42   9
  -1  -2  -3 1981.91  144.07   8
  -1  -2  -3 2012.14  144.18   7
   1  -2   3 1932.36  144.72   1
  -1  -2  -3 1876.31  145.18   1
   1  -2   3 1904.36  144.73   8
  -1  -2  -3 1928.44  159.68   9
  -1  -2  -3 1937.96  150.06   3
  -1  -2  -3 1978.91  144.84   1
   1  -2   3 1759.40  158.83   9
   1   2   3 1720.68  153.25   5
   1   2   3 1924.18  159.20   9
  -1   2  -3 1815.94  144.08   7
   1   2   3 1947.60  144.21   8
   1   2   3 1950.58  144.59   1
  -1   2  -3 1831.00  144.33   8
   1   2   3 2062.34  150.26   3
   1   2   3 1703.72  132.99  10
  -1   2  -3 1701.31  158.27   4
  -1   2  -3 1644.30  158.74   9
   1   2   3 2026.58  158.31   4
   1   2   3 2069.80  144.32   7
   1   2   3 1838.26  159.35   9
  -1   2  -3 2088.09  143.35   6
  -1   2  -3 1993.09  145.05   1
  -2  -2  -3 550.427  47.075   9
  -2  -2  -3 472.802  40.470   8
   2  -2   3 395.136  46.037   9
   2  -2   3 550.674  42.589   1
  -2  -2  -3 460.453  41.206   7
  -2  -2  -3 506.747  38.426  10
  -2  -2  -3 537.509  47.656   9
   2  -2   3 462.104  44.463   5
  -2  -2  -3 518.856  42.944   1
   2  -2   3 455.054  43.633   3
  -2  -2  -3 566.528  41.167   6
  -2  -2  -3 477.620  41.621   2
   2  -2   3 537.100  41.890   8
  -2  -2  -3 474.666  42.233   7
  -2  -2  -3 549.733  42.352   1
   2  -2   3 577.821  47.165   9
   2  -2   3 498.485  41.209   6
  -2  -2  -3 611.529  46.174   4
   2  -2   3 559.495  46.304   4
   2   2   3 520.483  47.001   9
   2   2   3 579.613  46.230   4
   2   2   3 584.067  41.227   8
   2   2   3 503.752  44.112   5
   2   2   3 490.096  41.202   6
  -2   2  -3 539.802  47.361   9
  -2   2  -3 560.909  38.483  10
  -2   2  -3 523.055  42.879   1
   2   2   3 490.406  38.024  10
  -2   2  -3 552.085  41.868   7
   2   2   3 517.162  42.073   1
  -2   2  -3 549.480  47.630   9
  -2   2  -3 509.441  42.662   1
   2   2   3 518.954  47.012   9
  -2   2  -3 549.025  41.350   8
  -2   2  -3 576.690  41.490   6
   2   2   3 487.387  42.990   3
  -3  -2  -3 1391.18   90.52  10
   3  -2   3 1140.94  104.16   5
   3  -2   3 1188.28  102.47   3
  -3  -2  -3 1486.17  110.24   9
  -3  -2  -3 1107.92   97.17   7
   3  -2   3 1195.96  107.55   4
  -3  -2  -3 1219.90  108.10   9
   3  -2   3 1301.14   98.85   1
  -3  -2  -3 1176.69  106.50   4
  -3  -2  -3 1301.29   96.59   6
  -3  -2  -3 1297.88   99.07   2
  -3  -2  -3 1322.51   98.84   7
   3  -2   3 1445.08  109.25   9
   3  -2   3 1499.82   98.76   8
   3  -2   3 1350.31  109.37   9
  -3  -2  -3 1196.93   98.82   1
  -3   2  -3 1326.94   98.17   7
  -3   2  -3 1028.24  108.25   9
  -3   2  -3 1169.65   98.80   1
  -3   2  -3 1258.34   90.20  10
   3   2   3 1267.41   98.20   1
  -3   2  -3 1274.80   99.02   1
  -3   2  -3 1217.28  107.64   4
  -3   2  -3 1202.78   96.64   6
  -3   2  -3 1326.98  109.22   9
   3   2   3 1364.88  108.90   9
   3   2   3 1299.59  101.58   3
   3   2   3 1242.11  108.47   9
  -3   2  -3 1182.34   96.96   8
   3   2   3 1136.67  107.03   4
   3   2   3 1503.26  104.19   5
  -4  -2  -3 876.739  66.625   7
  -4  -2  -3 832.056  66.871   1
  -4  -2  -3 737.021  72.722   9
  -4  -2  -3 972.160  66.570   2
  -4  -2  -3 917.181  60.788  10
   4  -2   3 848.478  69.216   3
   4  -2   3 790.395  69.917   5
   4  -2   3 781.959  65.771   8
  -4  -2  -3 762.979  64.808   7
  -4  -2  -3 804.388  63.991   6
  -4  -2  -3 922.601  75.122   9
   4   2   3 780.673  68.891   5
  -4   2  -3 784.186  64.423   6
  -4   2  -3 873.539  60.721  10
   4   2   3 886.105  67.988   3
  -4   2  -3 735.276  73.223   9
  -4   2  -3 900.472  68.017   2
  -4   2  -3 833.219  74.386   9
  -4   2  -3 753.693  65.426   7
  -4   2  -3 779.788  66.867   1
  -5  -2  -3 260.301  24.523   2
  -5  -2  -3 299.939  23.081  10
   5  -2   3 289.230  25.011   8
  -5  -2  -3 264.152  22.499   6
  -5  -2  -3 251.604  23.971   7
  -5  -2  -3 241.462  27.839   9
  -5  -2  -3 245.375  29.159   9
  -5  -2  -3 274.929  25.745   1
  -5   2  -3 258.367  26.175   1
  -5   2  -3 271.088  25.851   2
  -5   2  -3 290.279  23.902   6
  -5   2  -3 243.405  24.298   7
  -5   2  -3 272.657  23.308  10
  -5   2  -3 230.093  28.791   9
  -6  -2  -3 14.5493  6.2864  10
  -6  -2  -3 11.3770  7.5465   1
  -6  -2  -3 9.92449 4.50109   6
   6  -2   3 9.20143 7.21218   8
  -6  -2  -3 9.58080 5.95757   7
  -6  -2  -3 12.2628  9.5796   9
  -6   2  -3 4.75665 6.69249   2
  -6   2  -3 6.33967 7.59143   1
  -6   2  -3 11.0904  5.9238   6
  -6   2  -3 10.5654  6.5462   7
  -7  -2  -3 65.3178 15.0977   9
  -7  -2  -3 74.4122 10.9434  10
  -7  -2  -3 87.7862 13.2965   1
  -7  -2  -3 60.0632 10.4204   7
  -7   2  -3 42.9083 12.6567   1
  -7   2  -3 68.3778  9.6771   6
  -7   2  -3 69.9319 13.6026   2
  -9  -3   3 27.7806 10.8988   2
  -9   3   3 40.0413 11.6985   2
   9   3  -3 17.4693  7.2191   4
  -9   3   3 26.9430  5.9909  10
  -9   3   3 28.0326 10.0137   9
  -8  -3   3 127.843  15.862   2
  -8   3   3 89.7149 15.1608   9
  -8   3   3 98.2598 16.2860   9
  -8   3   3 96.3519 10.0352   1
  -8   3   3 88.1140 14.5287   2
  -8   3   3 94.5055  9.9831   1
   8   3  -3 101.587  11.723   4
  -8   3   3 93.5044 10.5203  10
  -7  -3   3 52.4055 10.0599   2
  -7   3   3 35.6864  6.5363  10
  -7   3   3 46.7481 10.3224   2
  -7   3   3 45.6785  7.1410   1
  -7   3   3 48.0400 10.3048   5
  -7   3   3 21.7476  9.8608   9
  -7   3   3 58.0226 11.9829   9
  -7   3   3 41.1851  6.6283   1
  -7   3   3 45.4017  5.8213   7
   6  -3  -3 191.129  22.932   4
   6  -3  -3 227.979  21.347   3
   6  -3  -3 215.290  19.019   8
  -6  -3   3 243.299  22.227   2
   6  -3  -3 242.094  21.357   7
  -6   3   3 232.003  19.476   7
  -6   3   3 177.578  21.603   2
  -6   3   3 227.612  18.644  10
  -6   3   3 233.039  23.212   5
  -6   3   3 238.365  19.838   1
  -6   3   3 229.619  24.973   9
  -6   3   3 227.732  26.040   9
  -6   3   3 238.598  20.476   1
   5  -3  -3 117.719  11.231   5
   5  -3  -3 113.081  11.961   7
   5  -3  -3 123.243  12.179   3
   5  -3  -3 110.604  14.702   1
   5  -3  -3 107.651  12.649   4
   5  -3  -3 104.654  10.109   8
  -5  -3   3 109.150  12.592   2
  -5   3   3 97.5582 14.3886   9
  -5   3   3 93.0746 10.5853   7
  -5   3   3 107.540  11.588   1
  -5   3   3 88.1701 11.1327   1
  -5   3   3 94.6357 12.2465   2
  -5   3   3 103.087  12.438   5
  -5   3   3 99.6743 15.8757   9
  -5   3   3 95.5589 10.0944  10
   4  -3  -3 111.079  11.594   7
  -4  -3   3 110.559   9.932   9
  -4  -3   3 96.7014  9.8697   9
   4  -3  -3 95.8698 12.2238   5
   4  -3  -3 103.442  12.150   3
   4  -3  -3 111.697  12.556   4
   4  -3  -3 121.160  10.509   8
  -4  -3   3 111.488   9.573   5
   4  -3  -3 125.806  14.004   1
   4   3  -3 114.703   8.776   7
  -4   3   3 105.510   9.464   3
  -4   3   3 102.900  14.551   9
  -4   3   3 113.660  10.925   7
  -4   3   3 114.243  12.309   5
  -4   3   3 99.1422 12.1335   1
  -4   3   3 121.085  10.482  10
  -4   3   3 92.3214 11.2550   1
  -4   3   3 92.5650 11.6475   2
  -4   3   3 94.4028 10.2758   6
  -3  -3   3 14.6978  3.5036   9
   3  -3  -3 12.4175  5.5557   6
   3  -3  -3 18.9453  7.3518   5
   3  -3  -3 17.0966  6.8166   9
  -3  -3   3 16.6601  2.5151   1
  -3  -3   3 16.7585  2.7465   1
   3  -3  -3 14.5680  5.2548   1
  -3  -3   3 19.9316  3.8590   9
  -3  -3   3 16.5262  3.1460   5
   3  -3  -3 19.5466  4.8745   7
   3  -3  -3 10.5202  4.3979   8
   3  -3  -3 19.0581  5.6860   3
   3  -3  -3 16.7940  4.8129   7
   3   3  -3 21.8464  2.7656   3
   3   3  -3 18.3531  2.5241   3
   3   3  -3 22.1412  3.7269   9
  -3   3   3 19.7839  4.1974   3
   3   3  -3 18.3208  2.7559   7
  -3   3   3 10.8667  5.0828   6
   3   3  -3 18.2843  3.1498   1
  -3   3   3 25.5031  6.6592   1
  -3   3   3 12.8678  5.4400   7
  -3   3   3 16.2593  6.8668   9
  -3   3   3 26.0583  4.3871  10
  -3   3   3 17.0992  4.3933   7
  -3   3   3 19.5551  5.2603   2
  -3   3   3 13.3661  4.4582   5
  -2  -3   3 987.524  99.755   9
   2  -3  -3 1188.27   96.54   3
   2  -3  -3 1137.44   92.27   8
   2  -3  -3 1221.77  103.08   9
  -2  -3   3 1212.19   97.03   5
   2  -3  -3 1043.28   91.85   7
   2  -3  -3 1151.98   84.95  10
  -2  -3   3 1289.78   90.57   7
  -2  -3   3 1235.57   89.94   6
  -2  -3   3 1144.81   90.88   1
   2  -3  -3 1318.33  101.80   9
   2  -3  -3 1071.87   92.69   1
  -2  -3   3 1300.40  100.17   9
   2  -3  -3 1237.65   92.49   6
  -2  -3   3 1133.47   90.20   6
   2  -3  -3 1164.68  100.58   5
   2  -3  -3 1346.26   92.71   7
  -2  -3   3 1108.41   90.69   1
  -2   3   3 1074.48   97.27   5
   2   3  -3 1305.28  100.14   9
   2   3  -3 1071.45   89.99   6
  -2   3   3 1311.95   92.86   1
   2   3  -3 1150.80   90.98   1
   2   3  -3 1154.54   90.75   7
  -2   3   3 1207.64   92.41   7
  -2   3   3 1301.48   93.96   2
   2   3  -3 1287.35   94.45   3
   2   3  -3 1026.82   99.26   4
   2   3  -3 1267.22   94.75   3
  -2   3   3 1338.38  103.15   9
   2   3  -3 1233.49   83.78  10
  -2   3   3 1188.94   84.85  10
   2   3  -3 1270.26  100.24   9
  -2   3   3 1334.82   96.77   3
  -2   3   3 1133.31   92.61   6
  -2   3   3 1276.95   92.24   7
  -2   3   3 1249.30   91.06   8
   1  -3  -3 209.379  17.623   8
   1  -3  -3 212.963  17.942   7
   1  -3  -3 205.063  16.876   2
  -1  -3   3 166.835  16.894   3
  -1  -3   3 191.349  19.085   9
   1  -3  -3 213.457  20.561   4
  -1  -3   3 188.486  16.906   1
   1  -3  -3 224.421  18.518   3
  -1  -3   3 184.747  18.094   5
   1  -3  -3 166.832  17.067   7
  -1  -3   3 193.223  16.582   6
   1  -3  -3 229.986  17.970   6
  -1  -3   3 194.073  19.046   9
  -1  -3   3 170.817  15.985   6
  -1  -3   3 173.333  16.521   3
   1  -3  -3 221.187  16.252  10
   1  -3  -3 195.217  21.325   9
   1   3  -3 186.295  18.440   4
   1   3  -3 211.649  19.317   9
   1   3  -3 197.008  16.573   7
   1   3  -3 208.632  16.943   8
  -1   3   3 163.974  17.748   3
  -1   3   3 244.572  18.915   1
  -1   3   3 217.754  18.374   1
   1   3  -3 201.950  17.473   3
   1   3  -3 200.091  17.090   1
  -1   3   3 166.979  17.329   7
  -1   3   3 198.136  17.619   7
   1   3  -3 222.277  16.292   8
  -1   3   3 188.615  17.017   8
  -1   3   3 163.701  20.339   9
   1   3  -3 186.733  18.921   9
  -1   3   3 192.916  15.793  10
  -1   3   3 197.959  17.804   6
   1   3  -3 220.107  16.449   6
  -1   3   3 193.196  18.024   5
   0  -3  -3 6586.15  467.41   7
   0  -3  -3 6900.21  475.23   2
   0  -3  -3 5450.08  512.16   9
   0  -3   3 5844.60  463.55   6
   0  -3   3 6273.27  466.23   7
   0  -3   3 5952.37  467.78   8
   0  -3  -3 5892.98  486.36   3
   0  -3  -3 5629.29  466.45   7
   0  -3  -3 5603.61  468.13   8
   0  -3  -3 5639.96  467.36   1
   0  -3   3 6815.52  468.41   8
   0  -3  -3 7308.57  512.12   4
   0  -3  -3 6361.31  464.28   6
   0  -3  -3 6051.43  512.95   9
   0  -3   3 6084.18  511.80   9
   0  -3   3 6596.13  486.08   3
   0  -3   3 6174.60  464.10   6
   0  -3   3 6065.88  486.36   3
   0  -3   3 6707.26  511.37   4
   0  -3  -3 5681.62  431.13  10
   0  -3  -3 6316.10  467.13   1
   0  -3   3 6375.16  466.57   1
   0  -3   3 5807.19  466.47   1
   0   3  -3 5814.27  463.54   6
   0   3  -3 6226.50  466.77   1
   0   3  -3 5783.05  511.79   9
   0   3  -3 6779.08  511.72   4
   0   3   3 6238.97  466.91   1
   0   3  -3 6991.71  466.55   7
   0   3   3 6674.75  496.82   5
   0   3   3 6227.03  431.30  10
   0   3  -3 6154.23  468.24   8
   0   3  -3 5823.49  468.69   8
   0   3   3 6552.03  486.63   3
   0   3   3 6622.52  467.51   7
   0   3   3 5868.90  511.38   4
   0   3   3 6298.09  468.42   8
   0   3  -3 6489.86  512.09   9
  -1  -3  -3 619.431  59.749   9
   1  -3   3 639.356  53.411   1
  -1  -3  -3 707.489  52.696   6
   1  -3   3 756.291  53.135   7
   1  -3   3 571.479  54.919   3
   1  -3   3 722.747  53.573   1
  -1  -3  -3 616.578  52.702   7
   1  -3   3 726.956  52.597   8
   1  -3   3 644.944  59.007   9
   1  -3   3 705.101  52.953   8
   1  -3   3 702.341  53.115   6
  -1  -3  -3 716.356  48.964  10
  -1  -3  -3 696.997  53.885   7
   1  -3   3 581.899  57.895   4
  -1  -3  -3 658.616  53.472   1
  -1  -3  -3 688.225  54.843   3
   1  -3   3 738.514  59.645   9
  -1  -3  -3 665.352  59.509   9
  -1  -3  -3 662.385  54.071   1
  -1   3  -3 624.223  58.480   4
   1   3   3 633.482  59.447   9
  -1   3  -3 610.310  52.787   7
   1   3   3 745.677  53.736   1
   1   3   3 656.699  52.499   8
   1   3   3 681.838  59.578   9
   1   3   3 710.942  52.933   6
   1   3   3 673.705  58.469   4
  -1   3  -3 731.549  53.903   1
   1   3   3 630.162  56.073   5
   1   3   3 627.547  48.799  10
  -1   3  -3 676.515  59.435   9
  -1   3  -3 729.878  52.662   6
   1   3   3 658.121  52.826   7
  -1   3  -3 796.839  54.465   1
  -2  -3  -3 970.719  70.959   1
  -2  -3  -3 935.681  76.910   4
  -2  -3  -3 863.499  64.652  10
   2  -3   3 1032.06   77.96   4
  -2  -3  -3 773.599  78.218   9
  -2  -3  -3 927.779  78.522   9
  -2  -3  -3 931.814  70.018   7
   2  -3   3 912.416  78.256   9
   2  -3   3 896.822  73.523   3
  -2  -3  -3 935.133  71.528   1
  -2  -3  -3 760.995  70.451   7
  -2  -3  -3 844.824  70.121   2
   2  -3   3 1014.72   69.92   6
  -2  -3  -3 969.653  68.923   8
   2  -3   3 959.857  70.651   8
   2  -3   3 900.909  71.075   1
   2  -3   3 925.391  70.441   6
  -2  -3  -3 938.550  69.434   6
   2  -3   3 780.430  74.747   5
  -2   3  -3 938.813  70.595   7
  -2   3  -3 902.670  71.202   1
   2   3   3 812.140  76.747   4
  -2   3  -3 872.285  78.351   9
   2   3   3 972.767  74.647   5
  -2   3  -3 932.107  70.031   8
   2   3   3 767.259  77.671   9
   2   3   3 884.269  64.650  10
  -2   3  -3 897.260  78.718   9
   2   3   3 849.768  69.504   8
  -2   3  -3 1000.79   69.65   6
   2   3   3 959.724  70.893   1
   2   3   3 887.200  78.299   9
   2   3   3 795.552  72.515   3
  -2   3  -3 889.131  71.223   1
  -2   3  -3 946.314  77.710   4
   2   3   3 882.855  69.741   6
  -3  -3  -3 65.8202  9.8644   4
   3  -3   3 109.684  13.753   9
  -3  -3  -3 89.1250  9.1333   2
  -3  -3  -3 78.4652 12.0257   9
  -3  -3  -3 75.3484  9.2608   7
  -3  -3  -3 70.1826 10.1193   7
   3  -3   3 70.6216 10.1841   3
  -3  -3  -3 90.0767  9.3592  10
  -3  -3  -3 76.3005  8.8965   6
   3  -3   3 83.0926 11.2068   1
   3  -3   3 80.5787  9.8954   6
  -3  -3  -3 63.0974 12.5303   9
   3  -3   3 108.179  12.836   4
  -3  -3  -3 79.0484 11.1948   1
   3  -3   3 80.3845 11.1097   5
   3  -3   3 72.8308  9.9231   8
   3  -3   3 85.8413 12.9352   9
  -3   3  -3 81.7937  9.8282   8
  -3   3  -3 91.1956 11.7096   1
  -3   3  -3 90.7677  9.6713   6
  -3   3  -3 82.4424 10.1792   7
  -3   3  -3 68.3137 11.0740   1
   3   3   3 99.1818 13.0890   9
   3   3   3 73.0391  9.4954   3
  -3   3  -3 66.6242 10.4733   2
   3   3   3 82.4549 10.3799   1
  -3   3  -3 74.9345 12.7151   9
  -3   3  -3 92.0354 13.4963   9
   3   3   3 86.6517 10.0628   5
  -3   3  -3 76.1322 11.4378   4
   3   3   3 77.3880 11.2594   4
  -4  -3  -3 953.845  76.969   6
   4  -3   3 1096.35   79.65   8
  -4  -3  -3 906.990  79.471   1
  -4  -3  -3 1002.68   87.62   9
   4  -3   3 1084.32   83.23   3
   4  -3   3 1169.25   85.16   5
  -4  -3  -3 986.777  78.304   7
  -4  -3  -3 1024.45   89.15   9
  -4  -3  -3 980.643  79.092   2
  -4  -3  -3 919.246  72.441  10
   4   3   3 1033.69   82.98   5
  -4   3  -3 1019.58   78.04   6
   4   3   3 968.630  81.499   3
  -4   3  -3 1000.90   81.24   2
  -4   3  -3 945.205  88.380   9
  -4   3  -3 1026.88   72.77  10
  -4   3  -3 910.387  78.832   7
  -4   3  -3 1116.38   89.95   9
  -4   3  -3 914.471  80.168   1
  -4   3  -3 1045.55   76.76   8
  -5  -3  -3 163.525  20.168   9
  -5  -3  -3 145.444  15.346  10
  -5  -3  -3 160.456  17.961   1
  -5  -3  -3 143.310  15.771   7
  -5  -3  -3 175.197  22.104   9
  -5  -3  -3 162.713  16.364   2
  -5  -3  -3 148.661  14.460   6
   5  -3   3 194.138  18.349   8
  -5   3  -3 153.186  16.148   6
  -5   3  -3 164.389  16.175  10
  -5   3  -3 150.728  18.714   1
  -5   3  -3 181.358  18.933   2
  -5   3  -3 163.384  21.432   9
  -5   3  -3 150.911  16.858   7
  -6  -3  -3 1089.55   83.05   6
  -6  -3  -3 1260.56   80.25  10
  -6  -3  -3 1132.71   96.85   9
  -6  -3  -3 1092.39   87.60   1
  -6  -3  -3 1090.87   85.36   7
  -6   3  -3 982.401  88.986   2
  -6   3  -3 997.531  84.699   6
  -6   3  -3 1120.01   88.94   1
  -6   3  -3 1061.24   87.02   7
  -7  -3  -3 145.587  17.856   1
  -7  -3  -3 121.568  21.343   9
  -7  -3  -3 158.820  16.100  10
  -7   3  -3 142.731  15.565   6
  -7   3  -3 145.612  19.537   2
  -7   3  -3 143.441  19.897   1
  -9  -4   3 62.2016 12.8282   2
   9   4  -3 44.6130  8.8225   4
  -9   4   3 67.8459  7.2377   1
  -9   4   3 59.8267 14.1139   2
  -9   4   3 53.4521  8.7624  10
  -8  -4   3 82.8659 13.3064   2
  -8   4   3 78.8348  9.6397   1
  -8   4   3 63.7936 14.8140   9
  -8   4   3 81.3699 10.0857  10
  -8   4   3 78.6725 13.8916   2
  -8   4   3 83.7544 15.5562   9
   7  -4  -3 61.3026  8.4572   8
  -7  -4   3 39.7405 10.0482   2
  -7   4   3 63.5971  8.4477  10
  -7   4   3 42.6530 13.4573   9
  -7   4   3 62.2885 12.1850   5
  -7   4   3 78.1652  9.0854   1
  -7   4   3 66.9917  8.3189   7
  -7   4   3 45.0036 10.5252   2
  -7   4   3 61.8226 13.5531   9
  -6  -4   3 619.524  49.871   2
   6  -4  -3 551.170  53.433   4
   6  -4  -3 602.415  47.053   8
   6  -4  -3 539.781  48.361   7
  -6   4   3 544.936  47.580   1
  -6   4   3 564.386  56.407   9
  -6   4   3 687.211  48.910   1
  -6   4   3 612.573  47.325   7
  -6   4   3 531.767  43.859  10
  -6   4   3 576.253  50.153   2
  -6   4   3 642.200  52.577   5
  -6   4   3 639.042  55.833   9
   5  -4  -3 1593.99  124.52   5
   5  -4  -3 1604.58  116.84   8
   5  -4  -3 1557.49  129.19   4
   5  -4  -3 1378.41  119.89   1
   5  -4  -3 1522.30  122.70   3
   5  -4  -3 1475.24  117.90   7
  -5   4   3 1623.44  108.56  10
  -5   4   3 1522.59  132.11   9
  -5   4   3 1510.32  117.92   1
  -5   4   3 1331.59  124.66   5
  -5   4   3 1631.27  118.13   1
  -5   4   3 1731.58  117.37   7
  -5   4   3 1233.55  130.14   9
  -5   4   3 1581.00  115.47   6
   4  -4  -3 199.762  19.972   7
[truncated: 373,585 more chars]
