# Supplementary material for: Crystal structure of a one-dimensional coordination polymer of tin(IV) bromide with 1,4-di­thiane
Source: Acta Crystallogr E Crystallogr Commun. 2015 Dec 16;71(Pt 12):m267–8. doi: 10.1107/S2056989015023932 (PMC4719867; doi:10.1107/S2056989015023932)
Supplement: Supplementary file 2 [file e-71-0m267-Isup2.hkl]

data_I                                                                          
_shelx_title ' Imw012_0m in P2(1)/n'                                            
_shelx_refln_list_code          4                                               
_shelx_F_calc_maximum      270.84                                               
_exptl_crystal_F_000       508.00                                               
_reflns_d_resolution_high  0.7570                                               
                                                                                
loop_                                                                           
 _space_group_symop_operation_xyz                                               
 'x, y, z'                                                                      
 '-x+1/2, y+1/2, -z+1/2'                                                        
 '-x, -y, -z'                                                                   
 'x-1/2, -y-1/2, z-1/2'                                                         
                                                                                
_cell_length_a     7.1033                                                       
_cell_length_b    12.0526                                                       
_cell_length_c     7.4032                                                       
_cell_angle_alpha  90.000                                                       
_cell_angle_beta  112.144                                                       
_cell_angle_gamma  90.000                                                       
                                                                                
_shelx_F_squared_multiplier     1.000                                           
                                                                                
loop_                                                                           
 _refln_index_h                                                                 
 _refln_index_k                                                                 
 _refln_index_l                                                                 
 _refln_F_squared_calc                                                          
 _refln_F_squared_meas                                                          
 _refln_F_squared_sigma                                                         
 _refln_observed_status                                                         
   2   0   0      10668.07      10639.81       200.86 o                         
   4   0   0       3787.08       3772.99        88.75 o                         
   6   0   0      13627.84      13583.47       373.96 o                         
   8   0   0        281.22        318.68        30.53 o                         
   1   1   0      16797.45      16766.15       260.92 o                         
   2   1   0        707.30        779.14        12.02 o                         
   3   1   0       4671.29       4669.70        65.23 o                         
   4   1   0      17692.99      17739.66       265.59 o                         
   5   1   0      10663.90      10831.07       189.56 o                         
   6   1   0       1308.43       1345.11        33.03 o                         
   7   1   0         34.81         33.45        10.94 o                         
   8   1   0        136.83        155.89        18.73 o                         
   0   2   0      10515.60      10175.05       264.06 o                         
   1   2   0       1930.02       1945.80        24.27 o                         
   2   2   0        779.22        786.45        10.98 o                         
   3   2   0       8134.14       7857.14       112.79 o                         
   4   2   0        640.86        664.80        14.64 o                         
   5   2   0       7522.44       7414.23       128.48 o                         
   6   2   0       4182.18       4079.09        90.85 o                         
   7   2   0        208.47        209.76        16.41 o                         
   8   2   0       3568.63       3596.62       115.75 o                         
   1   3   0       6723.25       6919.95        79.21 o                         
   2   3   0       9665.17       9514.22       115.76 o                         
   3   3   0       9113.31       8994.73       124.14 o                         
   4   3   0       5708.28       5779.44        90.41 o                         
   5   3   0         98.40        114.92         8.18 o                         
   6   3   0         32.66         32.43        11.21 o                         
   7   3   0       2234.04       2203.74        65.43 o                         
   8   3   0        295.34        327.93        24.55 o                         
   0   4   0       8293.99       8352.59       130.41 o                         
   1   4   0        325.28        387.94         9.56 o                         
   2   4   0       7317.01       6998.53        86.11 o                         
   3   4   0       1827.80       1793.83        26.12 o                         
   4   4   0       1806.83       1805.52        31.29 o                         
   5   4   0       7232.87       7291.92       138.55 o                         
   6   4   0         27.18         31.89        11.39 o                         
   7   4   0       1501.86       1440.71        52.67 o                         
   8   4   0       8231.19       7890.38       260.10 o                         
   1   5   0      11279.75      11359.08       133.87 o                         
   2   5   0       1250.65       1294.53        18.74 o                         
   3   5   0      23999.99      24784.66       340.42 o                         
   4   5   0       9576.35       9511.19       143.64 o                         
   5   5   0        735.65        739.68        21.82 o                         
   6   5   0        124.26         99.41        12.44 o                         
   7   5   0       1139.15       1024.87        47.05 o                         
   8   5   0        471.45        411.84        32.18 o                         
   0   6   0      20275.29      19746.32       325.49 o                         
   1   6   0      13373.28      13057.90       157.10 o                         
   2   6   0      19071.40      18632.24       224.76 o                         
   3   6   0         29.36         50.10         5.15 o                         
   4   6   0       6678.42       6735.52       104.93 o                         
   5   6   0       4011.04       3870.63        84.49 o                         
   6   6   0        687.43        691.30        26.81 o                         
   7   6   0       1807.32       1837.80        65.10 o                         
   8   6   0         78.49         81.62        26.47 o                         
   1   7   0      24644.50      24498.38       302.96 o                         
   2   7   0       3096.94       3089.51        44.03 o                         
   3   7   0        329.17        356.54         9.62 o                         
   4   7   0         83.51         87.06         7.35 o                         
   5   7   0       8037.09       7673.18       174.21 o                         
   6   7   0       6162.48       6306.22       175.72 o                         
   7   7   0       1454.24       1408.18        83.23 o                         
   0   8   0       5728.80       5719.10       104.15 o                         
   1   8   0       1194.31       1179.80        20.32 o                         
   2   8   0        324.91        360.57        10.35 o                         
   3   8   0       3219.27       3091.42        49.58 o                         
   4   8   0       1530.57       1532.38        34.22 o                         
   5   8   0       1565.77       1523.87        42.94 o                         
   6   8   0       5656.92       5258.44       180.14 o                         
   7   8   0        810.82        731.84        69.96 o                         
   1   9   0        466.94        504.10        12.79 o                         
   2   9   0       2181.52       2138.45        35.16 o                         
   3   9   0       3909.27       3947.76        73.53 o                         
   4   9   0       1706.78       1709.38        41.79 o                         
   5   9   0       3488.21       3598.75       100.57 o                         
   6   9   0          5.17         12.49        21.89 o                         
   7   9   0       3372.49       3210.72       220.35 o                         
   0  10   0         76.24         78.95        10.66 o                         
   1  10   0       6357.81       6372.71        96.80 o                         
   2  10   0        672.53        675.49        19.95 o                         
   3  10   0        384.04        416.07        19.06 o                         
   4  10   0       3317.03       3322.12        77.65 o                         
   5  10   0        137.34        130.24        16.41 o                         
   6  10   0       1019.09        997.99        95.56 o                         
   1  11   0       4401.15       4313.52        77.31 o                         
   2  11   0       3219.94       3114.93        64.69 o                         
   3  11   0       6166.14       5831.59       122.28 o                         
   4  11   0        105.96         89.20        16.35 o                         
   5  11   0          5.52          2.53        16.48 o                         
   6  11   0       2498.20       2435.51       117.28 o                         
   0  12   0       1203.20       1318.70        48.01 o                         
   1  12   0        113.80        140.00        14.04 o                         
   2  12   0      17228.22      17038.80       333.63 o                         
   3  12   0          9.04         15.81        11.28 o                         
   4  12   0       7996.51       8096.21       213.13 o                         
   5  12   0          2.45          5.37        20.06 o                         
   1  13   0       3629.10       3736.35        93.17 o                         
   2  13   0       4260.19       4254.53       102.83 o                         
   3  13   0       5830.75       5749.99       129.80 o                         
   4  13   0          0.52         29.93        32.12 o                         
   5  13   0          4.80          2.87        26.31 o                         
   0  14   0        121.82        125.57        32.87 o                         
   1  14   0       2022.51       2111.74        69.86 o                         
   2  14   0        428.30        409.81        27.49 o                         
   3  14   0        117.46        121.46        18.56 o                         
   4  14   0       1105.68       1093.57        70.60 o                         
   1  15   0         92.19        104.95        29.67 o                         
   2  15   0       1476.90       1524.97        72.22 o                         
  -9   0   1        942.28       1017.26        78.95 o                         
  -7   0   1       3786.22       3659.00       140.52 o                         
  -5   0   1       1993.57       2176.04        61.14 o                         
  -3   0   1        154.21        171.66         7.90 o                         
  -1   0   1       9964.18      10261.85       248.09 o                         
   1   0   1      66732.15      71768.86      1382.50 o                         
   3   0   1       3587.37       3463.70        67.95 o                         
   5   0   1      19489.96      18944.03       461.93 o                         
   7   0   1      14102.90      14514.74       462.95 o                         
  -8   1   1        483.66        531.74        24.99 o                         
  -7   1   1        373.40        362.19        18.27 o                         
  -6   1   1       1219.92       1221.70        33.01 o                         
  -5   1   1         39.78         55.95         6.62 o                         
  -4   1   1       8202.19       8144.06       150.01 o                         
  -3   1   1      18323.77      18497.36       299.83 o                         
  -2   1   1       2789.28       2887.21        50.10 o                         
  -1   1   1        485.99        534.24        13.31 o                         
   0   1   1      14560.29      14829.04       282.27 o                         
   1   1   1      10194.84      10306.54       129.85 o                         
   2   1   1      38388.01      39078.84       507.60 o                         
   3   1   1       3326.91       3390.31        47.24 o                         
   4   1   1       1286.58       1387.51        24.53 o                         
   5   1   1       4426.71       4432.40        76.72 o                         
   6   1   1       6205.94       6060.01       135.53 o                         
   7   1   1          7.76         37.22        12.65 o                         
   8   1   1       2452.65       2401.58        78.82 o                         
  -8   2   1        103.95        113.13        15.07 o                         
  -7   2   1       4475.64       4393.81       110.35 o                         
  -6   2   1       3157.74       3080.82        70.39 o                         
  -5   2   1       4998.83       5106.96       102.57 o                         
  -4   2   1      16421.31      16587.63       289.82 o                         
  -3   2   1      12153.21      11761.01       190.08 o                         
  -2   2   1      20720.15      20643.65       324.61 o                         
  -1   2   1      16999.11      16665.66       207.29 o                         
   0   2   1        294.02        315.09         6.11 o                         
   1   2   1        827.78        851.22        11.59 o                         
   2   2   1      26181.74      26431.64       309.14 o                         
   3   2   1         26.63         41.15         4.10 o                         
   4   2   1        116.08        158.57         6.60 o                         
   5   2   1       2000.71       2046.90        39.76 o                         
   6   2   1       2924.30       3059.04        76.29 o                         
   7   2   1        752.44        752.73        29.81 o                         
   8   2   1         64.87         83.43        19.26 o                         
  -8   3   1       9282.03       9522.26       287.69 o                         
  -7   3   1         65.95         75.75        11.86 o                         
  -6   3   1      14168.22      14215.13       309.78 o                         
  -5   3   1        893.63        869.79        20.57 o                         
  -4   3   1       7724.76       7427.46       131.84 o                         
  -3   3   1       1294.50       1318.62        23.67 o                         
  -2   3   1      24155.49      24133.31       321.50 o                         
  -1   3   1       6141.62       6124.27        82.26 o                         
   0   3   1         18.37         32.63         3.04 o                         
   1   3   1       1180.15       1219.59        16.01 o                         
   2   3   1         48.68         66.88         3.66 o                         
   3   3   1         92.77        115.98         5.09 o                         
   4   3   1        941.03        993.52        18.53 o                         
   5   3   1       4194.12       4223.83        78.22 o                         
   6   3   1       2682.37       2787.35        67.78 o                         
   7   3   1       1072.09       1074.86        35.15 o                         
   8   3   1        570.25        690.79        42.26 o                         
  -8   4   1         12.07         24.06        20.64 o                         
  -7   4   1      12692.66      12983.47       310.68 o                         
  -6   4   1        301.34        318.69        23.08 o                         
  -5   4   1         28.49         28.25         6.05 o                         
  -4   4   1        673.72        720.60        16.61 o                         
  -3   4   1      15610.59      15121.00       232.20 o                         
  -2   4   1       3193.65       3126.01        42.26 o                         
  -1   4   1      20696.02      20567.40       238.85 o                         
   0   4   1      14734.64      14654.45       165.94 o                         
   1   4   1       5568.46       5623.10        69.12 o                         
   2   4   1       2160.77       2145.64        27.51 o                         
   3   4   1       5820.87       5803.09        75.11 o                         
   4   4   1       1045.11       1023.46        19.32 o                         
   5   4   1        942.22        923.32        23.08 o                         
   6   4   1        229.60        248.44        14.91 o                         
   7   4   1        253.73        263.62        21.87 o                         
   8   4   1        224.69        221.37        37.61 o                         
  -8   5   1       1581.11       1589.18        77.30 o                         
  -7   5   1       1482.56       1580.51        49.98 o                         
  -6   5   1        774.53        794.25        29.25 o                         
  -5   5   1        342.87        348.77        13.58 o                         
  -4   5   1         55.56         83.56         8.14 o                         
  -3   5   1      25708.08      26161.42       353.09 o                         
  -2   5   1      16203.66      15954.13       203.65 o                         
  -1   5   1        288.79        359.03         9.19 o                         
   0   5   1       4738.27       4741.67        56.23 o                         
   1   5   1       1831.65       1905.36        25.81 o                         
   2   5   1       6814.34       6819.75        85.09 o                         
   3   5   1       9400.10       9121.67       122.58 o                         
   4   5   1      18293.43      17852.46       262.74 o                         
   5   5   1       1359.12       1414.72        33.02 o                         
   6   5   1        966.14        926.80        38.12 o                         
   7   5   1        727.99        817.92        45.38 o                         
  -8   6   1       1440.25       1484.45        86.55 o                         
  -7   6   1         82.26         87.60        14.87 o                         
  -6   6   1       2229.31       2192.96        58.81 o                         
  -5   6   1        133.14        115.05        10.96 o                         
  -4   6   1        754.14        727.02        18.65 o                         
  -3   6   1        420.57        456.35        10.95 o                         
  -2   6   1         45.33         67.03         4.83 o                         
  -1   6   1       3703.28       3705.80        48.78 o                         
   0   6   1       1546.40       1553.42        21.64 o                         
   1   6   1      13925.70      13403.21       164.61 o                         
   2   6   1       7199.02       7088.85        95.18 o                         
   3   6   1      18587.06      18260.55       243.31 o                         
   4   6   1       2333.70       2260.49        40.21 o                         
   5   6   1       7813.01       7584.40       162.74 o                         
   6   6   1        328.61        314.55        20.83 o                         
   7   6   1       4227.37       4230.77       151.00 o                         
  -8   7   1         47.12         55.65        46.47 o                         
  -7   7   1        983.66       1062.57        45.02 o                         
  -6   7   1        308.23        302.99        21.64 o                         
  -5   7   1       1632.73       1575.28        43.14 o                         
  -4   7   1       3507.57       3437.93        61.07 o                         
  -3   7   1        231.98        252.58         9.57 o                         
  -2   7   1         78.63         98.34         7.04 o                         
  -1   7   1      21950.67      21785.12       268.70 o                         
   0   7   1      15197.10      15019.15       178.32 o                         
   1   7   1       6219.31       6154.28        77.59 o                         
   2   7   1       9276.75       9108.70       125.91 o                         
   3   7   1        835.08        845.05        16.65 o                         
   4   7   1       1801.29       1777.80        35.39 o                         
   5   7   1        625.06        627.24        27.38 o                         
   6   7   1      10392.09       9914.39       334.22 o                         
   7   7   1        562.21        584.02        48.39 o                         
  -7   8   1        327.38        312.44        39.04 o                         
  -6   8   1         12.88         22.63        13.23 o                         
  -5   8   1      18264.45      17376.24       358.96 o                         
  -4   8   1       3597.24       3552.77        62.53 o                         
  -3   8   1       2036.88       2033.21        35.44 o                         
  -2   8   1       3837.53       3930.15        62.33 o                         
  -1   8   1        114.69        115.98         7.03 o                         
   0   8   1       1679.73       1638.12        24.55 o                         
   1   8   1      15831.16      15464.66       195.19 o                         
   2   8   1       1458.82       1410.72        25.42 o                         
   3   8   1        148.72        175.06        10.06 o                         
   4   8   1        244.58        251.30        11.90 o                         
   5   8   1         36.78         46.70        12.63 o                         
   6   8   1        711.98        737.12        34.26 o                         
   7   8   1       2558.28       2588.73       124.18 o                         
  -7   9   1         11.31         28.06        36.43 o                         
  -6   9   1       4934.43       4851.98       150.75 o                         
  -5   9   1        210.80        231.60        19.62 o                         
  -4   9   1      13596.16      13330.84       248.60 o                         
  -3   9   1       1667.48       1700.76        34.00 o                         
  -2   9   1       1727.36       1766.30        31.32 o                         
  -1   9   1        540.18        549.71        14.35 o                         
   0   9   1       3873.76       3947.17        54.83 o                         
   1   9   1        315.62        334.15        11.06 o                         
   2   9   1        169.39        169.68         9.29 o                         
   3   9   1       1036.45       1043.30        28.40 o                         
   4   9   1       2129.62       2058.70        54.86 o                         
   5   9   1       1107.05       1126.61        42.59 o                         
   6   9   1       1805.61       1787.89        77.55 o                         
  -7  10   1       3238.60       3168.37       179.84 o                         
  -6  10   1       3846.07       3674.91       129.61 o                         
  -5  10   1       7521.86       7156.36       192.44 o                         
  -4  10   1        107.86        117.40        12.56 o                         
  -3  10   1       3540.69       3432.59        67.04 o                         
  -2  10   1       2756.59       2756.75        59.06 o                         
  -1  10   1        873.79        908.66        21.36 o                         
   0  10   1      15205.00      15467.04       225.92 o                         
   1  10   1       2440.35       2397.57        45.96 o                         
   2  10   1        749.38        777.52        23.05 o                         
   3  10   1        891.06        905.73        27.04 o                         
   4  10   1        650.67        658.34        25.83 o                         
   5  10   1          1.61        -25.85        18.52 o                         
   6  10   1         57.34         43.32        25.07 o                         
  -6  11   1         57.09         45.15        26.77 o                         
  -5  11   1       1301.61       1272.70        55.46 o                         
  -4  11   1        186.71        222.92        18.25 o                         
  -3  11   1         15.67         32.15         9.89 o                         
  -2  11   1      11249.94      11532.22       215.42 o                         
  -1  11   1       8095.31       8381.36       149.28 o                         
   0  11   1       1137.21       1165.69        29.20 o                         
   1  11   1       2157.58       2152.61        47.09 o                         
   2  11   1        778.64        743.06        26.14 o                         
   3  11   1        160.37        139.41        14.78 o                         
   4  11   1       9387.67       9585.58       221.20 o                         
   5  11   1        454.46        532.83        40.78 o                         
  -6  12   1          4.28          0.55        42.92 o                         
  -5  12   1        550.80        560.61        33.43 o                         
  -4  12   1         56.62         39.10        14.91 o                         
  -3  12   1        442.48        452.14        20.13 o                         
  -2  12   1         18.65         18.01        11.24 o                         
  -1  12   1       4570.51       4685.25        93.90 o                         
   0  12   1         34.23         51.66        11.75 o                         
   1  12   1       1551.00       1566.50        41.59 o                         
   2  12   1          0.11         19.24        12.31 o                         
   3  12   1      17208.91      16673.47       348.14 o                         
   4  12   1        146.89        163.69        17.49 o                         
   5  12   1       4505.26       4684.45       177.06 o                         
  -5  13   1        747.73        788.38        52.37 o                         
  -4  13   1        245.10        240.08        28.58 o                         
  -3  13   1        169.02        173.05        15.60 o                         
  -2  13   1       7211.59       7237.42       165.11 o                         
  -1  13   1       4495.86       4627.89       107.64 o                         
   0  13   1        717.59        806.75        40.41 o                         
   1  13   1        401.16        429.91        25.00 o                         
   2  13   1       1292.12       1260.55        42.23 o                         
   3  13   1         13.81         11.66        14.19 o                         
   4  13   1       7378.12       6899.29       249.40 o                         
  -4  14   1        155.21        159.78        33.20 o                         
  -3  14   1       1228.74       1177.54        45.14 o                         
  -2  14   1       1269.13       1319.22        52.76 o                         
  -1  14   1        926.18        910.65        41.70 o                         
   0  14   1      10594.65      10535.60       310.28 o                         
   1  14   1       1102.27       1248.48        73.92 o                         
   2  14   1        195.84        187.19        22.93 o                         
   3  14   1        466.05        411.13        42.86 o                         
  -3  15   1        181.42        201.20        23.66 o                         
  -2  15   1        512.56        496.83        36.37 o                         
  -1  15   1        168.63        198.02        33.88 o                         
   0  15   1       1166.09       1087.49        66.79 o                         
   1  15   1        157.29        156.18        33.68 o                         
   2  15   1         85.05         85.20        24.66 o                         
  -8   0   2        702.03        709.42        43.77 o                         
  -6   0   2       3239.81       3356.75       129.61 o                         
  -4   0   2      10377.28       9820.79       255.22 o                         
  -2   0   2       5633.31       5777.65       104.70 o                         
   0   0   2      10338.72      10123.01       233.83 o                         
   2   0   2      12258.87      12135.21       222.33 o                         
   4   0   2       1742.55       1726.46        46.11 o                         
   6   0   2       4738.59       4698.36       146.30 o                         
  -9   1   2       4593.40       4699.10       197.71 o                         
  -8   1   2          8.75          1.92        11.16 o                         
  -7   1   2        694.38        686.03        28.51 o                         
  -6   1   2       7334.65       7371.85       170.37 o                         
  -5   1   2        820.80        824.10        19.96 o                         
  -4   1   2       3201.71       3146.99        55.15 o                         
  -3   1   2       2537.30       2563.25        42.86 o                         
  -2   1   2       7309.58       7177.81        92.04 o                         
  -1   1   2       1069.78       1187.27        16.52 o                         
   0   1   2        147.16        160.29         4.41 o                         
   1   1   2      17704.13      18578.19       236.82 o                         
   2   1   2       5636.15       5810.92        78.07 o                         
   3   1   2       4280.70       4582.69        69.26 o                         
   4   1   2       7519.07       7686.04       119.52 o                         
   5   1   2         48.55         46.67         9.42 o                         
   6   1   2          6.40         24.09        10.53 o                         
   7   1   2      10324.41      11097.71       273.91 o                         
  -9   2   2        705.62        725.35        74.71 o                         
  -8   2   2        665.07        654.74        31.62 o                         
  -7   2   2         56.36         73.74        12.58 o                         
  -6   2   2       3093.75       3074.22        72.27 o                         
  -5   2   2      10795.94      10478.03       221.56 o                         
  -4   2   2      16283.12      16154.34       316.60 o                         
  -3   2   2       3160.70       3243.00        59.13 o                         
  -2   2   2      18995.46      18655.43       256.45 o                         
  -1   2   2       2560.74       2643.47        35.09 o                         
   0   2   2       8530.32       8138.39        99.47 o                         
   1   2   2          2.66         16.79         3.21 o                         
   2   2   2       5078.23       5012.96        66.57 o                         
   3   2   2      29323.88      29108.54       393.41 o                         
   4   2   2       4509.80       4501.19        71.30 o                         
   5   2   2        126.41        116.43        10.03 o                         
   6   2   2        381.26        388.86        17.82 o                         
   7   2   2         81.66         97.19        20.80 o                         
  -9   3   2         39.12         72.83        38.63 o                         
  -8   3   2       1613.50       1603.62        68.99 o                         
  -7   3   2      11828.70      11471.67       304.35 o                         
  -6   3   2       2489.21       2478.00        63.05 o                         
  -5   3   2      10140.56       9679.82       205.42 o                         
  -4   3   2       1095.64       1078.09        26.90 o                         
  -3   3   2       9697.50       9404.38       161.72 o                         
  -2   3   2       5939.38       5717.76        76.23 o                         
  -1   3   2      73355.52      77263.16       968.18 o                         
   0   3   2       4741.25       4868.82        58.78 o                         
   1   3   2      11235.79      11241.86       141.04 o                         
   2   3   2        316.03        341.27         9.04 o                         
   3   3   2       1086.91       1128.97        19.26 o                         
   4   3   2        535.68        584.68        13.79 o                         
   5   3   2       2084.39       2032.14        45.41 o                         
   6   3   2        357.43        355.12        19.09 o                         
   7   3   2        262.29        330.19        41.40 o                         
  -8   4   2        778.81        804.82        46.49 o                         
  -7   4   2       3018.48       2994.35        94.58 o                         
  -6   4   2      12776.22      12419.14       297.72 o                         
  -5   4   2       4734.52       4768.64       102.49 o                         
  -4   4   2       1069.88       1099.37        24.58 o                         
  -3   4   2         36.12         54.68         6.77 o                         
  -2   4   2      29324.32      29139.50       389.28 o                         
  -1   4   2       2500.06       2436.77        31.93 o                         
   0   4   2      23043.29      23665.20       282.71 o                         
   1   4   2       2464.26       2484.61        32.20 o                         
   2   4   2         22.11         40.84         4.30 o                         
   3   4   2       1270.62       1269.30        21.94 o                         
   4   4   2      11818.83      11654.45       184.24 o                         
   5   4   2       3018.75       3051.55        66.23 o                         
   6   4   2        499.95        539.26        25.67 o                         
   7   4   2        485.86        495.44        36.02 o                         
  -8   5   2        291.65        338.77        28.11 o                         
  -7   5   2       4482.23       4331.74       132.77 o                         
  -6   5   2       2266.87       2388.31        74.25 o                         
  -5   5   2        633.90        614.46        19.70 o                         
  -4   5   2       1009.13       1011.63        23.33 o                         
  -3   5   2       1128.55       1152.93        28.37 o                         
  -2   5   2       2089.94       2074.41        31.54 o                         
  -1   5   2       9748.87       9497.18       116.38 o                         
   0   5   2        167.57        186.08         5.62 o                         
   1   5   2         35.04         42.03         4.33 o                         
   2   5   2      11875.38      11375.84       155.92 o                         
   3   5   2        962.27        983.31        18.49 o                         
   4   5   2       7944.40       7717.14       137.94 o                         
   5   5   2       8408.62       8318.70       171.88 o                         
   6   5   2        778.42        796.58        32.82 o                         
   7   5   2        406.28        435.87        37.41 o                         
  -8   6   2       1558.15       1613.22        68.93 o                         
  -7   6   2        592.05        583.23        30.24 o                         
  -6   6   2        245.33        244.27        17.13 o                         
  -5   6   2       9073.04       9092.52       188.94 o                         
  -4   6   2        137.39        147.67         8.87 o                         
  -3   6   2       4810.98       4773.74        72.50 o                         
  -2   6   2        388.82        401.60         9.53 o                         
  -1   6   2       1237.99       1248.78        19.22 o                         
   0   6   2         23.18         30.71         4.27 o                         
   1   6   2       6967.22       6997.42        88.43 o                         
   2   6   2       1958.51       1974.82        31.86 o                         
   3   6   2       2535.42       2596.55        41.59 o                         
   4   6   2       3866.96       3866.27        77.32 o                         
   5   6   2         11.89         18.77        10.29 o                         
   6   6   2       4573.98       4780.04       153.49 o                         
   7   6   2         55.14         62.40        27.39 o                         
  -8   7   2       2427.67       2425.80       104.56 o                         
  -7   7   2        100.37        128.15        16.69 o                         
  -6   7   2       1028.98        984.38        31.35 o                         
  -5   7   2       1484.80       1474.39        36.39 o                         
  -4   7   2        331.05        335.15        13.86 o                         
  -3   7   2       3233.92       3256.13        51.14 o                         
  -2   7   2        202.08        233.69         8.03 o                         
  -1   7   2       2029.56       2059.68        30.22 o                         
   0   7   2      11565.77      11471.34       143.83 o                         
   1   7   2       3004.37       2932.01        44.16 o                         
   2   7   2        709.11        703.07        16.58 o                         
   3   7   2       3807.75       3746.11        64.85 o                         
   4   7   2        671.33        708.24        24.23 o                         
   5   7   2        734.29        719.69        27.04 o                         
   6   7   2       5205.84       5299.10       239.41 o                         
  -8   8   2       2512.81       2320.19       216.71 o                         
  -7   8   2       2343.98       2255.98        89.44 o                         
  -6   8   2        303.78        330.12        19.41 o                         
  -5   8   2        448.27        447.03        20.75 o                         
  -4   8   2      16983.58      17251.71       303.12 o                         
  -3   8   2        472.75        481.39        14.09 o                         
  -2   8   2       3659.98       3750.36        55.47 o                         
  -1   8   2         11.21         28.20         5.80 o                         
   0   8   2       4060.48       4049.39        54.19 o                         
   1   8   2       4076.93       4104.82        61.63 o                         
   2   8   2      17992.96      17426.09       258.69 o                         
   3   8   2       3741.63       3708.81        77.08 o                         
   4   8   2        519.22        541.85        22.30 o                         
   5   8   2        477.65        489.00        27.19 o                         
   6   8   2        474.16        473.30        39.24 o                         
  -7   9   2         22.78         70.17        32.31 o                         
  -6   9   2        634.70        649.55        29.73 o                         
  -5   9   2       8856.01       8967.19       203.57 o                         
  -4   9   2        379.04        379.67        15.93 o                         
  -3   9   2      29701.50      30503.00       500.70 o                         
  -2   9   2       4497.92       4501.45        71.12 o                         
  -1   9   2       3792.06       3818.02        58.51 o                         
   0   9   2       1360.18       1368.65        24.57 o                         
   1   9   2      10370.59      10317.77       154.72 o                         
   2   9   2          3.01         15.02         9.14 o                         
   3   9   2       4967.42       4729.17        96.67 o                         
   4   9   2       1371.20       1300.64        43.70 o                         
   5   9   2         29.89         24.71        17.76 o                         
   6   9   2        339.83        316.26        34.94 o                         
  -7  10   2       2283.82       2238.80       135.77 o                         
  -6  10   2       3628.10       3637.39       116.99 o                         
  -5  10   2        430.16        444.86        28.53 o                         
  -4  10   2       2579.54       2682.26        62.77 o                         
  -3  10   2       2369.60       2488.06        50.50 o                         
  -2  10   2       5919.29       5942.10       103.64 o                         
  -1  10   2       1056.41       1041.61        24.81 o                         
   0  10   2      10302.41      10124.50       156.71 o                         
   1  10   2       8622.24       8423.47       146.19 o                         
   2  10   2       3266.06       3135.66        67.32 o                         
   3  10   2         21.66         21.80        11.87 o                         
   4  10   2         99.78         66.30        13.83 o                         
   5  10   2       2920.88       2748.75       109.34 o                         
  -6  11   2        569.16        560.95        42.87 o                         
  -5  11   2        271.10        270.80        26.85 o                         
  -4  11   2         35.79         53.66        12.64 o                         
  -3  11   2        326.29        338.95        16.63 o                         
  -2  11   2       1481.55       1448.46        36.83 o                         
  -1  11   2       2963.34       2934.15        59.15 o                         
   0  11   2       5141.21       5077.03        95.03 o                         
   1  11   2        100.09        118.06        16.74 o                         
   2  11   2       1473.15       1517.54        43.08 o                         
   3  11   2       2482.41       2527.39        63.22 o                         
   4  11   2        211.82        192.32        18.79 o                         
   5  11   2       6544.10       6706.50       289.40 o                         
  -6  12   2       3460.90       3558.82       153.74 o                         
  -5  12   2          6.21         -9.26        21.81 o                         
  -4  12   2       5254.13       5353.85       140.69 o                         
  -3  12   2         24.90         24.82        10.32 o                         
  -2  12   2         33.60         31.14        11.78 o                         
  -1  12   2         66.97         96.69        14.50 o                         
   0  12   2       2305.53       2157.91        54.95 o                         
   1  12   2          8.34          0.73        14.41 o                         
   2  12   2        934.57        891.82        33.87 o                         
   3  12   2         65.16         76.17        15.83 o                         
   4  12   2       3399.98       3508.31       108.17 o                         
  -5  13   2        292.08        347.71        42.96 o                         
  -4  13   2         35.62         56.74        21.10 o                         
  -3  13   2         71.99         62.58        12.64 o                         
  -2  13   2       1641.04       1687.84        50.15 o                         
  -1  13   2       1612.56       1693.41        51.71 o                         
   0  13   2       2978.49       2891.57        80.93 o                         
   1  13   2        116.86        153.94        21.90 o                         
   2  13   2       1755.25       1720.98        60.39 o                         
   3  13   2       1690.68       1677.47        63.57 o                         
  -4  14   2       1915.30       2135.25       144.10 o                         
  -3  14   2        992.56       1012.03        42.75 o                         
  -2  14   2       2346.92       2327.55        83.36 o                         
  -1  14   2       1050.25       1030.09        44.60 o                         
   0  14   2       4421.32       4782.44       152.74 o                         
   1  14   2       3969.53       3930.31       129.63 o                         
   2  14   2       1285.25       1308.75        61.72 o                         
   3  14   2         68.33         86.76        23.86 o                         
  -3  15   2       9885.98       9868.91       328.90 o                         
  -2  15   2       2582.87       2591.71        92.18 o                         
  -1  15   2       1733.37       1660.70        82.85 o                         
   0  15   2        374.36        347.62        47.60 o                         
   1  15   2       4757.35       4858.23       204.13 o                         
  -9   0   3       7149.86       7938.77       665.66 o                         
  -7   0   3       7519.83       7153.42       256.45 o                         
  -5   0   3       3071.45       3046.37        88.29 o                         
  -3   0   3      15029.58      14787.83       359.75 o                         
  -1   0   3       7520.78       7437.94       131.86 o                         
   1   0   3       2596.58       2650.75        51.86 o                         
   3   0   3       4909.06       4799.66        98.70 o                         
   5   0   3       2764.07       2843.93       113.37 o                         
   7   0   3        223.42        228.15        45.83 o                         
  -9   1   3        407.58        423.41        27.52 o                         
  -8   1   3      14371.84      13358.74       405.70 o                         
  -7   1   3         18.64         36.66        10.91 o                         
  -6   1   3        121.27        130.76         8.50 o                         
  -5   1   3       9128.16       8589.79       169.13 o                         
  -4   1   3       4869.02       5070.21        94.02 o                         
  -3   1   3       7193.96       7214.47       103.96 o                         
  -2   1   3      22624.63      22437.75       297.34 o                         
  -1   1   3        129.19        159.26         4.49 o                         
   0   1   3        931.58        954.08        16.42 o                         
   1   1   3       6815.68       6583.44        88.82 o                         
   2   1   3       2056.96       2124.14        31.40 o                         
   3   1   3       1366.42       1386.92        24.36 o                         
   4   1   3       1100.82       1102.96        26.63 o                         
   5   1   3       3797.54       3748.65        90.23 o                         
   6   1   3        454.17        510.45        22.79 o                         
   7   1   3          0.05        -19.24        20.69 o                         
  -9   2   3          9.24         33.77        22.90 o                         
  -8   2   3        286.09        273.81        27.00 o                         
  -7   2   3        380.74        386.72        20.12 o                         
  -6   2   3          2.57         16.36         6.36 o                         
  -5   2   3       4584.92       4537.41        91.43 o                         
  -4   2   3      32224.19      31021.42       529.39 o                         
  -3   2   3       3863.11       3882.46        58.31 o                         
  -2   2   3          3.33         29.62         3.52 o                         
  -1   2   3       5774.79       5724.74        70.93 o                         
   0   2   3        894.88        966.61        15.68 o                         
   1   2   3      14945.17      14666.62       195.49 o                         
   2   2   3       3973.99       3940.55        53.78 o                         
   3   2   3       9891.89       9681.65       138.09 o                         
   4   2   3       6330.69       6271.08       112.97 o                         
   5   2   3       1905.06       1993.27        50.02 o                         
   6   2   3         52.80         74.26        15.14 o                         
   7   2   3        542.75        513.44        33.36 o                         
  -9   3   3        242.03        202.44        27.63 o                         
  -8   3   3        727.31        733.35        32.35 o                         
  -7   3   3        311.58        328.03        19.83 o                         
  -6   3   3       1668.88       1692.99        44.15 o                         
  -5   3   3        860.02        782.18        23.04 o                         
  -4   3   3        805.81        807.90        18.82 o                         
  -3   3   3        118.42        135.83         5.60 o                         
  -2   3   3       9215.49       9174.17       116.98 o                         
  -1   3   3       1546.76       1488.19        21.98 o                         
   0   3   3      50211.75      51279.32       635.06 o                         
   1   3   3       5034.17       5127.84        70.47 o                         
   2   3   3       6711.50       6836.61        90.89 o                         
   3   3   3        583.51        609.29        14.32 o                         
   4   3   3       7511.38       7571.74       135.59 o                         
   5   3   3       1157.31       1197.30        34.65 o                         
   6   3   3       8552.23       8262.96       217.00 o                         
   7   3   3       1026.02       1083.58        54.88 o                         
  -9   4   3        471.55        441.61        31.48 o                         
  -8   4   3        601.99        590.48        37.22 o                         
  -7   4   3        405.23        463.22        24.68 o                         
  -6   4   3       4423.34       4454.00       107.53 o                         
  -5   4   3      11876.33      11643.49       244.07 o                         
  -4   4   3       1596.87       1629.97        33.91 o                         
  -3   4   3        132.78        123.62         5.86 o                         
  -2   4   3       3813.39       3767.58        52.63 o                         
  -1   4   3      17630.55      17314.10       222.83 o                         
   0   4   3       4678.04       4711.54        59.62 o                         
   1   4   3      23178.78      22993.86       294.94 o                         
   2   4   3          2.47          3.42         4.69 o                         
   3   4   3       1039.22       1087.44        24.19 o                         
   4   4   3       2120.04       2248.22        49.68 o                         
   5   4   3       8918.69       8699.34       215.93 o                         
   6   4   3       1240.37       1387.25        48.79 o                         
  -8   5   3        436.99        390.87        34.93 o                         
  -7   5   3       1516.15       1412.99        50.43 o                         
  -6   5   3      10315.07       9912.75       263.29 o                         
  -5   5   3       8663.20       8644.32       167.88 o                         
  -4   5   3       1631.57       1632.36        32.53 o                         
  -3   5   3      13507.29      13231.00       201.53 o                         
  -2   5   3         13.80         21.51         4.30 o                         
  -1   5   3        205.89        229.60         6.79 o                         
   0   5   3       7750.05       7754.36        97.96 o                         
   1   5   3       2438.76       2462.56        34.64 o                         
   2   5   3        742.99        791.73        17.42 o                         
   3   5   3        220.27        254.36        10.92 o                         
   4   5   3        162.72        196.77        13.90 o                         
   5   5   3       1472.48       1506.65        46.75 o                         
   6   5   3       2874.88       2928.92        92.12 o                         
  -8   6   3         88.00        112.73        23.96 o                         
  -7   6   3       6991.92       6869.74       211.62 o                         
  -6   6   3         94.86        101.72        15.15 o                         
  -5   6   3       5399.25       5076.63       113.93 o                         
  -4   6   3       2582.28       2673.44        52.64 o                         
  -3   6   3       3771.94       3995.70        61.52 o                         
  -2   6   3       5901.43       5921.39        81.57 o                         
  -1   6   3        185.92        231.81         8.65 o                         
   0   6   3       1202.60       1242.22        19.59 o                         
   1   6   3        199.60        201.65         7.70 o                         
   2   6   3       3676.84       3748.01        58.92 o                         
   3   6   3         31.97         29.64         9.01 o                         
   4   6   3       5661.48       5568.96       127.08 o                         
   5   6   3        184.32        221.15        17.94 o                         
   6   6   3        428.35        471.57        41.67 o                         
  -8   7   3       4852.49       4549.70       217.32 o                         
  -7   7   3       5824.18       5902.39       184.99 o                         
  -6   7   3       1144.73       1170.09        41.22 o                         
  -5   7   3        523.81        558.99        23.16 o                         
  -4   7   3       5068.11       5142.58        94.01 o                         
  -3   7   3        530.71        551.85        15.96 o                         
  -2   7   3       2842.08       2932.38        44.47 o                         
  -1   7   3      11617.27      11412.54       161.27 o                         
   0   7   3       1252.58       1255.03        21.59 o                         
   1   7   3         98.28        116.51         7.38 o                         
   2   7   3       2430.00       2456.62        44.35 o                         
   3   7   3        282.06        293.56        15.92 o                         
   4   7   3        520.70        527.56        25.06 o                         
   5   7   3        476.26        453.23        26.48 o                         
   6   7   3        101.21         44.45        27.22 o                         
  -8   8   3          7.97         12.11        25.04 o                         
  -7   8   3        677.03        622.32        42.43 o                         
  -6   8   3       1041.03       1015.14        36.66 o                         
  -5   8   3        842.82        847.15        27.94 o                         
  -4   8   3       4847.86       4942.63        96.54 o                         
  -3   8   3      20206.98      20668.34       304.25 o                         
  -2   8   3       5040.64       4986.40        73.27 o                         
  -1   8   3       4292.75       4240.94        65.03 o                         
   0   8   3        235.93        279.54        10.08 o                         
   1   8   3       2194.18       2159.72        39.10 o                         
   2   8   3         34.13         55.45        10.20 o                         
   3   8   3      13330.88      12834.80       277.13 o                         
   4   8   3         35.53         59.68        14.87 o                         
   5   8   3        360.05        347.94        29.81 o                         
  -7   9   3        879.61        820.16        68.41 o                         
  -6   9   3        103.59        107.96        14.22 o                         
  -5   9   3        889.94        920.71        39.73 o                         
  -4   9   3       3662.60       3545.31        78.32 o                         
  -3   9   3          3.88         18.40         6.96 o                         
  -2   9   3       8413.27       8503.43       133.94 o                         
  -1   9   3       1404.68       1403.03        29.33 o                         
   0   9   3       3126.06       3100.31        57.43 o                         
   1   9   3       3577.94       3514.92        67.04 o                         
   2   9   3      22660.03      22011.71       425.33 o                         
   3   9   3        253.60        265.68        18.69 o                         
   4   9   3       6726.09       6757.77       166.10 o                         
   5   9   3        551.47        589.16        30.07 o                         
  -7  10   3        406.38        378.58        51.95 o                         
  -6  10   3       2858.75       2954.33        92.22 o                         
  -5  10   3          2.82         19.36        15.55 o                         
  -4  10   3         46.87         22.06         9.73 o                         
  -3  10   3       2552.05       2546.35        52.91 o                         
  -2  10   3       8069.62       7953.49       147.72 o                         
  -1  10   3       8191.04       7925.41       141.55 o                         
   0  10   3        904.87        875.21        26.66 o                         
   1  10   3       3725.46       3676.16        80.05 o                         
   2  10   3       1667.38       1725.77        48.85 o                         
   3  10   3       2080.48       2000.49        56.35 o                         
   4  10   3        228.04        236.13        21.88 o                         
   5  10   3       3003.98       3108.13       104.02 o                         
  -6  11   3       8177.83       8115.92       259.38 o                         
  -5  11   3        359.00        399.80        30.36 o                         
  -4  11   3       2349.40       2396.16        67.11 o                         
  -3  11   3       1364.61       1363.23        35.55 o                         
  -2  11   3         72.88         76.32        11.79 o                         
  -1  11   3       6722.42       6547.62       132.89 o                         
   0  11   3       2999.63       2997.51        67.89 o                         
   1  11   3        575.03        589.04        28.25 o                         
   2  11   3        458.54        481.55        25.41 o                         
   3  11   3          0.60         14.38        14.10 o                         
   4  11   3        340.51        325.48        27.07 o                         
  -6  12   3          0.65         14.78        33.71 o                         
  -5  12   3       5029.95       5124.25       219.11 o                         
  -4  12   3        119.65        165.63        20.81 o                         
  -3  12   3        625.63        680.30        23.97 o                         
  -2  12   3         21.18         50.47        13.69 o                         
  -1  12   3       1973.23       2081.98        53.29 o                         
   0  12   3          2.70        -12.84        15.05 o                         
   1  12   3         11.57        -15.19        17.45 o                         
   2  12   3          7.19         28.29        17.31 o                         
   3  12   3       4427.54       4342.75       145.96 o                         
  -5  13   3        202.92        199.69        32.74 o                         
  -4  13   3       2457.64       2539.24        90.57 o                         
  -3  13   3       2265.85       2244.67        59.96 o                         
  -2  13   3         10.71         11.77        14.07 o                         
  -1  13   3       3091.32       2980.54        82.77 o                         
   0  13   3       1932.93       1902.38        64.32 o                         
   1  13   3        968.46       1007.20        62.85 o                         
   2  13   3        159.81        162.56        29.71 o                         
   3  13   3          2.25        -17.68        22.18 o                         
  -4  14   3        183.65        220.46        34.43 o                         
  -3  14   3       1533.49       1683.58        67.40 o                         
  -2  14   3       4047.73       4002.59       114.85 o                         
  -1  14   3       3710.56       3802.16       117.11 o                         
   0  14   3       1240.62       1267.17        70.27 o                         
   1  14   3       2286.97       2263.93       103.12 o                         
   2  14   3        657.05        615.21        49.99 o                         
  -2  15   3       4193.93       4308.91       147.00 o                         
  -1  15   3        762.82        739.42        59.57 o                         
   0  15   3       1274.42       1282.31        96.82 o                         
  -8   0   4      13335.63      13209.99       544.80 o                         
  -6   0   4      17014.47      16472.77       523.80 o                         
  -4   0   4       2631.85       2643.99        68.34 o                         
  -2   0   4      36042.59      35820.17       644.42 o                         
   0   0   4       5254.21       5201.92        97.48 o                         
   2   0   4         33.06         54.44         9.00 o                         
   4   0   4       1008.30       1024.17        41.17 o                         
   6   0   4       1328.71       1375.35        87.34 o                         
  -9   1   4       2348.28       2432.90       304.31 o                         
  -8   1   4         44.73         29.43        14.95 o                         
  -7   1   4       7560.09       7424.95       203.23 o                         
  -6   1   4       5107.03       4957.06       117.26 o                         
  -5   1   4       1683.82       1722.54        38.26 o                         
  -4   1   4       2150.92       2187.70        37.95 o                         
  -3   1   4      28256.45      28504.79       363.65 o                         
  -2   1   4       5779.81       5787.10        76.22 o                         
  -1   1   4      13142.56      12886.54       157.93 o                         
   0   1   4        341.42        332.60         8.01 o                         
   1   1   4        617.27        617.85        13.74 o                         
   2   1   4       8592.44       8608.28       119.47 o                         
   3   1   4       6688.26       6636.72       112.82 o                         
   4   1   4        122.53        132.49        11.91 o                         
   5   1   4       1019.96       1037.66        40.35 o                         
   6   1   4        118.55        132.04        29.15 o                         
  -9   2   4         29.34         51.02        20.41 o                         
  -8   2   4        754.42        743.11        36.57 o                         
  -7   2   4       3829.66       3790.93       108.05 o                         
  -6   2   4       1507.83       1472.23        38.22 o                         
  -5   2   4         83.81         97.73         7.39 o                         
  -4   2   4          4.55         18.06         5.14 o                         
  -3   2   4      15427.51      15581.39       228.36 o                         
  -2   2   4        206.46        209.36         5.93 o                         
  -1   2   4        783.75        775.89        12.87 o                         
   0   2   4       7418.99       7460.88        96.74 o                         
   1   2   4       9418.70       9197.61       137.56 o                         
   2   2   4       4717.45       4755.47        68.43 o                         
   3   2   4      10095.49       9977.84       167.86 o                         
   4   2   4       1983.46       1958.31        49.91 o                         
   5   2   4       1402.53       1396.20        49.95 o                         
   6   2   4       2538.94       2591.22       107.80 o                         
  -9   3   4        749.24        669.19        42.93 o                         
  -8   3   4       1154.61       1160.92        48.52 o                         
  -7   3   4       2732.87       2694.97        98.74 o                         
  -6   3   4       3769.92       3720.62        95.30 o                         
  -5   3   4        916.78        929.39        22.68 o                         
  -4   3   4         94.86        114.25         7.26 o                         
  -3   3   4        125.63        140.61         6.44 o                         
  -2   3   4       1066.46       1104.79        16.74 o                         
  -1   3   4        224.46        236.95         6.93 o                         
   0   3   4       2363.95       2430.41        33.91 o                         
   1   3   4      10073.07      10024.35       142.32 o                         
   2   3   4        378.64        403.65        11.49 o                         
   3   3   4       3766.56       3706.00        71.66 o                         
   4   3   4        242.34        237.56        17.32 o                         
   5   3   4       6787.86       7000.37       217.37 o                         
   6   3   4         48.17         67.13        24.90 o                         
  -9   4   4        381.50        405.03        47.24 o                         
  -8   4   4        118.22        179.08        22.64 o                         
  -7   4   4        457.70        498.60        27.31 o                         
  -6   4   4        909.49        922.39        32.38 o                         
  -5   4   4       1036.71       1060.08        25.77 o                         
  -4   4   4       4916.19       4965.12        84.85 o                         
  -3   4   4       1062.99       1100.50        20.93 o                         
  -2   4   4       3209.12       3186.00        44.05 o                         
  -1   4   4       8570.43       8527.85       109.97 o                         
   0   4   4      10880.55      11014.99       149.29 o                         
   1   4   4       1603.16       1726.82        28.11 o                         
   2   4   4       8127.80       8195.83       123.97 o                         
   3   4   4        360.76        396.83        16.70 o                         
   4   4   4         13.13         19.22        12.81 o                         
   5   4   4        398.64        341.52        26.65 o                         
   6   4   4       6705.98       7059.67       257.84 o                         
  -8   5   4        886.80        864.60        51.64 o                         
  -7   5   4        498.92        535.47        35.14 o                         
  -6   5   4       2205.38       2014.30        64.84 o                         
  -5   5   4      16249.11      15979.63       281.12 o                         
  -4   5   4       6208.43       6310.36       106.47 o                         
  -3   5   4       4469.99       4550.10        67.13 o                         
  -2   5   4        949.80        954.78        16.35 o                         
  -1   5   4       1860.45       1913.66        29.89 o                         
   0   5   4         94.53         96.71         6.00 o                         
   1   5   4       9030.27       9083.30       125.92 o                         
   2   5   4      15823.29      15513.56       251.89 o                         
   3   5   4         49.79         68.38        11.91 o                         
   4   5   4        229.78        217.89        22.05 o                         
   5   5   4        362.83        396.61        33.29 o                         
   6   5   4        551.45        491.97        53.41 o                         
  -8   6   4       5015.66       4818.61       167.20 o                         
  -7   6   4        519.39        428.28        30.49 o                         
  -6   6   4       8350.08       7910.17       200.98 o                         
  -5   6   4       2827.47       2729.26        61.18 o                         
  -4   6   4      18004.81      18011.94       323.19 o                         
  -3   6   4       5159.93       5020.79        75.59 o                         
  -2   6   4      14182.07      14279.81       186.12 o                         
  -1   6   4       1206.36       1210.06        22.11 o                         
   0   6   4       3724.71       3828.43        52.97 o                         
   1   6   4          4.41          9.86         7.06 o                         
   2   6   4        956.34        946.58        27.81 o                         
   3   6   4        589.84        585.42        24.74 o                         
   4   6   4         52.70         24.39        14.90 o                         
   5   6   4        806.32        776.19        48.63 o                         
  -8   7   4       1118.81       1104.44        74.96 o                         
  -7   7   4       9042.72       9394.27       307.21 o                         
  -6   7   4        254.35        270.03        16.35 o                         
  -5   7   4       1480.07       1462.67        38.42 o                         
  -4   7   4        841.37        863.99        24.00 o                         
  -3   7   4       6667.10       7035.55       107.20 o                         
  -2   7   4       3424.81       3380.09        51.61 o                         
  -1   7   4      11101.04      11163.70       159.27 o                         
   0   7   4      13020.64      12729.44       180.59 o                         
   1   7   4        179.88        184.79        11.30 o                         
   2   7   4        136.88        137.18        15.80 o                         
   3   7   4       1775.54       1809.45        62.55 o                         
   4   7   4       1087.27       1118.96        48.72 o                         
   5   7   4        246.13        267.83        30.63 o                         
  -8   8   4       2837.45       2946.84       167.05 o                         
  -7   8   4        903.52        885.34        49.63 o                         
  -6   8   4          3.97         14.08        10.63 o                         
  -5   8   4        118.79        128.84        13.87 o                         
  -4   8   4        168.82        182.61        11.79 o                         
  -3   8   4        483.06        501.13        15.07 o                         
  -2   8   4      12610.23      12622.84       192.23 o                         
  -1   8   4        970.05        995.72        23.66 o                         
   0   8   4         64.14         67.65         8.80 o                         
   1   8   4       2866.27       2832.47        57.24 o                         
   2   8   4       1310.13       1298.39        37.51 o                         
   3   8   4       2097.82       2080.32        66.18 o                         
   4   8   4      11529.35      11304.35       339.54 o                         
   5   8   4          3.66         35.43        25.48 o                         
  -7   9   4       2081.68       2029.51       106.54 o                         
  -6   9   4       1913.11       1884.90        77.13 o                         
  -5   9   4       2028.95       2047.31        59.00 o                         
  -4   9   4        839.57        842.80        28.16 o                         
  -3   9   4        366.84        403.10        14.73 o                         
  -2   9   4        176.44        168.27        11.08 o                         
  -1   9   4       2641.13       2645.97        56.45 o                         
   0   9   4        536.94        551.20        21.19 o                         
   1   9   4        782.27        778.31        30.22 o                         
   2   9   4       1259.49       1161.80        40.56 o                         
   3   9   4       6373.51       6505.06       171.40 o                         
   4   9   4         55.49         58.93        25.37 o                         
  -7  10   4          1.34         37.19        40.08 o                         
  -6  10   4          4.28         24.30        30.56 o                         
  -5  10   4        448.55        416.03        27.66 o                         
  -4  10   4        482.66        519.71        25.40 o                         
  -3  10   4        620.02        656.92        22.19 o                         
  -2  10   4        969.13        968.69        27.80 o                         
  -1  10   4       9835.06       9209.58       186.12 o                         
   0  10   4        186.28        190.49        15.86 o                         
   1  10   4       2002.79       2088.70        70.28 o                         
   2  10   4       1478.01       1485.59        53.25 o                         
   3  10   4         35.38         16.69        19.16 o                         
   4  10   4       3956.91       4331.35       192.53 o                         
  -6  11   4        296.23        313.04        38.93 o                         
  -5  11   4       9144.52       9432.09       293.01 o                         
  -4  11   4        417.35        441.24        25.71 o                         
  -3  11   4        958.82        974.52        28.68 o                         
  -2  11   4        985.25        981.51        31.77 o                         
  -1  11   4       1357.83       1424.74        40.95 o                         
   0  11   4       5752.00       5717.84       142.51 o                         
   1  11   4       7946.94       8110.07       198.29 o                         
   2  11   4          6.40         14.57        19.32 o                         
   3  11   4         39.44         46.05        26.86 o                         
  -5  12   4         77.13         49.70        24.06 o                         
  -4  12   4      16104.29      17621.62       498.32 o                         
  -3  12   4         13.52         28.18        11.21 o                         
  -2  12   4        965.13        971.47        33.32 o                         
  -1  12   4        101.82         84.48        23.14 o                         
   0  12   4       3368.80       3307.28       100.25 o                         
   1  12   4         61.26         63.51        26.63 o                         
   2  12   4        530.87        536.90        55.60 o                         
   3  12   4         54.03         71.05        33.49 o                         
  -4  13   4         34.33          0.12        36.46 o                         
  -3  13   4       1968.11       1987.15        73.61 o                         
  -2  13   4        248.81        238.99        21.42 o                         
  -1  13   4       1238.84       1295.04        52.18 o                         
   0  13   4       3168.79       3216.19       131.59 o                         
   1  13   4       6189.82       6211.15       207.17 o                         
   2  13   4        130.29        110.25        31.82 o                         
  -3  14   4        317.25        323.90        26.34 o                         
  -2  14   4        749.59        732.04        44.92 o                         
  -1  14   4       7103.65       7090.47       249.63 o                         
   0  14   4        736.18        699.33        76.86 o                         
  -9   0   5        626.55        467.69       106.19 o                         
  -7   0   5       7726.30       7794.03       287.72 o                         
  -5   0   5       1616.00       1667.77        52.27 o                         
  -3   0   5       3351.44       3375.29        69.39 o                         
  -1   0   5      65218.83      65822.78      1295.88 o                         
   1   0   5       4335.23       4323.75        97.14 o                         
   3   0   5       1349.50       1324.73        56.33 o                         
   5   0   5       7788.87       8580.32       396.33 o                         
  -9   1   5        172.00        227.11        57.83 o                         
  -8   1   5         60.35         56.15        15.23 o                         
  -7   1   5       1051.63       1090.83        38.72 o                         
  -6   1   5       8810.07       8631.21       224.03 o                         
  -5   1   5      12865.25      12557.82       240.96 o                         
  -4   1   5       2200.79       2237.88        39.14 o                         
  -3   1   5         21.21         25.43         4.41 o                         
  -2   1   5       9725.78       9433.51       123.11 o                         
  -1   1   5         74.24         93.60         5.50 o                         
   0   1   5       8632.39       8934.18       142.91 o                         
   1   1   5        867.73        858.05        19.81 o                         
   2   1   5       2665.02       2564.39        55.23 o                         
   3   1   5       6145.91       6244.42       135.17 o                         
   4   1   5       5106.60       4810.40       127.46 o                         
   5   1   5        474.59        506.98        40.70 o                         
  -9   2   5       3546.94       3653.99       142.03 o                         
  -8   2   5        473.52        479.49        32.75 o                         
  -7   2   5       3044.64       3037.12        91.56 o                         
  -6   2   5       5823.28       5962.29       159.23 o                         
  -5   2   5        515.88        528.71        16.84 o                         
  -4   2   5       5702.03       5951.82        99.11 o                         
  -3   2   5        601.32        625.53        13.58 o                         
  -2   2   5       1130.63       1156.40        19.04 o                         
  -1   2   5       2525.32       2572.75        36.97 o                         
   0   2   5       1270.53       1310.12        23.07 o                         
   1   2   5        323.15        365.69        12.14 o                         
   2   2   5       3268.37       3141.15        63.64 o                         
   3   2   5        129.25        119.13        13.67 o                         
   4   2   5       2996.13       2862.68        92.32 o                         
   5   2   5       2090.38       2073.55       104.97 o                         
  -9   3   5         94.92        101.48        22.08 o                         
  -8   3   5       2802.80       2688.53       103.36 o                         
  -7   3   5         31.38         27.53        12.42 o                         
  -6   3   5        270.81        298.74        17.26 o                         
  -5   3   5       4038.19       3969.37        79.45 o                         
  -4   3   5       6170.87       6117.21       100.63 o                         
  -3   3   5       2992.03       2889.72        45.99 o                         
  -2   3   5       2494.25       2509.75        36.03 o                         
  -1   3   5          9.72         18.37         4.65 o                         
   0   3   5       2622.71       2673.72        41.01 o                         
   1   3   5       5088.26       5123.72        83.54 o                         
   2   3   5       3657.98       3565.95        71.23 o                         
   3   3   5       1970.24       2098.02        57.45 o                         
   4   3   5         18.02         22.43        18.53 o                         
   5   3   5         14.93         25.86        26.42 o                         
  -8   4   5       1730.79       1801.75        75.84 o                         
  -7   4   5         34.57         52.40        18.22 o                         
  -6   4   5       5550.36       5439.70       151.96 o                         
  -5   4   5       1617.85       1610.12        36.75 o                         
  -4   4   5       1756.90       1804.18        33.54 o                         
  -3   4   5       6459.34       6733.83        93.61 o                         
  -2   4   5         51.37         64.11         6.09 o                         
  -1   4   5       2380.26       2363.93        38.14 o                         
   0   4   5        359.43        345.85        10.69 o                         
   1   4   5       2972.16       2999.83        58.26 o                         
   2   4   5        295.90        326.57        16.22 o                         
   3   4   5        874.32        909.01        50.71 o                         
   4   4   5       2832.35       2978.40       103.22 o                         
   5   4   5         21.36         -4.78        27.16 o                         
  -8   5   5        754.47        774.98        47.54 o                         
  -7   5   5         66.08         33.58        16.95 o                         
  -6   5   5        261.93        298.97        15.70 o                         
  -5   5   5       7961.32       7971.26       165.44 o                         
  -4   5   5      13990.54      14408.99       225.83 o                         
  -3   5   5        725.74        713.22        15.37 o                         
  -2   5   5       4251.15       4204.48        61.82 o                         
  -1   5   5         36.31         37.82         6.72 o                         
   0   5   5       4028.57       3967.75        65.01 o                         
   1   5   5        249.80        285.95        14.28 o                         
   2   5   5      10670.03      10677.05       226.48 o                         
   3   5   5       3535.01       3578.96        99.42 o                         
   4   5   5        377.79        451.62        37.76 o                         
   5   5   5         40.48         10.03        29.38 o                         
  -8   6   5       1580.50       1580.98        70.27 o                         
  -7   6   5        694.15        729.36        39.46 o                         
  -6   6   5       2685.79       2714.95        85.66 o                         
  -5   6   5       3720.91       3680.92        81.71 o                         
  -4   6   5         55.90         83.88         7.57 o                         
  -3   6   5      11862.99      12118.03       183.03 o                         
  -2   6   5       6333.76       6329.50        93.59 o                         
  -1   6   5      11017.65      11137.94       172.70 o                         
   0   6   5       6632.36       6596.48       117.05 o                         
   1   6   5       9376.74       9237.72       184.00 o                         
   2   6   5          1.91         29.59        13.10 o                         
   3   6   5       4460.62       4297.02       123.14 o                         
   4   6   5       2119.92       2103.12        97.61 o                         
  -8   7   5        679.08        775.68        79.59 o                         
  -7   7   5       5458.53       5889.88       187.62 o                         
  -6   7   5       4887.78       5004.19       121.51 o                         
  -5   7   5         16.86         34.22        10.97 o                         
  -4   7   5         83.26        116.22         9.90 o                         
  -3   7   5       1818.30       1770.65        33.49 o                         
  -2   7   5      11880.14      11197.18       192.35 o                         
  -1   7   5         76.32         69.73         9.70 o                         
   0   7   5      12505.13      12071.17       217.80 o                         
   1   7   5       1447.98       1467.87        40.67 o                         
   2   7   5        212.32        248.44        20.04 o                         
   3   7   5         80.39         57.11        19.26 o                         
   4   7   5       4120.50       4332.31       173.71 o                         
  -7   8   5       5640.10       5483.87       189.54 o                         
  -6   8   5       1552.21       1537.85        48.54 o                         
  -5   8   5       1158.95       1132.10        36.82 o                         
  -4   8   5       3485.31       3515.06        75.22 o                         
  -3   8   5        279.96        288.13        13.53 o                         
  -2   8   5       1444.53       1461.62        36.06 o                         
  -1   8   5       3242.67       3339.32        71.97 o                         
   0   8   5        188.72        209.93        15.81 o                         
   1   8   5        103.82         86.96        16.98 o                         
   2   8   5        754.80        708.79        33.68 o                         
   3   8   5        912.80        907.12        52.73 o                         
   4   8   5        350.38        388.77        43.03 o                         
  -7   9   5         16.68         17.57        24.37 o                         
  -6   9   5       3689.63       3792.37       117.93 o                         
  -5   9   5       1127.44       1181.97        45.49 o                         
  -4   9   5       1684.43       1763.66        47.50 o                         
  -3   9   5       1780.01       1809.99        43.33 o                         
  -2   9   5        412.03        393.39        17.23 o                         
  -1   9   5         16.56         15.84        11.82 o                         
   0   9   5        416.37        420.81        23.74 o                         
   1   9   5       1055.09        941.81        48.98 o                         
   2   9   5       2196.10       2220.42        73.87 o                         
   3   9   5       1085.72       1113.82        72.72 o                         
  -6  10   5        179.70        209.45        25.96 o                         
  -5  10   5       3172.39       3283.17       107.15 o                         
  -4  10   5        107.19        121.40        16.83 o                         
  -3  10   5        385.59        428.37        19.07 o                         
  -2  10   5       4227.72       4323.73        94.77 o                         
  -1  10   5         48.55         36.66        12.81 o                         
   0  10   5       3046.31       3005.60        84.61 o                         
   1  10   5        421.83        404.79        35.13 o                         
   2  10   5        346.40        350.92        42.85 o                         
   3  10   5       1307.32       1291.32        83.25 o                         
  -6  11   5         18.53         51.74        26.67 o                         
  -5  11   5        115.65         80.95        23.22 o                         
  -4  11   5       5240.49       5102.27       143.61 o                         
  -3  11   5       3003.37       3002.17        73.95 o                         
  -2  11   5       3562.20       3594.12        84.79 o                         
  -1  11   5         93.90         92.82        16.03 o                         
   0  11   5       2473.21       2457.51        80.28 o                         
   1  11   5       1110.44       1271.25       107.40 o                         
   2  11   5       3256.57       3367.71       183.24 o                         
  -5  12   5       5221.23       5366.80       196.52 o                         
  -4  12   5         12.74          3.77        20.64 o                         
  -3  12   5      10238.09      10170.00       238.69 o                         
  -2  12   5        214.44        198.77        20.63 o                         
  -1  12   5        567.39        561.36        35.46 o                         
   0  12   5          2.36        -20.43        22.94 o                         
   1  12   5      10331.16      10001.16       344.71 o                         
  -4  13   5       3695.02       3859.58       149.41 o                         
  -3  13   5       3416.87       3627.37       118.32 o                         
  -2  13   5       3004.49       2829.04       104.38 o                         
  -1  13   5         13.24         -2.39        26.85 o                         
   0  13   5       1886.88       2354.97       244.55 o                         
  -8   0   6       3330.44       3517.67       159.51 o                         
  -6   0   6       1137.43       1130.31        47.27 o                         
  -4   0   6        134.94        154.67        13.11 o                         
  -2   0   6        813.03        831.21        24.24 o                         
   0   0   6      18327.79      17901.82       441.67 o                         
   2   0   6       1344.30       1382.22        56.37 o                         
   4   0   6       7448.00       8451.31       490.49 o                         
  -9   1   6        257.28        336.65       112.33 o                         
  -8   1   6        321.38        326.68        21.62 o                         
  -7   1   6        835.25        832.26        37.75 o                         
  -6   1   6          5.80         26.48        11.40 o                         
  -5   1   6       3377.36       3442.89        73.02 o                         
  -4   1   6       8433.18       8538.46       131.29 o                         
  -3   1   6       1245.65       1290.36        24.10 o                         
  -2   1   6        468.76        495.94        12.08 o                         
  -1   1   6       5012.02       5060.71        76.35 o                         
   0   1   6       3206.60       3158.74        61.76 o                         
   1   1   6       9840.10       9614.07       210.43 o                         
   2   1   6       1935.10       1942.59        51.23 o                         
   3   1   6        336.11        349.73        25.17 o                         
   4   1   6       1175.52       1322.16       135.93 o                         
  -8   2   6       2900.09       3056.94       159.11 o                         
  -7   2   6       3027.03       2993.65        86.45 o                         
  -6   2   6       3303.00       3344.01        94.48 o                         
  -5   2   6       6781.85       6690.37       142.80 o                         
  -4   2   6       6883.05       6941.37       108.62 o                         
  -3   2   6       4860.41       4795.52        75.99 o                         
  -2   2   6       4997.98       5011.24        75.97 o                         
  -1   2   6        293.14        303.09        11.15 o                         
   0   2   6        517.68        537.93        19.18 o                         
   1   2   6       7549.87       7611.86       168.53 o                         
   2   2   6         84.67         63.88        13.78 o                         
   3   2   6         91.54        136.79        21.70 o                         
   4   2   6       1074.71       1114.34        88.35 o                         
  -8   3   6          5.09          9.98        23.44 o                         
  -7   3   6      10342.73      10241.13       361.51 o                         
  -6   3   6        736.39        795.59        31.62 o                         
  -5   3   6       4381.60       4288.79        99.67 o                         
  -4   3   6       1339.02       1348.11        31.57 o                         
  -3   3   6      11173.16      11051.22       170.89 o                         
  -2   3   6        850.66        872.22        19.50 o                         
  -1   3   6        197.51        222.62        10.64 o                         
   0   3   6        375.95        376.50        16.45 o                         
   1   3   6         49.24         51.84        12.49 o                         
   2   3   6        251.59        240.16        17.81 o                         
   3   3   6        559.15        528.04        34.45 o                         
   4   3   6       1316.17       1377.37       101.42 o                         
  -8   4   6       9509.84       9144.77       302.07 o                         
  -7   4   6         87.92         99.71        15.51 o                         
  -6   4   6         37.95         36.53        11.76 o                         
  -5   4   6        332.25        382.92        19.59 o                         
  -4   4   6       7968.40       8079.70       148.98 o                         
  -3   4   6       2294.83       2345.19        47.62 o                         
  -2   4   6       9771.39       9462.02       154.02 o                         
  -1   4   6       5292.87       5175.87        99.35 o                         
   0   4   6       1599.07       1597.10        38.93 o                         
   1   4   6       1118.84       1137.03        35.83 o                         
   2   4   6       2241.92       2257.14        69.17 o                         
   3   4   6        180.84        165.84        26.51 o                         
   4   4   6        545.45        583.55        59.16 o                         
  -8   5   6       1643.54       1710.46        70.39 o                         
  -7   5   6        553.16        578.86        33.07 o                         
  -6   5   6         96.75         84.48        14.36 o                         
  -5   5   6         34.63         31.98        11.94 o                         
  -4   5   6      10489.71      10381.02       199.48 o                         
  -3   5   6       6738.02       6701.87       116.90 o                         
  -2   5   6         23.81         44.77        10.01 o                         
  -1   5   6       1898.56       1858.67        67.04 o                         
   0   5   6        993.83        983.99        29.30 o                         
   1   5   6       2659.81       2718.12        69.11 o                         
   2   5   6       4004.56       3921.35       108.68 o                         
   3   5   6       7073.09       7021.59       265.13 o                         
   4   5   6        316.00        435.63        64.72 o                         
  -8   6   6         24.87         25.05        19.13 o                         
  -7   6   6       2107.55       2219.82        81.00 o                         
  -6   6   6        148.16        176.76        16.33 o                         
  -5   6   6        221.26        226.32        15.83 o                         
  -4   6   6         12.68         35.96         9.33 o                         
  -3   6   6         71.16         83.02        10.19 o                         
  -2   6   6       1235.53       1251.91        34.54 o                         
  -1   6   6        886.07        890.49        29.82 o                         
   0   6   6       3896.53       3777.81        99.29 o                         
   1   6   6       2410.51       2432.51        72.40 o                         
   2   6   6       5923.86       6097.24       179.67 o                         
   3   6   6        751.30        661.31        56.94 o                         
  -7   7   6        120.60        106.15        21.24 o                         
  -6   7   6        677.33        712.98        30.18 o                         
  -5   7   6       2388.49       2432.02        67.40 o                         
  -4   7   6        384.07        412.20        18.03 o                         
  -3   7   6         24.95         16.55        10.79 o                         
  -2   7   6       8996.52       8460.40       170.40 o                         
  -1   7   6       5463.20       5514.87       123.61 o                         
   0   7   6       2298.88       2242.90        63.25 o                         
   1   7   6       3742.01       3696.33       116.62 o                         
   2   7   6        500.72        497.30        32.47 o                         
   3   7   6        739.47        778.53        65.57 o                         
  -7   8   6         20.81         30.75        23.55 o                         
  -6   8   6      11745.65      12199.25       330.48 o                         
  -5   8   6       2206.49       2201.98        65.82 o                         
  -4   8   6        990.58       1045.99        33.50 o                         
  -3   8   6       1940.41       1892.42        51.24 o                         
  -2   8   6         38.58         34.25        12.04 o                         
  -1   8   6        944.41        929.18        32.19 o                         
   0   8   6       6852.25       6742.51       176.61 o                         
   1   8   6       1229.18       1250.63        74.17 o                         
   2   8   6         35.89         23.12        34.09 o                         
   3   8   6        308.44        312.72        59.40 o                         
  -6   9   6        324.78        367.88        31.77 o                         
  -5   9   6      10257.68      10008.10       274.01 o                         
  -4   9   6        452.29        496.27        26.99 o                         
  -3   9   6       1389.21       1399.64        40.99 o                         
  -2   9   6        348.50        340.91        23.52 o                         
  -1   9   6       2040.08       1991.67        53.12 o                         
   0   9   6        106.16        127.07        22.21 o                         
   1   9   6          2.10        -11.85        24.21 o                         
   2   9   6        287.94        198.12        44.13 o                         
  -6  10   6       5255.84       5109.17       244.24 o                         
  -5  10   6        142.39        147.68        24.26 o                         
  -4  10   6       2660.48       2771.01        90.35 o                         
  -3  10   6        888.22        890.00        32.43 o                         
  -2  10   6        912.69        862.85        32.55 o                         
  -1  10   6       7504.46       7725.76       195.26 o                         
   0  10   6       2003.67       1920.60        86.12 o                         
   1  10   6        403.45        418.28        50.87 o                         
  -5  11   6         88.80        119.17        28.48 o                         
  -4  11   6          0.24         -8.73        18.89 o                         
  -3  11   6       6520.89       6711.18       162.82 o                         
  -2  11   6       3795.86       3666.68       119.88 o                         
  -1  11   6        459.30        479.63        43.76 o                         
   0  11   6       1242.43       1248.97        80.27 o                         
   1  11   6        291.52        180.69        55.71 o                         
  -4  12   6        159.45        136.17        29.56 o                         
  -3  12   6          1.22         16.29        15.25 o                         
  -2  12   6       2229.48       2126.94        90.71 o                         
  -1  12   6          0.38          3.08        26.80 o                         
  -7   0   7       1045.14       1119.42        66.93 o                         
  -5   0   7       6395.37       6174.13       187.20 o                         
  -3   0   7        970.77        998.60        36.80 o                         
  -1   0   7       2468.99       2524.70        82.53 o                         
   1   0   7       5108.50       5424.27       173.83 o                         
   3   0   7        566.00        534.33       100.63 o                         
  -8   1   7        563.96        619.13        39.42 o                         
  -7   1   7       4239.46       4159.27       132.30 o                         
  -6   1   7        202.18        203.32        15.33 o                         
  -5   1   7       1860.53       1829.68        50.90 o                         
  -4   1   7        747.81        716.43        22.20 o                         
  -3   1   7       2107.56       2224.08        47.92 o                         
  -2   1   7        260.97        252.58        15.29 o                         
  -1   1   7        176.04        203.63        13.73 o                         
   0   1   7       2872.96       2835.03        68.30 o                         
   1   1   7       1242.59       1280.11        38.77 o                         
   2   1   7        832.48        780.64        36.17 o                         
   3   1   7       2142.30       2229.98       105.41 o                         
  -8   2   7         35.13         30.34        22.21 o                         
  -7   2   7       1718.33       1768.37        60.63 o                         
  -6   2   7       5796.65       5531.32       162.40 o                         
  -5   2   7       7530.80       7351.82       165.18 o                         
  -4   2   7        432.95        417.78        17.66 o                         
  -3   2   7       6200.47       6133.15       118.74 o                         
  -2   2   7        265.36        269.90        17.37 o                         
  -1   2   7       2502.28       2550.66        68.66 o                         
   0   2   7         17.13         18.91        12.05 o                         
   1   2   7       2408.42       2401.72        63.38 o                         
   2   2   7       7497.57       7765.55       225.88 o                         
   3   2   7       1820.48       1890.48       106.37 o                         
  -8   3   7       6405.63       6340.89       212.15 o                         
  -7   3   7       1409.80       1471.99        53.44 o                         
  -6   3   7       4160.60       4128.96       116.14 o                         
  -5   3   7        527.51        567.07        22.08 o                         
  -4   3   7       3216.59       3157.39        69.77 o                         
  -3   3   7       2684.91       2668.68        57.35 o                         
  -2   3   7      22717.63      22606.19       439.38 o                         
  -1   3   7       1684.18       1664.23        43.49 o                         
   0   3   7       3952.54       3901.46        96.80 o                         
   1   3   7        113.60        117.95        19.94 o                         
   2   3   7        575.89        475.71        38.37 o                         
   3   3   7        210.62        252.81        44.75 o                         
  -8   4   7       1854.97       1843.27        89.76 o                         
  -7   4   7       6588.91       6590.21       180.67 o                         
  -6   4   7       2802.06       2901.41        81.95 o                         
  -5   4   7        239.44        284.26        17.51 o                         
  -4   4   7          3.30          2.55         9.23 o                         
  -3   4   7       8890.04       8394.25       171.72 o                         
  -2   4   7        456.24        487.39        21.37 o                         
  -1   4   7       6843.62       6329.04       144.01 o                         
   0   4   7        317.66        321.96        23.59 o                         
   1   4   7          9.97         16.82        17.20 o                         
   2   4   7        421.68        472.47        49.87 o                         
   3   4   7       4076.86       3889.56       222.68 o                         
  -7   5   7       1294.41       1341.08        52.76 o                         
  -6   5   7        684.87        732.99        30.60 o                         
  -5   5   7        965.41        993.97        34.86 o                         
  -4   5   7        229.92        276.54        19.34 o                         
  -3   5   7        282.00        256.40        17.67 o                         
  -2   5   7       3780.22       3653.70        90.88 o                         
  -1   5   7         76.40         65.28        14.00 o                         
   0   5   7        179.36        210.01        21.51 o                         
   1   5   7       3131.95       3182.81       111.21 o                         
   2   5   7        435.09        437.55        48.01 o                         
  -7   6   7        300.04        349.42        26.59 o                         
  -6   6   7       5031.53       5073.62       147.51 o                         
  -5   6   7        131.42        146.79        15.97 o                         
  -4   6   7       1985.79       2011.32        58.58 o                         
  -3   6   7        204.85        204.75        17.26 o                         
  -2   6   7        347.22        363.73        21.57 o                         
  -1   6   7         25.34         27.04        14.55 o                         
   0   6   7       3003.78       2925.82        96.58 o                         
   1   6   7        243.28        244.22        35.27 o                         
   2   6   7        864.25        999.37       142.80 o                         
  -7   7   7        851.02        879.75        59.33 o                         
  -6   7   7       1439.40       1512.87        60.33 o                         
  -5   7   7        159.11        214.94        18.23 o                         
  -4   7   7       2241.88       2299.96        74.38 o                         
  -3   7   7        215.85        215.26        18.82 o                         
  -2   7   7        790.34        779.49        32.74 o                         
  -1   7   7       3120.25       3116.24        86.45 o                         
   0   7   7       1271.45       1369.01        68.96 o                         
   1   7   7        167.58        145.24        32.97 o                         
   2   7   7       1398.44       1229.83       101.78 o                         
  -6   8   7        405.23        417.12        32.87 o                         
  -5   8   7       7451.70       7462.39       221.76 o                         
  -4   8   7        347.42        372.59        23.06 o                         
  -3   8   7       1884.41       1867.90        60.24 o                         
  -2   8   7        116.33        102.28        17.94 o                         
  -1   8   7       1454.39       1421.35        57.91 o                         
   0   8   7       1159.83       1329.78        65.86 o                         
   1   8   7       5996.67       6301.37       318.49 o                         
  -6   9   7       4226.53       4297.37       194.77 o                         
  -5   9   7        289.84        309.51        24.70 o                         
  -4   9   7      13640.62      12795.40       393.47 o                         
  -3   9   7       1491.37       1556.95        52.00 o                         
  -2   9   7       1269.89       1299.64        52.91 o                         
  -1   9   7        580.34        630.62        46.81 o                         
   0   9   7       4217.49       4293.67       175.35 o                         
   1   9   7         15.55          8.59        40.30 o                         
  -5  10   7       1246.71       1431.07        88.71 o                         
  -4  10   7       1447.27       1384.68        62.77 o                         
  -3  10   7       3439.96       3440.20       100.61 o                         
  -2  10   7        288.51        300.80        31.14 o                         
  -1  10   7       5007.89       5064.33       206.14 o                         
   0  10   7       3110.85       3062.44       153.54 o                         
  -3  11   7        985.41        990.90        49.69 o                         
  -2  11   7       1109.31       1062.21        57.30 o                         
  -6   0   8       1848.94       1865.19        81.96 o                         
  -4   0   8       6242.13       6548.61       224.75 o                         
  -2   0   8        982.40        972.85        66.95 o                         
   0   0   8        133.79        165.26        37.40 o                         
   2   0   8       1591.24       1540.42       186.54 o                         
  -7   1   8         74.11         66.04        17.98 o                         
  -6   1   8       3345.17       3313.22        93.62 o                         
  -5   1   8       1692.89       1721.05        47.97 o                         
  -4   1   8       2297.21       2219.91        59.75 o                         
  -3   1   8       6691.68       6614.70       152.10 o                         
  -2   1   8         69.17         40.67        16.91 o                         
  -1   1   8        201.66        216.51        22.95 o                         
   0   1   8       2356.48       2129.66        79.70 o                         
   1   1   8        354.01        364.35        41.09 o                         
   2   1   8        161.84        151.82        48.56 o                         
  -7   2   8         92.02         88.36        19.68 o                         
  -6   2   8       1937.11       1778.96        57.60 o                         
  -5   2   8      10454.36      10143.81       228.34 o                         
  -4   2   8       1115.81       1131.63        37.18 o                         
  -3   2   8          0.05          3.10        11.85 o                         
  -2   2   8       1407.70       1346.40        47.09 o                         
  -1   2   8         69.55         90.62        21.63 o                         
   0   2   8       4277.25       4282.49       141.89 o                         
   1   2   8       1310.85       1163.63        75.96 o                         
  -7   3   8        588.48        635.74        42.70 o                         
  -6   3   8        418.34        434.64        20.84 o                         
  -5   3   8        166.21        164.25        18.85 o                         
  -4   3   8         11.91         28.90        12.28 o                         
  -3   3   8       1986.68       1965.09        56.76 o                         
  -2   3   8        231.30        267.61        20.93 o                         
  -1   3   8      11877.20      11995.07       391.16 o                         
   0   3   8       1846.40       1876.75        79.80 o                         
   1   3   8       1607.80       1665.08        93.77 o                         
  -7   4   8       1939.18       2095.26        93.54 o                         
  -6   4   8       4545.76       4454.90       141.39 o                         
  -5   4   8        541.34        568.73        31.35 o                         
  -4   4   8        195.79        227.07        17.62 o                         
  -3   4   8       1270.39       1213.51        43.81 o                         
  -2   4   8       4105.89       4166.57       114.79 o                         
  -1   4   8       2167.63       2301.39        85.44 o                         
   0   4   8       5857.20       5993.85       205.44 o                         
   1   4   8          4.04         29.92        37.17 o                         
  -7   5   8       5074.49       5259.32       232.59 o                         
  -6   5   8       3018.94       3041.23       102.63 o                         
  -5   5   8       1211.94       1264.92        50.55 o                         
  -4   5   8       4561.56       4621.15       123.71 o                         
  -3   5   8         10.19         18.16        14.48 o                         
  -2   5   8        124.46        106.38        21.05 o                         
  -1   5   8       2759.70       2865.39       102.28 o                         
   0   5   8        787.88        733.34        58.32 o                         
   1   5   8         48.37         54.53        64.66 o                         
  -6   6   8       2540.39       2419.92        91.40 o                         
  -5   6   8        879.41        937.20        44.35 o                         
  -4   6   8       1598.57       1555.87        58.78 o                         
  -3   6   8       1691.07       1648.45        55.05 o                         
  -2   6   8        209.59        236.54        24.87 o                         
  -1   6   8        403.96        489.40        35.79 o                         
   0   6   8         27.30         -2.06        28.32 o                         
  -6   7   8        106.67         76.39        26.17 o                         
  -5   7   8       3170.02       3183.01       121.77 o                         
  -4   7   8         96.93        117.17        23.30 o                         
  -3   7   8       1376.11       1313.13        60.00 o                         
  -2   7   8       3782.82       3650.03       123.53 o                         
  -1   7   8        129.18        138.07        51.58 o                         
   0   7   8         23.38         24.56        38.06 o                         
  -5   8   8       2024.73       2048.42        94.67 o                         
  -4   8   8       7634.65       7782.39       248.69 o                         
  -3   8   8       1806.45       1847.17        68.36 o                         
  -2   8   8       1749.48       1831.15        79.46 o                         
  -1   8   8        292.55        233.52        46.95 o                         
  -3   9   8       2493.50       2532.89        99.05 o                         
  -2   9   8        586.07        535.55        42.00 o                         
  -5   0   9        672.39        619.93        38.51 o                         
  -3   0   9       9413.79       9573.69       557.40 o                         
  -1   0   9       1686.41       1629.73       126.04 o                         
  -6   1   9        678.33        671.75        42.46 o                         
  -5   1   9        457.00        427.87        22.63 o                         
  -4   1   9       7530.51       7305.08       203.50 o                         
  -3   1   9       1154.27       1161.19        76.95 o                         
  -2   1   9       3807.05       3683.79       136.07 o                         
  -1   1   9         62.10         56.24        29.47 o                         
   0   1   9         60.51         75.89        39.83 o                         
  -6   2   9        268.30        257.87        24.30 o                         
  -5   2   9          2.83         -2.84        15.48 o                         
  -4   2   9       3289.75       3209.13        98.70 o                         
  -3   2   9         66.55         64.67        20.77 o                         
  -2   2   9        457.65        485.77        35.34 o                         
  -1   2   9       1736.98       1809.61        89.16 o                         
  -6   3   9        511.71        543.40        39.28 o                         
  -5   3   9         58.50         75.04        29.82 o                         
  -4   3   9         30.95         32.94        18.78 o                         
  -3   3   9        387.21        379.75        31.25 o                         
  -2   3   9        116.69        150.22        28.08 o                         
  -1   3   9        359.48        320.34        40.95 o                         
  -5   4   9       1732.26       1762.78        73.27 o                         
  -4   4   9        235.15        184.57        22.68 o                         
  -3   4   9        720.76        718.55        47.59 o                         
  -2   4   9       2093.27       2080.26        88.24 o                         
  -1   4   9       2510.66       2505.76       113.98 o                         
  -5   5   9       1231.90       1250.19        69.30 o                         
  -4   5   9       1545.25       1551.83        60.27 o                         
  -3   5   9         73.31         29.90        21.18 o                         
  -2   5   9        370.27        372.33        40.61 o                         
  -4   6   9       1554.31       1529.94        62.12 o                         
  -3   6   9       4998.82       4872.92       172.09 o                         
                                                                                
